# Supplementary material for: Personalized targeted therapy prescription in colorectal cancer using algorithmic analysis of RNA sequencing data
Source: BMC Cancer. 2022 Oct 31;22:1113. doi: 10.1186/s12885-022-10177-3 (PMC9623986; doi:10.1186/s12885-022-10177-3)
Supplement: Supplementary file 1 — Supplementary Material 1 [file 12885_2022_10177_MOESM1_ESM.xlsx]

## Sheet: Sheet1
RNAseq file name	Sample source	Tissue type	Current site	Target drug	Non-target drugs	Therapy codes	Response	Stage	Rank	BES
CC34_S5_R1_001.fastq.gz	sigmoid colon cancer	Primary solid tumor	Colorectum	aflibercept	Fluorouracil;Irinotecan;Leucovorin	FOLFIRI	progressive disease	T4aN2aM1b, IV	16	5.11033
CC_72_S11_R1_001.fastq.gz	colon cancer	Metastatic	Liver	aflibercept		FOLFIRI	progressive disease		166	-107.912
CC_18_S9_R1_001.fastq.gz	colon cancer	Primary solid tumor	Colorectum	bevacizumab	Capecitabine;Irinotecan	XELIRI	partial response	T3N1M1	7	4.71501
CC35_S10_R1_001.fastq.gz	sigmoid colon cancer	Metastatic	Liver	bevacizumab	Fluorouracil;Irinotecan;Leucovorin	FOLFIRI	partial response	T3N1M1, IV	54	0.0547777
CC-65_S7_R1_001.fastq.gz	rectal cancer	Primary solid tumor	Colorectum	bevacizumab	Fluorouracil;Irinotecan;Leucovorin;Oxaliplatin	FOLFIRINOX	partial response	T4N2M1	22	3.06453
CC-94_S1_ME_L001_R1_001.fastq.gz	colorectal cancer	Metastatic	Adrenal Gland	bevacizumab	Fluorouracil;Irinotecan;Leucovorin		partial response		27	6.57977
CC2_S7_R1_001.fastq.gz	sigmoid colon cancer	Primary solid tumor	Colorectum	bevacizumab	Fluorouracil;Leucovorin;Oxaliplatin	FOLFOX	progressive disease	pT3N2bM1a	104	-0.893711
CC-5_S20_L008_R1_001.fastq.gz	sigmoid colon cancer	Primary solid tumor	Colorectum	bevacizumab	Fluorouracil;Irinotecan;Leucovorin	FOLFIRI	progressive disease	TxN2M1, IV	81	-0.775559
CC-6_S1_R1_001.fastq.gz	sigmoid colon cancer	Primary solid tumor	Colorectum	bevacizumab	Capecitabine;Oxaliplatin	XELOX	progressive disease	T4N2M1, IV	4	11.3658
CC-6_S1_R1_001.fastq.gz	sigmoid colon cancer	Primary solid tumor	Colorectum	bevacizumab	Capecitabine;Oxaliplatin	XELOX	progressive disease	T4N2M1, IV	4	11.3658
CC_18_S9_R1_001.fastq.gz	colon cancer	Primary solid tumor	Colorectum	bevacizumab	Capecitabine;Irinotecan		progressive disease	T3N1M1	7	4.71501
CC34_S5_R1_001.fastq.gz	sigmoid colon cancer	Primary solid tumor	Colorectum	bevacizumab	Fluorouracil;Leucovorin;Oxaliplatin	FOLFOX	progressive disease	T4aN2aM1b, IV	19	4.36023
CC34_S5_R1_001.fastq.gz	sigmoid colon cancer	Primary solid tumor	Colorectum	bevacizumab	Capecitabine;Zoledronic acid		progressive disease	T4aN2aM1b, IV	19	4.36023
CC35_S10_R1_001.fastq.gz	sigmoid colon cancer	Metastatic	Liver	bevacizumab	Fluorouracil;Irinotecan;Leucovorin	FOLFIRI	progressive disease	T3N1M1, IV	54	0.0547777
CC-65_S7_R1_001.fastq.gz	rectal cancer	Primary solid tumor	Colorectum	bevacizumab	Capecitabine		progressive disease	T4N2M1	22	3.06453
CC-66_S6_R1_001.fastq.gz	sigmoid colon cancer	Metastatic	Ovary	bevacizumab	Fluorouracil;Leucovorin		progressive disease	T3N2aM0	30	0.43
CC-111_S2_ME_L001_R1_001.fastq.gz	colorectal cancer	Metastatic	Peritoneum	bevacizumab		FOLFOX	progressive disease		165	-18.3343
CC-64_S13_R1_001.fastq.gz	sigmoid colon cancer	Metastatic	Central Nervous system, brain	bevacizumab	Fluorouracil;Irinotecan;Leucovorin	FOLFIRI	progressive disease		6	24.3037
CC-95_S2_ME_L001_R1_001.fastq.gz	colorectal cancer	Metastatic	Liver	bevacizumab			progressive disease		99	0.339657
CC-41_S2_R1_001.fastq.gz	sigmoid colon cancer	Metastatic	Liver	bevacizumab	Fluorouracil;Leucovorin;Oxaliplatin	FOLFOX	stable disease	T4N0M0	5	7.90501
CC-44_S9_R1_001.fastq.gz	cecum cancer	Primary solid tumor	Colorectum	bevacizumab	Fluorouracil;Leucovorin;Oxaliplatin	FOLFOX	stable disease	T3N0M1	2	23.4942
CC-45_S21_R1_001.fastq.gz	colon cancer	Metastatic	Peritoneum	bevacizumab	Fluorouracil;Irinotecan;Leucovorin;Oxaliplatin	FOLFIRINOX	stable disease	T4N1M1	13	5.14924
CC_91_S40_R1_001.fastq.gz	colorectal cancer	Metastatic	Small Intestine	bevacizumab	capecitabine		stable disease		6	8.97856
CC-107_S15_ME_L001_R1_001.fastq.gz	colorectal cancer	Primary solid tumor	Colorectum	bevacizumab	Fluorouracil; Leucovorin; oxaliplatin	FOLFOX	stable disease		22	1.74957
CC-109_S11_ME_L001_R1_001.fastq.gz	colorectal cancer	Metastatic	Peritoneum	bevacizumab	Fluorouracil;Leucovorin;Irinotecan	FOLFIRI	stable disease		1	15.6787
CC35_S10_R1_001.fastq.gz	sigmoid colon cancer	Metastatic	Liver	bortezomib			progressive disease	T3N1M1, IV	32	1.12956
CC34_S5_R1_001.fastq.gz	sigmoid colon cancer	Primary solid tumor	Colorectum	cabozantinib			progressive disease	T4aN2aM1b, IV	5	10.3179
CC34_S5_R1_001.fastq.gz	sigmoid colon cancer	Primary solid tumor	Colorectum	cabozantinib			progressive disease	T4aN2aM1b, IV	5	10.3179
CC-6_S1_R1_001.fastq.gz	sigmoid colon cancer	Primary solid tumor	Colorectum	cetuximab	Fluorouracil;Irinotecan;Leucovorin	FOLFIRI	progressive disease	T4N2M1, IV	90	-2.64022
CC_18_S9_R1_001.fastq.gz	colon cancer	Primary solid tumor	Colorectum	cetuximab	Capecitabine;Oxaliplatin	XELOX	progressive disease	T3N1M1	137	-9.28923
CC-43_S26_R1_001.fastq.gz	sigmoid colon cancer	Metastatic	lymph node	cetuximab	Fluorouracil;Leucovorin;Oxaliplatin	FOLFOX	progressive disease	T3N1aM0	81	-5.99
CC-5_S20_L008_R1_001.fastq.gz	sigmoid colon cancer	Primary solid tumor	Colorectum	crizotinib			progressive disease	TxN2M1, IV	39	1.04684
CC-6_S1_R1_001.fastq.gz	sigmoid colon cancer	Primary solid tumor	Colorectum	crizotinib			stable disease	T4N2M1, IV	20	2.07139
CC34_S5_R1_001.fastq.gz	sigmoid colon cancer	Primary solid tumor	Colorectum	denosumab			stable disease	T4aN2aM1b, IV	7	9.04752
CC-4_S27_L008_R1_001.fastq.gz	sigmoid colon cancer	Primary solid tumor	Colorectum	panitumumab	Fluorouracil;Irinotecan;Leucovorin	FOLFIRI	progressive disease	T4N2M0, IIIC	139	-9.49641
CC35_S10_R1_001.fastq.gz	sigmoid colon cancer	Metastatic	Liver	panitumumab	Fluorouracil;Irinotecan;Leucovorin	FOLFIRI	progressive disease	T3N1M1, IV	138	-24.6985
CC1_S9_L007_R1_001.fastq.gz	sigmoid colon cancer	Primary solid tumor	Colorectum	regorafenib			progressive disease		160	-62.0953
CC34_S5_R1_001.fastq.gz	sigmoid colon cancer	Primary solid tumor	Colorectum	regorafenib			progressive disease	T4aN2aM1b, IV	160	-37.6976
CC-105_S2_ME_L001_R1_001.fastq.gz	colorectal cancer	Primary solid tumor	Colorectum	regorafenib			progressive disease		113	-2.96444
