# Supplementary material for: Personalized targeted therapy prescription in colorectal cancer using algorithmic analysis of RNA sequencing data
Source: BMC Cancer. 2022 Oct 31;22:1113. doi: 10.1186/s12885-022-10177-3 (PMC9623986; doi:10.1186/s12885-022-10177-3)
Supplement: Supplementary file 2 — Supplementary Material 2 [file 12885_2022_10177_MOESM2_ESM.xlsx]

## Sheet: BES_value
	CC.10_S7_R1_001_tumor	CC.11_S8_R1_001_tumor	CC.12_S9_R1_001_tumor	CC.9_S6_R1_001_tumor	sd
Abemaciclib (LY2835219)	2.94858	2.88768	2.76035	2.79604	0.0857771
Abiraterone	-0.275643	-0.256286	-0.194801	-0.312732	0.0492952
Acalabrutinib	1.12494	0.0550204	1.19984	1.65506	0.677577
Acitretin	-4.82396	-5.22569	-4.59006	-4.3847	0.360845
Ado-Trastuzumab Emtansine	-0.732249	5.32023	1.55052	1.83001	2.49799
Afatinib	1.93648	0.578803	-2.73228	1.13399	2.0515
Aflibercept	17.3688	19.7922	18.3187	19.3321	1.08162
Alectinib	-6.09048	-10.7109	-10.684	-7.85919	2.26732
Alemtuzumab	-0.165139	-0.36196	-0.259298	-0.211204	0.084314
Alitretinoin	-4.82396	-5.22569	-4.59006	-4.3847	0.360845
Alpelisib	-8.9324	-13.1865	-9.17163	-11.5038	2.02396
Anastrozole	-0.0109527	-0.0925183	-0.0385239	-0.048998	0.0338867
Apalutamide, ARN-509	-1.41083	-1.33559	-1.19986	-1.65667	0.191659
Arsenic trioxide	3.33892	2.99639	3.06406	3.00996	0.160412
Atezolizumab	0.307824	0.233431	0.284804	0.256746	0.0324591
Avelumab	0.307824	0.233431	0.284804	0.256746	0.0324591
Axitinib	-4.22348	-7.33252	-6.15577	-5.40554	1.30569
Belinostat	0.776531	0.941862	0.654269	0.954101	0.143345
Bendamustine	0.160264	0.0625253	0.0420546	0.0340601	0.0582714
Bevacizumab	14.1974	17.0379	14.408	16.8461	1.52822
Bexarotene	-4.55437	-4.91777	-4.62378	-4.11506	0.331592
Bicalutamide	-1.41083	-1.33559	-1.19986	-1.65667	0.191659
Binimetinib (MEK162)	-7.67562	-10.4814	-9.95879	-8.03274	1.39019
Blinatumomab	-3.74885	-1.15065	-1.85693	-2.3924	1.09915
Bortezomib	0.483336	0.423171	0.474207	0.50723	0.0353966
Bosutinib	2.73216	3.72714	4.6627	4.72929	0.939391
Brentuximab vedotin	-3.8315	0.925185	-1.8203	-2.84207	2.04988
Brigatinib	-6.79025	-11.8066	-12.704	-8.68673	2.74486
Buserelin	0.903008	0.979104	0.714131	0.664533	0.149989
CYT387 (Momelotinib)	-0.460151	-2.02385	-1.82115	-1.39312	0.694622
Cabazitaxel	-5.20685	-3.80184	-3.22967	-4.53525	0.861401
Cabozantinib	-0.608011	-3.67853	-1.34432	-0.363779	1.51183
Carfilzomib	1.38614	1.33704	1.44095	1.426	0.0464907
Carmustine	0.160264	0.0625253	0.0420546	0.0340601	0.0582714
Ceritinib (Zykadia, LDK378)	-6.09048	-10.7109	-10.684	-7.85919	2.26732
Cetuximab	-2.43564	-2.59476	-4.36798	-2.43564	0.942641
Claudiximab	1.91202	1.93012	1.64055	1.50561	0.20846
Cobimetinib	-4.68839	-8.59695	-7.56773	-6.07089	1.71172
Copanlisib	-9.43525	-14.3933	-10.9389	-12.6601	2.14363
Crizotinib	8.7672	3.14193	3.85432	7.5195	2.74531
Cyproterone acetate	-1.41083	-1.33559	-1.19986	-1.65667	0.191659
Dabrafenib	-1.71077	-2.73893	-2.15123	-3.47593	0.764326
Dacomitinib	-0.699772	-1.09575	-2.02005	-0.827541	0.59614
Daratumumab	0.909421	0.748336	0.923123	0.422386	0.232893
Dasatinib	4.89447	4.87748	6.42628	5.8868	0.765941
Degarelix	-0.0558086	-0.107175	0.125455	-0.0910294	0.10723
Denileukin diftitox (Ontac)	5.98224	7.73534	5.27977	7.22122	1.12418
Denosumab	10.9609	11.0424	9.43813	11.1762	0.8157
Dienogest	2.08201	2.08884	1.76393	2.35142	0.240393
Docetaxel	-6.69332	-5.59812	-5.06177	-6.3541	0.736307
Dovitinib	-3.56366	-9.30638	-6.27343	-7.70131	2.43679
Durvalumab	0.75167	0.516052	0.648025	0.604262	0.0979373
Duvelisib	-0.533949	-2.91029	-3.6918	-4.2448	1.63521
Elotuzumab	0.412611	0.320227	0.26787	0.287765	0.0640717
Enasidenib	-0.122125	-0.11524	-0.109427	-0.111178	0.00564067
Encorafenib	1.00199	-0.0697502	-0.260338	-0.123366	0.582127
Enfortumab vedotin	1.37843	6.21087	2.69985	2.32162	2.11315
Entrectinib	0.732466	-7.99606	-9.28365	-8.24631	4.65407
Enzalutamide	-1.41083	-1.33559	-1.19986	-1.65667	0.191659
Erdafitinib	-8.49801	-7.44575	-9.24749	-9.99058	1.08671
Eribulin	-5.20685	-3.80184	-3.22967	-4.53525	0.861401
Erlotinib	-0.574488	-0.875964	-1.7236	-0.58613	0.540663
Estramustine	0.679643	2.37184	0.350033	1.9589	0.977042
Ethinylestradiol	-0.159802	0.852488	-0.83764	0.753186	0.801814
Everolimus	2.16007	2.07299	2.34707	2.41655	0.159769
Exemestane	-0.0109527	-0.0925183	-0.0385239	-0.048998	0.0338867
Flavopiridol (Alvocidib)	9.83426	9.19292	9.03069	9.60678	0.369492
Fluoxymesterone	1.41083	1.33559	1.19986	1.65667	0.191659
Flutamide	-1.41083	-1.33559	-1.19986	-1.65667	0.191659
Foretinib	6.13008	4.03151	4.61383	5.66579	0.958957
Fulvestrant	-0.264372	-1.87185	0.0542607	-1.47796	0.929652
Ganetespib (STA-9090)	1.54922	1.23849	1.26783	1.31013	0.141622
Gefitinib	-0.699772	-1.09575	-2.02005	-0.827541	0.59614
Gemtuzumab	0.466063	0.489646	0.638913	0.638913	0.0934844
Gilteritinib	0.352027	-0.830553	0.252543	0.764241	0.680478
Glasdegib	-0.456848	-0.461013	-0.383722	-0.510094	0.0520841
Goserelin	0.903008	0.979104	0.714131	0.664533	0.149989
Histrelin	0.0558086	0.107175	-0.125455	0.0910294	0.10723
Homoharringtonine (Omacetaxine mepesuccinate)	0.148417	0.174471	0.138939	0.151022	0.0150936
Ibritumomab tiuxetan	-0.184448	-1.06472	-0.644381	-0.649861	0.359613
Ibrutinib	1.12494	0.0550204	1.19984	1.65506	0.677577
Idelalisib	-0.502852	-1.20674	-1.76728	-1.15634	0.517307
Imatinib	-5.83031	-9.74561	-6.0486	-8.14387	1.85637
Inotuzumab ozogamicin	-1.47432	-1.91992	-2.06	-1.69402	0.257299
Ipilimumab	0.957305	0.673734	0.784661	0.636123	0.144094
Ivosidenib	0.321549	0.328097	0.338467	0.311268	0.0114214
Ixabepilone	-5.20685	-3.80184	-3.22967	-4.53525	0.861401
Ixazomib (MLN9708)	0.62874	0.573925	0.622748	0.671012	0.0397559
Lapatinib	1.42002	1.52289	0.398158	2.15597	0.72756
Larotrectinib	-0.53237	-3.92798	-5.81193	-8.20555	3.23854
Lenalidomide	6.18892	6.11299	5.37762	6.239	0.404674
Lenvatinib	-11.5383	-16.271	-14.9391	-16.9166	2.39777
Letrozole	-0.0109527	-0.0925183	-0.0385239	-0.048998	0.0338867
Leuprolide	0.0558086	0.107175	-0.125455	0.0910294	0.10723
Levonorgestrel	0.67118	0.753253	0.564062	0.694744	0.0790882
Lomustine	0.160264	0.0625253	0.0420546	0.0340601	0.0582714
Lorlatinib	1.26484	-4.06808	-3.47172	-0.0407548	2.59689
Masitinib	5.61376	2.68015	3.86188	3.30002	1.26244
Medroxyprogesterone acetate (MPA)	2.54289	2.67737	2.22496	2.95843	0.304614
Megestrol	0.67118	0.753253	0.564062	0.694744	0.0790882
Methyltestosterone	1.41083	1.33559	1.19986	1.65667	0.191659
Midostaurin	10.5301	8.4843	8.85899	10.5371	1.08583
Mitotane	-0.0686268	-0.1527	-0.123521	-0.200013	0.0549887
Mogamulizumab	2.15579	1.52208	0.958215	1.14386	0.528777
Moxetumomab pasudotox	-1.47432	-1.91992	-2.06	-1.69402	0.257299
Napabucasin	2.13822	1.32097	1.57627	1.55851	0.34661
Necitumumab	-2.43564	-2.59476	-4.36798	-2.43564	0.942641
Nilotinib	-0.735213	-0.642708	-0.453633	-0.596813	0.117386
Nilutamide	-1.41083	-1.33559	-1.19986	-1.65667	0.191659
Nimotuzumab	-2.43564	-2.59476	-4.36798	-2.43564	0.942641
Nintedanib (BIBF 1120)	-10.0403	-14.5051	-13.3851	-13.9302	2.00282
Niraparib	0.0688674	0.0418954	0.00108393	0.0711574	0.0326081
Nivolumab (BMS-936558)	0.14135	0.149756	0.245011	0.155185	0.048459
Obinutuzumab	-0.184448	-1.06472	-0.644381	-0.649861	0.359613
Ofatumumab	-0.184448	-1.06472	-0.644381	-0.649861	0.359613
Olaparib	0.508412	0.428219	0.374941	0.522723	0.0695579
Olaratumab	-5.98376	-8.19714	-7.15299	-8.3593	1.09852
Osimertinib	-0.699772	-1.09575	-2.02005	-0.827541	0.59614
Paclitaxel	-6.69332	-5.59812	-5.06177	-6.3541	0.736307
Palbociclib	2.94858	2.88768	2.76035	2.79604	0.0857771
Panitumumab	-2.43564	-2.59476	-4.36798	-2.43564	0.942641
Panobinostat	0.438435	0.533785	0.271927	0.537228	0.124346
Pazopanib	-3.04032	-8.82529	-5.69158	-6.92604	2.42462
Pembrolizumab	0.14135	0.149756	0.245011	0.155185	0.048459
Perifosine	-8.35475	-8.5687	-6.7895	-8.7691	0.903327
Pertuzumab	2.81061	4.16692	3.77753	4.6576	0.782773
Pomalidomide	7.99891	7.66586	7.93813	8.6591	0.421401
Ponatinib	-0.735213	-0.642708	-0.453633	-0.596813	0.117386
Ramucirumab (Cyramza)	-3.79534	-6.20419	-4.92353	-3.48628	1.23368
Regorafenib	-27.586	-36.4708	-34.0864	-37.7861	4.53082
Ribociclib	2.94858	2.88768	2.76035	2.79604	0.0857771
Rigosertib	1.40588	1.42169	1.47395	1.50699	0.0467303
Rituximab	-0.184448	-1.06472	-0.644381	-0.649861	0.359613
Romidepsin	0.432198	0.553748	0.29249	0.541805	0.121402
Rucaparib	0.508412	0.428219	0.374941	0.522723	0.0695579
Ruxolitinib	-0.460151	-2.02385	-1.82115	-1.39312	0.694622
Selumetinib	-7.67562	-10.4814	-9.95879	-8.03274	1.39019
Siltuximab	24.4488	20.8272	21.9371	25.0922	2.02516
Sirolimus	2.16007	2.07299	2.34707	2.41655	0.159769
Sonidegib (LDE225)	-0.456848	-0.461013	-0.383722	-0.510094	0.0520841
Sorafenib	-12.0409	-20.1126	-14.3929	-15.8614	3.39394
Sunitinib	2.54067	-4.87556	-0.751468	-0.935617	3.03436
Talazoparib	0.0688674	0.0418954	0.00108393	0.0711574	0.0326081
Tamoxifen	-0.264372	-1.87185	0.0542607	-1.47796	0.929652
Tecemotide (Emepepimut-S, L-BLP25)	1.29909	1.33397	1.31717	1.3317	0.0160881
Temozolomide	0.160264	0.0625253	0.0420546	0.0340601	0.0582714
Temsirolimus	2.16007	2.07299	2.34707	2.41655	0.159769
Thalidomide	10.9595	9.04542	8.58244	10.3736	1.11222
Tivantinib	7.50237	7.21001	7.32604	7.56025	0.160962
Tivozanib	1.55815	-4.10097	-1.11953	-2.23361	2.36626
Tocilizumab	-4.46865	-4.47196	-3.95334	-4.54879	0.274075
Toremifene	0.0345178	-1.07227	0.541191	-0.994597	0.791028
Trametinib (Mekinst)	-7.67562	-10.4814	-9.95879	-8.03274	1.39019
Trastuzumab	2.81061	4.16692	3.77753	4.6576	0.782773
Trebananib	3.56965	2.90647	3.05413	2.31707	0.515346
Tretinoin	-3.45677	-4.03698	-3.75978	-3.27271	0.336715
Triptorelin	0.0558086	0.107175	-0.125455	0.0910294	0.10723
Vandetanib	-4.17011	-6.5354	-6.98164	-5.20261	1.28146
Veliparib	0.0735684	-0.0114026	-0.0239941	0.0816326	0.0553584
Vemurafenib	1.00199	-0.0697502	-0.260338	-0.123366	0.582127
Venetoclax	-2.9719	-3.68387	-3.10993	-3.85294	0.429364
Vinblastine	-3.54286	1.15331	-2.22701	-2.82759	2.0803
Vincristine	-3.54286	1.15331	-2.22701	-2.82759	2.0803
Vindesine	-3.54286	1.15331	-2.22701	-2.82759	2.0803
Vinorelbine	-5.02933	-0.642972	-4.05912	-4.64643	2.00771
Vismodegib	-0.456848	-0.461013	-0.383722	-0.510094	0.0520841
Vorinostat	0.801783	0.925798	0.633234	0.916585	0.1363

## Sheet: BES corr_table
	CC.10_S7_R1_001_tumor	CC.11_S8_R1_001_tumor	CC.12_S9_R1_001_tumor	CC.9_S6_R1_001_tumor
CC.10_S7_R1_001_tumor		0.863984	0.920054	0.936974
CC.11_S8_R1_001_tumor			0.931385	0.94035
CC.12_S9_R1_001_tumor				0.965388
CC.9_S6_R1_001_tumor
