# Supplementary material for: Personalized targeted therapy prescription in colorectal cancer using algorithmic analysis of RNA sequencing data
Source: BMC Cancer. 2022 Oct 31;22:1113. doi: 10.1186/s12885-022-10177-3 (PMC9623986; doi:10.1186/s12885-022-10177-3)
Supplement: Supplementary file 4 — Supplementary Material 4 [file 12885_2022_10177_MOESM4_ESM.xlsx]

## Sheet: Experimental samples
Molecular pathway name	T-test p-value between patients of poor and favorable prognosis	Difference of Pathway Activation Level between poor and favorable prognosis	Log-rank test p-value for survival analysis	ln(Hazard Ratio) of survival analysis
biocarta_regulation_of_eif_4e_and_p70s6_kinase_Main_Pathway	0.00177487	17.036	0.00021937	22.3179
cAMP_Pathway_Cell_Growth	0.00281762	18.2201	0.0178209	1.82672
cAMP_Pathway_Chemotaxis	0.00300127	18.6341	0.0178209	1.82672
cAMP_Pathway_Cytokine_Production	0.00304622	16.4203	0.00021937	22.3179
biocarta_multi_step_regulation_of_transcription_by_pitx2_Main_Pathway	0.00345228	-28.1206	0.00654925	-2.43876
NCI_Signaling_events_regulated_by_Ret_tyrosine_kinase_Main_Pathway	0.00420607	24.5772	0.0178209	1.82672
reactome_CREB_phosphorylation_through_the_activation_of_Ras_Main_Pathway	0.00669592	31.4154	0.00021937	22.3179
biocarta_aspirin_blocks_signaling_pathway_involved_in_platelet_activation_Main_Pathway	0.00686581	22.4096	0.565103	0.364851
biocarta_phospholipids_as_signalling_intermediaries_Pathway_(lamellipodium_assembly)	0.00923413	29.427	0.0537139	1.37177
NCI_Syndecan_4_mediated_signaling_events_Main_Pathway	0.00925228	32.3514	0.651211	0.279075
biocarta_wnt_signaling_Main_Pathway	0.00941287	-23.6974	0.0178209	-1.82672
KEGG_FoxO_signaling_Main_Pathway	0.0117425	-9.73232	0.00689877	-2.09276
reactome_Growth_hormone_receptor_signaling_Main_Pathway	0.012057	11.2839	0.0852507	1.13128
Estrogen_Pathway_Anti-Apoptosis	0.0152806	13.7259	0.0178209	1.82672
KEGG_Homologous_recombination_Main_Pathway	0.0155722	-23.4692	0.0529128	-1.48769
biocarta_aspirin_blocks_signaling_pathway_involved_in_platelet_activation_Pathway_(vasoconstriction)	0.017099	24.5957	0.0537139	1.37177
KEGG_Bladder_cancer_Main_Pathway	0.0179932	18.7214	0.0178209	1.82672
cAMP_Pathway_Fatty_Acid_Metabolism	0.0183379	10.6526	0.0178209	1.82672
KEGG_Endometrial_cancer_Main_Pathway	0.0191749	17.4902	0.0248342	1.7525
biocarta_phospholipids_as_signalling_intermediaries_Main_Pathway	0.0200559	17.181	0.76856	0.180703
Erythropoietin_Pathway	0.0202335	6.70674	0.0178209	1.82672
Ras_Pathway_Golgi_Trafficking_and_Vesicle_Formation	0.0210943	16.9813	0.00957449	2.35839
reactome_G_alpha_i_signalling_events_Main_Pathway	0.0213405	15.4553	0.651211	0.279075
MAPK_Family_Pathway_Gene_Expression_via_ATF2_JUN_ELK1_NFKB2_CREB3	0.0235346	11.302	0.0178209	1.82672
KEGG_Amphetamine_addiction_Main_Pathway	0.0242639	25.2806	0.10034	1.13113
NCI_Signaling_events_mediated_by_HDAC_Class_II_Main_Pathway	0.0249367	-10.7865	0.0178209	-1.82672
cAMP_Pathway_Cell_Survival	0.0250579	17.7687	0.0178209	1.82672
reactome_ADP_signalling_through_P2Y_purinoceptor_1_Main_Pathway	0.0251233	24.1552	0.48519	0.440058
JAK-STAT_Pathway_Nml_SOCS_BCL-XL_p21_Myc_Nos2_Gene_Expression_via_STAT2	0.0258616	15.267	0.828078	0.133621
KEGG_Circadian_entrainment_Main_Pathway	0.0268188	19.6656	0.48519	0.440058
ILK_Signaling_Pathway_Induced_Cell_Proliferation	0.0275152	14.1975	0.283204	0.697824
NCI_EPHA_forward_signaling_Pathway_(axon_guidance)	0.0277161	23.6145	0.730037	0.214773
reactome_Activation_of_G_protein_gated_Potassium_channels_Main_Pathway	0.0280599	17.9222	0.0178209	1.82672
reactome_Inhibition_of_voltage_gated_Ca2_channels_via_Gbeta_gamma_subunits_Main_Pathway	0.0280599	17.9222	0.0178209	1.82672
biocarta_mets_affect_on_macrophage_differentiation_Main_Pathway	0.0284821	-11.5556	0.48519	-0.440059
KEGG_Glioma_Main_Pathway	0.0285211	14.7984	0.0178209	1.82672
NCI_IL12_signaling_mediated_by_STAT4_Main_Pathway	0.0286819	-23.8917	0.725495	-0.215025
reactome_Glucagon_type_ligand_receptors_Main_Pathway	0.0293283	28.17	0.080515	1.20498
KEGG_Base_excision_repair_Main_Pathway	0.0311647	-17.6148	0.0529128	-1.48769
KEGG_Salivary_secretion_Main_Pathway	0.0312863	36.9708	0.828078	0.133621
JAK-STAT_Pathway	0.0344117	12.124	0.828078	0.133621
NCI_C_MYC_Main_Pathway	0.0347399	-8.7515	0.794427	0.159635
reactome_Mismatch_repair_MMR_directed_by_MSH2_MSH3_MutSbeta__Main_Pathway	0.0364649	-24.0224	0.179324	-0.864281
reactome_Nuclear_Receptor_transcription_Main_Pathway	0.0368068	15.5845	0.0178209	1.82672
KEGG_Cholinergic_synapse_Main_Pathway	0.0370037	20.4401	0.828078	0.133621
JNK_Pathway	0.0382559	11.8889	0.828078	0.133621
reactome_Thromboxane_signalling_through_TP_receptor_Main_Pathway	0.0389318	26.2063	0.48519	0.440058
reactome_NF_kB_is_activated_and_signals_survival_Main_Pathway	0.0391883	-20.498	0.179324	-0.864281
biocarta_regulation_of_pgc_1a_Main_Pathway	0.0393473	18.1687	0.922485	0.0600759
ATM_Pathway	0.0404631	-7.05744	0.00654925	-2.43876
reactome_Adrenaline_noradrenaline_inhibits_insulin_secretion_Main_Pathway	0.0406087	30.3686	0.48519	0.440058
reactome_Mismatch_repair_MMR_directed_by_MSH2_MSH6_MutSalpha__Main_Pathway	0.0409612	-25.2392	0.136387	-0.967603
KEGG_Alcoholism_Main_Pathway	0.0413223	16.0607	0.136839	1.02925
KEGG_Jak_STAT_signaling_Main_Pathway	0.0432783	11.9551	0.651211	0.279075
NCI_VEGFR3_signaling_in_lymphatic_endothelium_Main_Pathway	0.0434657	18.2111	0.922485	0.0600759
NCI_Trk_receptor_signaling_mediated_by_the_MAPK_Pathway_(neuron_apoptosis)	0.0448866	19.0415	0.0529128	1.48769
KEGG_Taurine_and_hypotaurine_metabolism_Main_Pathway	0.0452708	-40.9781	0.0529128	-1.48769
cAMP_Pathway_Myocardial_Contraction	0.0453758	14.855	0.232498	0.771491
biocarta_p53_signaling_Main_Pathway	0.0466282	-24.105	0.136387	-0.967603
KEGG_Regulation_of_autophagy_Main_Pathway	0.0480003	14.5407	0.922485	0.0600759
reactome_SHC1_events_in_ERBB2_signaling_Main_Pathway	0.0480207	47.6238	0.00654925	2.43876
NCI_Arf6_signaling_events_Main_Pathway	0.0482467	24.4864	0.922485	0.0600759
KEGG_Calcium_signaling_Main_Pathway	0.049391	19.1776	0.922485	0.0600759
NCI_Integrin_linked_kinase_signaling_Pathway_(anoikis)	0.0497044	27.9203	0.828078	0.133621
NCI_Integrin_linked_kinase_signaling_Pathway_(apoptosis)	0.0497044	27.9203	0.828078	0.133621
EGF_Pathway_Actin_Cytoskeletal_Rearrangement	0.0497247	20.6881	0.337556	0.614009
NCI_IL5_mediated_signaling_events_Main_Pathway	0.050704	20.5642	0.0178209	1.82672
KEGG_Prostate_cancer_Main_Pathway	0.0507259	11.8416	0.651211	0.279075
biocarta_igf_1_signaling_Main_Pathway	0.0508781	14.0149	0.080515	1.20498
reactome_Regulation_of_KIT_signaling_Main_Pathway	0.0520134	20.0268	0.0359496	1.59805
WNT_Pathway_Gene_Expression_via_CREB3	0.052019	15.9192	0.040188	1.44274
NCI_CXCR3_mediated_signaling_events_Pathway_(cell_proliferation)	0.0520709	26.2883	0.651211	0.279075
IP3_Pathway	0.0530958	11.8187	0.922485	0.0600759
ATM_Pathway_Cell_Survival	0.0549873	-9.93782	0.539677	-0.375594
reactome_Signaling_by_BMP_Main_Pathway	0.0558825	28.3049	0.828078	0.133621
NCI_Endothelins_Pathway_(cAMP_biosynthetic_process)	0.0571933	18.338	0.0178209	1.82672
biocarta_il_2_receptor_beta_chain_in_t_cell_activation_Pathway_(apoptosis)	0.0572263	8.2141	0.173033	0.949554
KEGG_Long_term_potentiation_Main_Pathway	0.0574685	10.8224	0.0537139	1.37177
KEGG_cGMP_PKG_signaling_Main_Pathway	0.0575704	8.24057	0.0178209	1.82672
reactome_p75NTR_recruits_signalling_complexes_Main_Pathway	0.0577799	-21.1083	0.179324	-0.864281
biocarta_cdk_regulation_of_dna_replication_Main_Pathway	0.0577841	-20.9831	0.319689	-0.645387
reactome_ERK_MAPK_targets_Main_Pathway	0.0586095	15.1114	0.0178209	1.82672
reactome_Removal_of_the_Flap_Intermediate_from_the_C_strand_Main_Pathway	0.0587926	-27.4155	0.319689	-0.645387
NCI_Netrin_mediated_signaling_events_Main_Pathway	0.058818	20.9085	0.922485	0.0600759
FLT3_Signaling_Pathway_Transcription_via_ELK3_MAPK12_CREB3_STAT2	0.060054	7.93496	0.0529128	1.48769
MAPK_Family_Pathway	0.0605486	11.4057	0.651211	0.279075
Chemokine_Pathway_Gene_Expression_and_Apoptosis_via_ELK1	0.0628797	18.9763	0.48519	0.440058
KEGG_DNA_replication_Main_Pathway	0.0634416	-20.9783	0.136387	-0.967603
KEGG_Hematopoietic_cell_lineage_Main_Pathway	0.0641288	27.398	0.651211	0.279075
reactome_Interleukin_7_signaling_Main_Pathway	0.0660461	18.9531	0.0271737	1.68178
reactome_Glycogen_breakdown_glycogenolysis__Main_Pathway	0.0660603	-15.5354	0.730037	-0.214773
NCI_ErbB1_downstream_signaling_Pathway_(cell_proliferation)	0.0666246	17.2581	0.00957449	2.35839
KEGG_Selenocompound_metabolism_Main_Pathway	0.0669642	-17.7818	0.112188	-1.03267
reactome_Rap1_signalling_Main_Pathway	0.067831	19.6648	0.922485	0.0600759
KEGG_cAMP_signaling_Main_Pathway	0.067843	9.54858	0.0707842	1.40297
KEGG_Phototransduction_Main_Pathway	0.0689138	21.7014	0.138222	0.929031
NCI_E_cadherin_signaling_in_keratinocytes_Main_Pathway	0.0691317	8.53435	0.0178209	1.82672
NCI_Signaling_events_mediated_by_VEGFR1_and_VEGFR2_Main_Pathway	0.069157	9.5234	0.48519	0.440058
NAD_ide_novoi_biosynthesis	0.0691805	-25.4999	0.0852507	-1.13128
WNT_Pathway	0.0697078	11.0416	0.0178209	1.82672
NCI_Thromboxane_A2_receptor_signaling_Pathway_(cAMP_biosynthetic_process)	0.0713934	15.4272	0.48519	0.440058
reactome_Synthesis_of_Prostaglandins_PG_and_Thromboxanes_TX__Main_Pathway	0.0714229	24.4004	0.816014	-0.152685
NCI_CXCR3_mediated_signaling_events_Pathway_(actin_polymerization_or_depolymerization)	0.0717882	41.3611	0.651211	0.279075
NCI_Plexin_D1_Signaling_Main_Pathway	0.0723287	27.5802	0.76856	0.180703
KEGG_Melanogenesis_Main_Pathway	0.0726548	37.6014	0.922485	0.0600759
TGF-Beta_Pathway	0.0727637	11.4045	0.922485	0.0600759
Mitochondrial_Apoptosis_Pathway	0.0736262	-8.96978	0.0529128	-1.48769
biocarta_bioactive_peptide_induced_signaling_Main_Pathway	0.0736355	13.9994	0.040188	1.44274
NCI_Signaling_events_mediated_by_focal_adhesion_kinase_Pathway_(cell_migration)	0.0743819	18.807	0.565103	0.364851
NCI_LPA_receptor_mediated_events_Main_Pathway	0.0774352	7.54835	0.651211	0.279075
KEGG_Vasopressin_regulated_water_reabsorption_Main_Pathway	0.0782392	20.687	0.10034	1.13113
NCI_IL3_mediated_signaling_events_Main_Pathway	0.0784699	18.8756	0.651211	0.279075
NCI_ALK1_signaling_events_Main_Pathway	0.0787742	17.7082	0.828078	0.133621
reactome_PCP_CE_Main_Pathway	0.0792953	15.549	0.136839	1.02925
ERK_Signaling_Pathway_Gene_Expression_via_CAPN6_TP53_FOS_ATF1_MYC_ELK3_MYLK_ETS1_SRF_HIST1H3B_CREB3_STAT3_NFKB2_HMGN1_ESR2_ELK1_PAX6_JUN	0.0796103	10.532	0.651211	0.279075
STAT3_Pathway	0.0797198	15.9101	0.651211	0.279075
NCI_CXCR3_mediated_signaling_events_Pathway_(chemotaxis)	0.0798972	30.0598	0.651211	0.279075
KEGG_TGF_beta_signaling_Main_Pathway	0.0801091	9.33117	0.828078	0.133621
biocarta_egf_signaling_Main_Pathway	0.0803951	15.371	0.0707842	1.40297
KEGG_Glycosphingolipid_biosynthesis_lacto_and_neolacto_series_Main_Pathway	0.0804669	31.7169	0.222653	0.803114
KEGG_Inflammatory_mediator_regulation_of_TRP_channels_Main_Pathway	0.0805918	12.4466	0.0178209	1.82672
reactome_Downregulation_of_TGF_beta_receptor_signaling_Main_Pathway	0.0827582	-11.8867	0.179324	-0.864281
reactome_mRNA_decay_by_3_to_5_exoribonuclease_Main_Pathway	0.0828738	-16.2378	0.232498	-0.771491
Glucocorticoid_Receptor_Signaling_Pathway	0.0833062	-12.3213	0.828078	-0.133621
NCI_Thromboxane_A2_receptor_signaling_Main_Pathway	0.0838969	16.8889	0.0178209	1.82672
NCI_CXCR3_mediated_signaling_events_Main_Pathway	0.0839804	17.554	0.286171	0.65413
NCI_Signaling_mediated_by_p38_alpha_and_p38_beta_Main_Pathway	0.0857291	7.80186	0.651211	0.279075
NCI_EPHA_forward_signaling_Pathway_(proteasomal_ubiquitin_dependent_protein_catabolic_process)	0.0860855	18.1578	0.730037	0.214773
reactome_Smooth_Muscle_Contraction_Main_Pathway	0.0868745	41.9006	0.136839	1.02925
NCI_S1P3_Main_Pathway	0.0869111	18.2233	0.651211	0.279075
KEGG_Sphingolipid_metabolism_Main_Pathway	0.0869579	13.9135	0.18508	0.829307
reactome_Transport_of_glucose_and_other_sugars_bile_salts_and_organic_acids_metal_ions_and_amine_compounds_Main_Pathway	0.0875191	27.1139	0.950278	0.0380732
KEGG_Gap_junction_Main_Pathway	0.0890176	-10.7852	0.080515	-1.20498
biocarta_the_igf_1_receptor_and_longevity_Main_Pathway	0.089052	16.4704	0.828078	0.133621
reactome_Prostacyclin_signalling_through_prostacyclin_receptor_Main_Pathway	0.0892427	24.9548	0.872047	-0.0981385
IGF1R_Signaling_Pathway_Cell_Proliferation_Diferentiation_and_Apoptosis	0.0892762	7.30399	0.887476	-0.0866619
NCI_Trk_receptor_signaling_mediated_by_the_MAPK_Main_Pathway	0.089394	16.1995	0.822766	0.140033
biocarta_nerve_growth_factor_pathway_ngf__Main_Pathway	0.0897629	-13.4997	0.0537139	-1.37177
Hedgehog_Signaling_in_Mammals_Pathway	0.0898952	13.1833	0.0852507	1.13128
Erythropoietin_Pathway_Cell_Survival	0.0913144	6.56167	0.0852507	1.13128
NCI_ALK1_signaling_events_Pathway_(endothelial_cell_proliferation)	0.0915735	13.6133	0.136839	1.02925
KEGG_Folate_biosynthesis_Main_Pathway	0.0917314	28.6825	0.138222	0.929031
NCI_Regulation_of_p38_alpha_and_p38_beta_Main_Pathway	0.0918569	11.8712	0.651211	0.279075
NCI_Regulation_of_p38_alpha_and_p38_beta_Pathway_(positive_regulation_of_innate_immune_response)	0.0918569	11.8712	0.651211	0.279075
reactome_G_alpha_q_signalling_events_Main_Pathway	0.0918914	9.66558	0.319689	-0.645387
NCI_Arf6_trafficking_events_Main_Pathway	0.0921236	11.5325	0.651211	0.279075
biocarta_role_of_erk5_in_neuronal_survival_Pathway_(cell_survival)	0.0927715	14.0153	0.0707842	1.40297
GPCR_Pathway	0.0929077	8.147	0.651211	0.279075
biocarta_actions_of_nitric_oxide_in_the_heart_Main_Pathway	0.09341	23.8487	0.828078	0.133621
cAMP_Pathway_Metabolic_Energy	0.0943168	14.6714	0.080515	1.20498
KEGG_Insulin_secretion_Main_Pathway	0.0946211	15.033	0.305642	0.657967
reactome_Removal_of_the_Flap_Intermediate_Main_Pathway	0.094706	-22.4036	0.319689	-0.645387
biocarta_induction_of_apoptosis_through_dr3_and_dr4_5_death_receptors_Main_Pathway	0.0951119	-16.8605	0.080515	-1.20498
KEGG_Protein_digestion_and_absorption_Main_Pathway	0.0957594	25.72	0.203552	0.817913
NCI_ALK2_signaling_events_Main_Pathway	0.0959065	22.6781	0.922485	0.0600759
KEGG_GnRH_signaling_Main_Pathway	0.0962077	12.9002	0.10034	1.13113
KEGG_Thyroid_cancer_Main_Pathway	0.0970327	17.9539	0.48519	0.440058
reactome_G_alpha_12_13_signalling_events_Main_Pathway	0.0977286	12.8753	0.716001	-0.221672
NCI_ATM_Main_Pathway	0.0983886	-10.1797	0.0852507	-1.13128
GSK3_Signaling_Pathway_Gene_Expression_via_CTNNB1	0.098557	-10.045	0.179324	-0.864281
reactome_Activation_of_the_pre_replicative_complex_Main_Pathway	0.0989285	-23.7852	0.180179	-0.875764
KEGG_Mismatch_repair_Main_Pathway	0.0991523	-22.5973	0.0852507	-1.13128
reactome_G_beta_gamma_signalling_through_PI3Kgamma_Main_Pathway	0.0994579	19.8661	0.651211	0.279075
NCI_mTOR_signaling_Pathway_(translational_initiation)	0.0995382	-7.68297	0.717899	-0.222184
KEGG_Glutamatergic_synapse_Main_Pathway	0.0996307	-12.8569	0.828078	-0.133621
Mismatch_Repair_in_Eukaryotes_Pathway	0.10055	-23.9302	0.179324	-0.864281
tRNA_charging	0.101237	-15.7687	0.232498	-0.771491
cAMP_Pathway	0.101659	7.02013	0.922485	0.0600759
NCI_Signaling_events_mediated_by_focal_adhesion_kinase_Pathway_(negative_regulation_of_cell_adhesion_involved_in_substrate_bound_cell_migration)	0.101683	14.3815	0.822766	0.140033
reactome_Unwinding_of_DNA_Main_Pathway	0.102928	-23.8378	0.136387	-0.967603
NCI_EPHA_forward_signaling_Main_Pathway	0.105076	17.3559	0.559558	0.363653
NCI_Caspase_Cascade_in_Apoptosis_Main_Pathway	0.10546	-13.065	0.136839	-1.02925
IP3_Pathway_Gene_Expression_via_CREB3_NFATC2_MEF2D	0.107537	11.8126	0.828078	0.133621
NCI_S1P4_Main_Pathway	0.10765	16.8412	0.040188	1.44274
KEGG_B_cell_receptor_signaling_Main_Pathway	0.108219	11.0505	0.0271737	1.68178
Base_Excision_Repair_Pathway	0.108339	-10.7863	0.10034	-1.13113
reactome_HSF1_activation_Main_Pathway	0.108529	-12.973	0.179324	-0.864281
reactome_VEGFR2_mediated_vascular_permeability_Main_Pathway	0.110843	14.1071	0.651211	0.279075
reactome_Voltage_gated_Potassium_channels_Main_Pathway	0.112026	18.7067	0.0852507	1.13128
3-phosphoinositide_degradation	0.112104	10.6085	0.890576	0.08468
biocarta_control_of_skeletal_myogenesis_by_hdac_and_calcium_calmodulin_dependent_kinase_camk__Main_Pathway	0.112819	16.1952	0.136839	1.02925
reactome_EPHA_mediated_growth_cone_collapse_Main_Pathway	0.112883	13.2487	0.0529128	1.48769
reactome_Interferon_gamma_signaling_Main_Pathway	0.114535	18.3177	0.040188	1.44274
Erythropoietin_Pathway_Gene_Expression_Neuroprotection_via_NFKB2	0.115676	-7.12872	0.10034	-1.13113
reactome_Presynaptic_function_of_Kainate_receptors_Main_Pathway	0.115777	19.2348	0.651211	0.279075
reactome_ADP_signalling_through_P2Y_purinoceptor_12_Main_Pathway	0.115925	22.8397	0.651211	0.279075
NCI_BMP_receptor_signaling_Main_Pathway	0.116447	18.4903	0.637186	-0.306123
NCI_SHP2_signaling_Main_Pathway	0.116664	20.9911	0.922485	0.0600759
reactome_Polymerase_switching_Main_Pathway	0.11744	-18.2928	0.136387	-0.967603
reactome_Polymerase_switching_on_the_C_strand_of_the_telomere_Main_Pathway	0.11744	-18.2928	0.136387	-0.967603
NCI_Fanconi_anemia_Pathway_(regulation_of_double_strand_break_repair_via_homologous_recombination)	0.117797	-15.7551	0.180179	-0.875764
NCI_Nongenotropic_Androgen_signaling_Main_Pathway	0.118442	7.60229	0.173033	0.949554
NCI_Posttranslational_regulation_of_adherens_junction_stability_and_dissassembly_Pathway_(axonogenesis)	0.118526	23.6021	0.48519	0.440058
biocarta_role_of_egf_receptor_transactivation_by_gpcrs_in_cardiac_hypertrophy_Main_Pathway	0.118997	14.3521	0.81192	-0.147412
KEGG_Acute_myeloid_leukemia_Main_Pathway	0.11912	11.3903	0.0271737	1.68178
biocarta_epo_signaling_Main_Pathway	0.119409	-12.9666	0.334398	-0.598181
KEGG_Chemokine_signaling_Main_Pathway	0.119539	11.9678	0.651211	0.279075
reactome_KSRP_destabilizes_mRNA_Main_Pathway	0.119596	-10.2417	0.179324	-0.864281
p38_Signaling_Pathway	0.121936	11.1632	0.651211	0.279075
NCI_LPA_receptor_mediated_events_Pathway_(cAMP_biosynthetic_process)	0.122024	13.2142	0.18508	0.829307
NCI_CXCR4_mediated_signaling_events_Pathway_(regulation_of_heterotypic_cell_cell_adhesion)	0.122151	11.4671	0.049052	1.51413
NCI_Regulation_of_retinoblastoma_protein_Pathway_(proteasomal_ubiquitin_dependent_protein_catabolic_process)	0.122272	-11.7293	0.136387	-0.967603
NCI_Signaling_events_mediated_by_VEGFR1_and_VEGFR2_Pathway_(cell_proliferation)	0.123682	11.2981	0.00654925	2.43876
reactome_NCAM1_interactions_Main_Pathway	0.123979	27.1621	0.0852507	1.13128
biocarta_trefoil_factors_initiate_mucosal_healing_Main_Pathway	0.124828	23.9549	0.0565558	1.32544
biocarta_apoptotic_signaling_in_response_to_dna_damage_Pathway_(apoptosis)	0.124863	15.7037	0.653529	-0.292334
reactome_Activation_of_ATR_in_response_to_replication_stress_Main_Pathway	0.125229	-22.253	0.180179	-0.875764
KEGG_Ras_signaling_Main_Pathway	0.125721	9.16933	0.922485	0.0600759
KEGG_Cysteine_and_methionine_metabolism_Main_Pathway	0.125867	-26.591	0.180179	-0.875764
KEGG_Cell_adhesion_molecules_CAMs__Main_Pathway	0.126053	16.9675	0.651211	0.279075
CD40_Pathway	0.126269	6.21967	0.00654925	2.43876
KEGG_mRNA_surveillance_Main_Pathway	0.12807	-10.0468	0.638646	-0.287102
NCI_Posttranslational_regulation_of_adherens_junction_stability_and_dissassembly_Main_Pathway	0.128164	17.5252	0.816014	-0.152685
KEGG_Dilated_cardiomyopathy_Main_Pathway	0.128682	-31.4445	0.286171	-0.65413
KEGG_Hypertrophic_cardiomyopathy_HCM__Main_Pathway	0.128682	-31.4445	0.286171	-0.65413
KEGG_Neuroactive_ligand_receptor_interaction_Main_Pathway	0.129081	10.2241	0.828078	0.133621
heparan_sulfate_biosynthesis_late_stages	0.129822	-16.6002	0.979119	-0.0160977
biocarta_induction_of_apoptosis_through_dr3_and_dr4_5_death_receptors_Pathway_(apoptosis)	0.130604	-16.3419	0.080515	-1.20498
NCI_Syndecan_3_mediated_signaling_events_Main_Pathway	0.130713	8.99408	0.579682	0.338237
reactome_DCC_mediated_attractive_signaling_Main_Pathway	0.130756	21.0781	0.396762	0.528211
NCI_mTOR_signaling_Pathway_(lipid_biosynthetic_process)	0.131112	-9.59954	0.83761	-0.125277
reactome_Cytosolic_iron_sulfur_cluster_assembly_Main_Pathway	0.131957	-20.0406	0.925409	0.0576754
NCI_ErbB1_downstream_signaling_Main_Pathway	0.133107	8.28118	0.227535	0.760619
Chemokine_Pathway	0.133713	10.0654	0.651211	0.279075
KEGG_Ribosome_biogenesis_in_eukaryotes_Main_Pathway	0.133843	-14.7111	0.232498	-0.771491
MAPK_Signaling_Pathway_Gene_Expression_Cell_Proliferation_Cell_Survival_Tumorigenesis_Differentiation_Development_via_PXN_CREB3_RPS6KA5_RPS6KA6	0.134688	10.7896	0.149553	0.929356
reactome_Thrombin_signalling_through_proteinase_activated_receptors_PARs__Main_Pathway	0.13546	19.8523	0.872047	-0.0981385
NCI_BARD1_signaling_events_Pathway_(DNA_repair)	0.135528	-13.3665	0.0852507	-1.13128
KEGG_Choline_metabolism_in_cancer_Main_Pathway	0.136061	11.5535	0.0707842	1.40297
KEGG_Amyotrophic_lateral_sclerosis_ALS__Main_Pathway	0.136335	-12.6352	0.0852507	-1.13128
biocarta_transcription_regulation_by_methyltransferase_of_carm1_Main_Pathway	0.136498	19.5606	0.922485	0.0600759
NCI_Thromboxane_A2_receptor_signaling_Pathway_(JNK_cascade)	0.137141	17.7375	0.76856	0.180703
mTOR_Pathway_Actin_Organization	0.137908	10.1685	0.651211	0.279075
reactome_Purine_catabolism_Main_Pathway	0.138421	18.6178	0.267162	0.685217
CREB_Pathway	0.139028	9.32893	0.922485	0.0600759
KEGG_Linoleic_acid_metabolism_Main_Pathway	0.139606	-31.9599	0.925409	0.0576754
reactome_Sema4D_induced_cell_migration_and_growth_cone_collapse_Main_Pathway	0.13997	12.3514	0.0178209	1.82672
KEGG_Non_homologous_end_joining_Main_Pathway	0.140121	-15.4018	0.180179	-0.875764
NCI_ErbB4_signaling_events_Main_Pathway	0.140546	12.0275	0.00654925	2.43876
NCI_Signaling_events_mediated_by_HDAC_Class_I_Pathway_(histone_deacetylation)	0.140599	-5.84571	0.0852507	-1.13128
reactome_Hyaluronan_uptake_and_degradation_Main_Pathway	0.141034	23.2799	0.746312	-0.210887
reactome_temp_Nuclear_Receptor_transcription_pathway	0.14135	11.6313	0.0529128	1.48769
reactome_Synthesis_secretion_and_inactivation_of_Glucagon_like_Peptide_1_GLP_1__Main_Pathway	0.142202	14.9199	0.0565558	1.32544
NCI_S1P1_Main_Pathway	0.142444	17.8211	0.149553	0.929356
reactome_temp_Post-translational_modification_synthesis_of_GPI-anchored_proteins	0.142695	12.2126	0.889854	-0.0846415
WNT_Pathway_PKC_Pathway	0.14282	10.711	0.232498	0.771491
KEGG_Spliceosome_Main_Pathway	0.144202	-13.3974	0.0852507	-1.13128
NCI_Regulation_of_retinoblastoma_protein_Main_Pathway	0.144392	-8.43568	0.136387	-0.967603
KEGG_Regulation_of_actin_cytoskeleton_Main_Pathway	0.144508	-5.57055	0.149553	-0.929356
reactome_regulation_of_FZD_by_ubiquitination_Main_Pathway	0.144527	11.1374	0.637186	-0.306123
reactome_TGF_beta_receptor_signaling_activates_SMADs_Main_Pathway	0.145069	11.89	0.136839	1.02925
reactome_cGMP_effects_Main_Pathway	0.147377	25.7426	0.922485	0.0600759
NCI_Integrin_linked_kinase_signaling_Pathway_(centrosome_localization)	0.148751	-13.7624	0.267162	-0.685217
NCI_S1P2_Main_Pathway	0.149271	10.419	0.0178209	1.82672
NCI_Signaling_events_mediated_by_Stem_cell_factor_receptor_c_Kit__Main_Pathway	0.149389	9.35348	0.0178209	1.82672
KEGG_Proteoglycans_in_cancer_Main_Pathway	0.149929	9.95922	0.872047	-0.0981385
NCI_Trk_receptor_signaling_mediated_by_PI3K_and_PLC_gamma_Pathway_(axonogenesis)	0.150963	15.1195	0.922485	0.0600759
NCI_Trk_receptor_signaling_mediated_by_PI3K_and_PLC_gamma_Pathway_(neuron_apoptosis)	0.150963	15.1195	0.922485	0.0600759
KEGG_Non_small_cell_lung_cancer_Main_Pathway	0.152328	10.1737	0.0707842	1.40297
Hedgehog_Signaling_in_Mammals_no_Tubulin_Pathway	0.152384	6.76742	0.929016	0.0550595
reactome_G_beta_gamma_signalling_through_PLC_beta_Main_Pathway	0.15301	16.9851	0.872047	-0.0981385
NCI_IL2_mediated_signaling_events_Main_Pathway	0.153278	12.7862	0.651211	0.279075
CDP-diacylglycerol_biosynthesis	0.153537	13.3196	0.746312	-0.210887
KEGG_Glycosphingolipid_biosynthesis_globo_series_Main_Pathway	0.153648	23.8445	0.149553	0.929356
KEGG_Hepatitis_C_Main_Pathway	0.154	11.3299	0.995478	-0.0034881
NCI_Internalization_of_ErbB1_Main_Pathway	0.154113	15.0671	0.0248342	1.7525
KEGG_Cytokine_cytokine_receptor_interaction_Main_Pathway	0.15514	20.6557	0.406321	0.508863
NCI_mTOR_signaling_Pathway_(Pathway_rRNA_transcription_via_RRN3)	0.155321	-7.57956	0.48519	-0.440059
FLT3_Signaling_Pathway	0.156015	6.18541	0.0529128	1.48769
NCI_Glucocorticoid_receptor_regulatory_network_Pathway_(MAPKKK_cascade)	0.156513	-13.1409	0.396762	-0.528211
NCI_Glucocorticoid_receptor_regulatory_network_Pathway_(apoptosis)	0.156513	-13.1409	0.396762	-0.528211
NCI_Glucocorticoid_receptor_regulatory_network_Pathway_(histone_acetylation)	0.156513	-13.1409	0.396762	-0.528211
reactome_snRNP_Assembly_Main_Pathway	0.156871	-16.7333	0.0852507	-1.13128
reactome_Tryptophan_catabolism_Main_Pathway	0.157928	-27.2431	0.0852507	-1.13128
reactome_Ca2_Main_Pathway	0.15902	17.5767	0.872047	-0.0981385
KEGG_Renal_cell_carcinoma_Main_Pathway	0.159571	11.875	0.0178209	1.82672
NGF_Pathway	0.161578	4.03635	0.0178209	1.82672
reactome_Role_of_LAT2_NTAL_LAB_on_calcium_mobilization_Main_Pathway	0.161887	9.05275	0.0359496	1.59805
biocarta_mechanisms_of_transcriptional_repression_by_dna_methylation_Main_Pathway	0.162223	-7.87814	0.180179	-0.875764
biocarta_mechanisms_of_transcriptional_repression_by_dna_methylation_Pathway_(histone_deacetylation)	0.162223	-7.87814	0.180179	-0.875764
KEGG_Retrograde_endocannabinoid_signaling_Main_Pathway	0.162274	10.5366	0.828078	0.133621
KEGG_Colorectal_cancer_Main_Pathway	0.162674	9.32793	0.828078	0.133621
NCI_Signaling_events_mediated_by_the_Hedgehog_family_Pathway_(receptor_mediated_endocytosis)	0.162794	-16.3692	0.129176	-1.05163
reactome_Serotonin_receptors_Main_Pathway	0.162901	23.1247	0.872047	-0.0981385
VEGF_Pathway_Cell_Survival	0.163049	-6.81475	0.730037	-0.214773
STAT3_Pathway_Growth_Arrest_and_Differentiation	0.163963	16.357	0.716001	-0.221672
reactome_RNA_Polymerase_I_Transcription_Initiation_Main_Pathway	0.164302	-7.25906	0.0852507	-1.13128
NCI_CXCR4_mediated_signaling_events_Pathway_(cell_adhesion)	0.165672	9.48954	0.547005	0.374017
NCI_Thromboxane_A2_receptor_signaling_Pathway_(MAPKKK_cascade)	0.165999	16.5412	0.0852507	1.13128
reactome_Sphingolipid_de_novo_biosynthesis_Main_Pathway	0.166472	14.2888	0.406321	0.508863
reactome_Activation_of_the_phototransduction_cascade_Main_Pathway	0.167391	22.3309	0.718456	0.219656
reactome_Integrin_alphaIIb_beta3_signaling_Main_Pathway	0.167588	-28.4421	0.0359496	-1.59805
HA_syntesis_pathway	0.167851	9.17592	0.559558	0.363653
KEGG_Prion_diseases_Main_Pathway	0.168486	15.4553	0.651211	0.279075
KEGG_Rap1_signaling_Main_Pathway	0.168997	9.34376	0.651211	0.279075
KEGG_MAPK_signaling_Main_Pathway	0.169042	3.73702	0.922485	0.0600759
melatonin_degradation_I	0.169389	-47.9567	0.711578	-0.230656
KEGG_Nucleotide_excision_repair_Main_Pathway	0.169915	-12.6631	0.136387	-0.967603
reactome_CDC6_association_with_the_ORC_origin_complex_Main_Pathway	0.17014	-28.2815	0.0852507	-1.13128
reactome_Rev_mediated_nuclear_export_of_HIV_RNA_Main_Pathway	0.171238	-14.6635	0.0852507	-1.13128
reactome_Glucagon_signaling_in_metabolic_regulation_Main_Pathway	0.172066	14.3489	0.429691	0.50808
HGF_Pathway	0.172325	8.24676	0.651211	0.279075
NCI_p73_transcription_factor_network_Pathway_apoptosis_and_DNA_repair	0.17279	-10.9745	0.00957449	-2.35839
NCI_IL8_and_CXCR2_mediated_signaling_events_Pathway_(cAMP_biosynthetic_process)	0.173728	13.8715	0.286171	0.65413
Akt_Signaling_Pathway_Protein_Synthesis	0.176225	-4.86328	0.637186	0.306123
KEGG_RNA_transport_Main_Pathway	0.177195	-13.4277	0.0852507	-1.13128
reactome_Repair_synthesis_for_gap_filling_by_DNA_polymerase_in_TC_NER_Main_Pathway	0.177261	-18.9206	0.319689	-0.645387
reactome_Repair_synthesis_of_patch_27_30_bases_long_by_DNA_polymerase_Main_Pathway	0.177261	-18.9206	0.319689	-0.645387
KEGG_Tuberculosis_Main_Pathway	0.177393	-11.8908	0.872047	0.0981385
NCI_CXCR4_mediated_signaling_events_Pathway_(establishment_of_cell_polarity)	0.178018	14.0047	0.0248342	1.7525
reactome_TRAF6_mediated_NF_kB_activation_Main_Pathway	0.178825	-11.732	0.232498	-0.771491
KEGG_Pyrimidine_metabolism_Main_Pathway	0.178848	-9.20296	0.136387	-0.967603
reactome_TRAF3_dependent_IRF_activation_Main_Pathway	0.179207	-11.3541	0.950278	-0.0380732
KEGG_Glycosaminoglycan_biosynthesis_keratan_sulfate_Main_Pathway	0.17978	21.423	0.0852507	1.13128
biocarta_il_2_receptor_beta_chain_in_t_cell_activation_Main_Pathway	0.179956	9.64332	0.0271737	1.68178
NCI_IGF1_Main_Pathway	0.182674	3.56144	0.1421	0.962168
reactome_Collagen_degradation_Main_Pathway	0.182989	26.3156	0.203552	0.817913
biocarta_stathmin_and_breast_cancer_resistance_to_antimicrotubule_agents_Main_Pathway	0.183192	15.4864	0.922485	0.0600759
NCI_Arf6_trafficking_events_Pathway_(cell_adhesion_mediated_by_integrin)	0.183413	20.3057	0.651211	0.279075
reactome_Olfactory_Signaling_Pathway_Main_Pathway	0.183638	2.27049	0.104606	1.12784
NCI_PDGFR_beta_signaling_Main_Pathway	0.184663	5.38861	0.651211	0.279075
NCI_Ras_signaling_in_the_CD4_TCR_Main_Pathway	0.185642	15.348	0.906633	-0.072506
NCI_Validated_transcriptional_targets_of_AP1_family_members_Fra1_and_Fra2_Main_Pathway	0.186581	-38.1121	0.579682	-0.338237
NCI_Plasma_membrane_estrogen_receptor_signaling_Main_Pathway	0.18701	11.495	0.922485	0.0600759
KEGG_Glycerolipid_metabolism_Main_Pathway	0.18789	11.2192	0.887476	-0.0866619
reactome_TCF_dependent_signaling_in_response_to_WNT_Main_Pathway	0.188662	27.1472	0.179324	0.864281
biocarta_extrinsic_prothrombin_activation_Main_Pathway	0.189468	-41.6572	0.809425	-0.148757
KEGG_Adrenergic_signaling_in_cardiomyocytes_Main_Pathway	0.189968	7.64877	0.828078	0.133621
HGF_Pathway_Gene_Expression_via_JUN_STAT3_FOS_ELK1_ETS2	0.190252	15.41	0.906633	-0.072506
NCI_Endothelins_Main_Pathway	0.19125	11.3539	0.0852507	1.13128
NCI_Sphingosine_1_phosphate_S1P_Main_Pathway	0.191629	17.5783	0.149553	0.929356
NCI_Validated_targets_of_C_MYC_transcriptional_repression_Main_Pathway	0.191648	-8.37506	0.364974	-0.553433
reactome_G_alpha_z_signalling_events_Main_Pathway	0.191744	11.819	0.651211	0.279075
biocarta_erk1_erk2_mapk_signaling_Main_Pathway	0.192557	-8.61843	0.396762	-0.528211
reactome_p130Cas_linkage_to_MAPK_signaling_for_integrins_Main_Pathway	0.193604	-43.7022	0.0359496	-1.59805
mTOR_Pathway_Microtubule_Organization	0.194525	8.96068	0.651211	0.279075
reactome_Signaling_by_constitutively_active_EGFR_Main_Pathway	0.195172	21.5102	0.565103	0.364851
NCI_IL2_mediated_signaling_events_Pathway_(natural_killer_cell_mediated_cytotoxicity)	0.195334	13.9781	0.651211	0.279075
NCI_ATR_signaling_Main_Pathway	0.198508	-13.4262	0.180179	-0.875764
biocarta_mcalpain_and_friends_in_cell_motility_Main_Pathway	0.19856	8.21062	0.48519	0.440058
biocarta_how_progesterone_initiates_the_oocyte_maturation_Pathway_(oocyte_maturation)	0.198617	-18.823	0.0529128	-1.48769
NCI_PDGFR_alpha_signaling_Main_Pathway	0.198636	9.94361	0.651211	0.279075
KEGG_Bacterial_invasion_of_epithelial_cells_Main_Pathway	0.19902	8.44521	0.651211	0.279075
NCI_Plexin_D1_Signaling_Pathway_(cell_adhesion_mediated_by_integrin)	0.20098	18.2507	0.651211	0.279075
KEGG_Prolactin_signaling_Main_Pathway	0.201025	5.89915	0.0178209	1.82672
biocarta_hypoxia_and_p53_in_the_cardiovascular_system_Main_Pathway	0.201053	5.93046	0.173033	0.949554
NCI_Alpha_synuclein_signaling_Main_Pathway	0.201595	14.4847	0.828078	0.133621
biocarta_repression_of_pain_sensation_by_the_transcriptional_regulator_dream_Main_Pathway	0.201719	20.1412	0.922485	0.0600759
BRCA1_Pathway_Mismatch_Repair	0.202452	-20.8088	0.0852507	-1.13128
biocarta_apoptotic_signaling_in_response_to_dna_damage_Main_Pathway	0.203385	11.4477	0.653529	-0.292334
reactome_Recruitment_of_mitotic_centrosome_proteins_and_complexes_Main_Pathway	0.20427	-10.637	0.180179	-0.875764
HGF_Pathway_Regulation_of_Cytoskeleton_Cell_Polarity_and_Cell_Motility	0.205269	19.5756	0.922485	0.0600759
biocarta_role_of_pi3k_subunit_p85_in_regulation_of_actin_organization_and_cell_migration_Main_Pathway	0.205357	19.529	0.86158	0.107328
biocarta_role_of_egf_receptor_transactivation_by_gpcrs_in_cardiac_hypertrophy_Pathway_(cell_growth)	0.205361	20.3568	0.81192	-0.147412
NCI_IL2_signaling_events_mediated_by_PI3K_Pathway_(cell_survival)	0.208342	14.8489	0.651211	0.279075
cAMP_Pathway_Axonal_Growth	0.209788	18.1046	0.922485	0.0600759
NCI_PLK1_signaling_events_Pathway_(spindle_stabilization)	0.209862	-17.5112	0.232498	-0.771491
KEGG_Fanconi_anemia_Main_Pathway	0.210778	5.47404	0.319689	0.645387
p53_Signaling_Pathway_Normal_Cell_Cycle_Progression	0.211782	6.72818	0.249749	0.80411
p53_Signaling_Pathway_Apoptosis	0.211782	6.72818	0.249749	0.80411
p53_Signaling_Pathway_Cancer	0.211782	6.72818	0.249749	0.80411
p53_Signaling_Pathway_Gene_Expression_Anti-Apoptosis_via_TP53	0.211782	6.72818	0.249749	0.80411
p53_Signaling_Pathway_Gene_Expression_Cell_Cycle_and_Cell_Growth_via_TP53	0.211782	6.72818	0.249749	0.80411
p53_Signaling_Pathway_Gene_Expression_Cell_Fate_and_Development_via_TP53	0.211782	6.72818	0.249749	0.80411
p53_Signaling_Pathway_Gene_Expression_Cell_Signaling_via_TP53	0.211782	6.72818	0.249749	0.80411
p53_Signaling_Pathway_Gene_Expression_DNA_Replication_and_Repair_via_TP53	0.211782	6.72818	0.249749	0.80411
p53_Signaling_Pathway_Gene_Expression_ECM_and_Adhesion_via_TP53	0.211782	6.72818	0.249749	0.80411
p53_Signaling_Pathway_Gene_Expression_Infection_and_Immune_Response_via_TP53	0.211782	6.72818	0.249749	0.80411
reactome_ERKs_are_inactivated_Main_Pathway	0.212032	10.0879	0.48519	0.440058
NCI_BARD1_signaling_events_Main_Pathway	0.212048	-13.3323	0.0852507	-1.13128
reactome_RNA_Polymerase_III_Transcription_Initiation_From_Type_2_Promoter_Main_Pathway	0.213055	-9.18448	0.136387	-0.967603
reactome_SLBP_Dependent_Processing_of_Replication_Dependent_Histone_Pre_mRNAs_Main_Pathway	0.213095	-19.3492	0.0852507	-1.13128
KEGG_PPAR_signaling_Main_Pathway	0.213935	27.5691	0.0852507	1.13128
Growth_Hormone_Signaling_Pathway_Gene_Expression_via_SRF_ELK1_STAT5B_CEBPD_STAT1_STAT3	0.215838	5.20868	0.0178209	1.82672
KEGG_HTLV_I_infection_Main_Pathway	0.217684	-8.33362	0.149553	-0.929356
SMAD_Signaling_Network_Pathway	0.219123	8.99704	0.828078	0.133621
reactome_NRIF_signals_cell_death_from_the_nucleus_Main_Pathway	0.220516	-15.4165	0.179324	-0.864281
NCI_LKB1_signaling_events_Main_Pathway	0.220684	-4.32821	0.0852507	-1.13128
NCI_HIF_1_alpha_transcription_factor_network_Main_Pathway	0.220775	10.3181	0.717899	0.222184
KEGG_Protein_processing_in_endoplasmic_reticulum_Main_Pathway	0.221878	7.74472	0.995478	-0.0034881
NCI_Integrin_linked_kinase_signaling_Main_Pathway	0.222615	12.0237	0.779878	-0.170311
reactome_Adenylate_cyclase_inhibitory_Main_Pathway	0.222903	12.0043	0.283204	0.697824
NCI_Beta2_integrin_cell_surface_interactions_Main_Pathway	0.22358	-29.3706	0.049052	-1.51413
NCI_IFN_gamma_Pathway_(Antibacterial_Response)	0.223606	13.8812	0.717899	0.222184
NCI_IFN_gamma_Pathway_(Antiviral_Response)	0.223606	13.8812	0.717899	0.222184
NCI_IFN_gamma_Pathway_(Immunoregulation)	0.223606	13.8812	0.717899	0.222184
NCI_IFN_gamma_Pathway_(antigen_processing_and_presentation_of_peptide_antigen_via_MHC_class_I)	0.223606	13.8812	0.717899	0.222184
NCI_IFN_gamma_Pathway_(antigen_processing_and_presentation_of_peptide_antigen_via_MHC_class_II)	0.223606	13.8812	0.717899	0.222184
NCI_IFN_gamma_Pathway_(apoptosis)	0.223606	13.8812	0.717899	0.222184
NCI_IFN_gamma_Pathway_(negative_regulation_of_cell_growth)	0.223606	13.8812	0.717899	0.222184
NCI_Validated_targets_of_C_MYC_transcriptional_repression_Pathway_(cell_cycle_arrest)	0.224363	-5.83638	0.816014	0.152685
reactome_WNT5A_dependent_internalization_of_FZD4_Main_Pathway	0.224528	14.7348	0.76856	0.180703
NCI_Fc_epsilon_receptor_I_signaling_in_mast_cells_Pathway_(regulation_of_mast_cell_degranulation)	0.224843	-21.1357	0.99944	-0.0004313
biocarta_cystic_fibrosis_transmembrane_conductance_regulator_cftr_and_beta_2_adrenergic_receptor_b2ar_Main_Pathway	0.225458	19.1515	0.217213	-0.79514
NCI_ATR_signaling_Pathway_(response_to_G2_M_transition_DNA_damage_checkpoint_signal)	0.225486	-13.3911	0.180179	-0.875764
reactome_Antigen_activates_B_Cell_Receptor_BCR_leading_to_generation_of_second_messengers_Main_Pathway	0.225786	16.8588	0.0271737	1.68178
KEGG_Endocrine_and_other_factor_regulated_calcium_reabsorption_Main_Pathway	0.226165	15.9024	0.0707842	1.40297
KEGG_Dopaminergic_synapse_Main_Pathway	0.226375	5.83135	0.173033	0.949554
reactome_WNT5A_dependent_internalization_of_FZD2_FZD5_and_ROR2_Main_Pathway	0.226484	17.8887	0.149553	0.929356
IGF1R_Signaling_Pathway_Protein_Synthesis	0.22695	-7.81836	0.539677	-0.375594
NCI_Regulation_of_nuclear_SMAD2_3_signaling_Main_Pathway	0.22704	6.34796	0.179324	0.864281
Estrogen_Pathway	0.227119	7.36588	0.828078	0.133621
NCI_TRAIL_signaling_Main_Pathway	0.227657	6.58938	0.828078	0.133621
RANK_Signaling_in_Osteoclasts_Pathway	0.229485	4.93738	0.922485	0.0600759
heparan_sulfate_biosynthesis	0.229497	-12.0983	0.979119	-0.0160977
reactome_Downregulation_of_SMAD2_3_SMAD4_transcriptional_activity_Main_Pathway	0.230704	-8.96686	0.0852507	-1.13128
KEGG_ErbB_signaling_Main_Pathway	0.231537	7.14147	0.0707842	1.40297
NCI_a6b1_and_a6b4_Integrin_signaling_Main_Pathway	0.231676	12.2549	0.922485	0.0600759
sphingosine_and_sphingosine-1-phosphate_metabolism	0.232026	16.0587	0.950278	0.0380732
reactome_Constitutive_Signaling_by_NOTCH1_HD_Domain_Mutants_Main_Pathway	0.232235	-10.4667	0.330198	-0.595475
NCI_Signaling_events_mediated_by_the_Hedgehog_family_Main_Pathway	0.232287	-9.79916	0.637311	-0.287769
reactome_Transport_of_the_SLBP_Dependant_Mature_mRNA_Main_Pathway	0.232463	-13.4585	0.0852507	-1.13128
GPCR_Pathway_Gene_Expression_via_JUN_NFKB2_ELK1_SRF_FOS_CREB3	0.233024	5.72789	0.651211	0.279075
BRCA1_Pathway	0.233095	-8.54334	0.0852507	-1.13128
reactome_Vpr_mediated_nuclear_import_of_PICs_Main_Pathway	0.233438	-13.0753	0.0852507	-1.13128
PAK_Pathway_Lamelliopodia_and_Filopodia_Outgrowth	0.23503	9.80071	0.651211	0.279075
IGF1R_Signaling_Pathway_Gene_Expression_Proliferation_Growth_Survival_via_NFAT5_CREB3	0.235201	9.72541	0.828078	0.133621
NCI_Fanconi_anemia_Main_Pathway	0.235248	-14.97	0.180179	-0.875764
reactome_TAK1_activates_NFkB_by_phosphorylation_and_activation_of_IKKs_complex_Main_Pathway	0.235276	-11.9717	0.232498	-0.771491
reactome_NEP_NS2_Interacts_with_the_Cellular_Export_Machinery_Main_Pathway	0.235441	-14.0431	0.0852507	-1.13128
GSK3_Signaling_Pathway_Glycogen_Synthesis	0.23567	-7.50273	0.18508	-0.829307
IL-2_Pathway_Gene_Expression_via_FYN_LYN_RPS6KB1_PTK2B	0.235729	17.2114	0.651211	0.279075
EGF_Pathway	0.236026	5.8177	0.0707842	1.40297
NCI_Insulin_mediated_glucose_transport_Main_Pathway	0.236394	13.5084	0.286968	-0.682392
NCI_Integrin_linked_kinase_signaling_Pathway_(DNA_biosynthetic_process)	0.237096	-9.97345	0.267162	-0.685217
biocarta_angiotensin_ii_mediated_activation_of_jnk_pathway_via_pyk2_dependent_signaling_Main_Pathway	0.237163	8.05667	0.906633	-0.072506
mTOR_Pathway_Lipid_Synthesis	0.237345	8.38113	0.651211	0.279075
biocarta_influence_of_ras_and_rho_proteins_on_g1_to_s_transition_Main_Pathway	0.237482	7.16583	0.080515	1.20498
NCI_Neurotrophic_factor_mediated_Trk_receptor_signaling_Pathway_(Schwann_cell_development)	0.239505	15.1437	0.717899	0.222184
biocarta_role_of_ran_in_mitotic_spindle_regulation_Main_Pathway	0.23956	-16.2864	0.136387	-0.967603
NCI_Regulation_of_retinoblastoma_protein_Pathway_(Pathway_rRNA_transcription_via_RB1)	0.239579	-9.24408	0.742077	0.200569
reactome_Transport_of_Mature_mRNA_Derived_from_an_Intronless_Transcript_Main_Pathway	0.240214	-12.8232	0.0852507	-1.13128
gamma-linolenate_biosynthesis	0.240326	-21.1726	0.0798287	-1.1396
KEGG_Salmonella_infection_Main_Pathway	0.240627	10.4652	0.872047	-0.0981385
terminal_iOi-glycans_residues_modification	0.240777	20.9237	0.286171	0.65413
reactome_RNA_Polymerase_III_Transcription_Initiation_From_Type_1_Promoter_Main_Pathway	0.240787	-9.13376	0.180179	-0.875764
KEGG_Cocaine_addiction_Main_Pathway	0.241103	15.0146	0.746312	-0.210887
reactome_Kinesins_Main_Pathway	0.241532	-15.3307	0.99944	-0.0004313
reactome_Inhibition_of_replication_initiation_of_damaged_DNA_by_RB1_E2F1_Main_Pathway	0.241681	-9.40084	0.179324	-0.864281
KEGG_Endocytosis_Main_Pathway	0.242747	6.22551	0.136839	1.02925
KEGG_Neurotrophin_signaling_Main_Pathway	0.243287	5.14417	0.828078	0.133621
NCI_PAR1_mediated_thrombin_signaling_events_Pathway_(regulation_of_vascular_permeability)	0.243765	-10.1692	0.466675	-0.478438
biocarta_keratinocyte_differentiation_Pathway_(apoptosis)	0.243766	-6.47263	0.925409	-0.0576754
KEGG_Olfactory_transduction_Main_Pathway	0.244096	2.40947	0.0707842	1.40297
reactome_HATs_acetylate_histones_Main_Pathway	0.244444	-12.5015	0.179324	-0.864281
HGF_Pathway_Cell_Cycle_Progression	0.24455	18.3614	0.906633	-0.072506
reactome_HS_GAG_biosynthesis_Main_Pathway	0.245133	-14.8953	0.62341	-0.305091
NCI_Regulation_of_Ras_family_activation_Main_Pathway	0.245533	9.6152	0.909283	0.0699473
reactome_SLBP_independent_Processing_of_Histone_Pre_mRNAs_Main_Pathway	0.248081	-19.0016	0.0852507	-1.13128
reactome_Interleukin_1_signaling_Main_Pathway	0.248411	6.55556	0.0565558	1.32544
NCI_LKB1_signaling_events_Pathway_(establishment_of_cell_polarity)	0.248524	11.6156	0.505031	0.429882
reactome_EGFR_downregulation_Main_Pathway	0.248589	11.0799	0.954865	-0.0346296
NCI_ATR_signaling_Pathway_(Pathway_negative_regulation_of_transcription_during_mitosis_via_CHEK1)	0.249955	-13.5006	0.180179	-0.875764
GSK3_Signaling_Pathway_Protein_Synthesis	0.250147	-6.53181	0.48519	-0.440059
reactome_Transport_of_Ribonucleoproteins_into_the_Host_Nucleus_Main_Pathway	0.250482	-13.6108	0.0852507	-1.13128
biocarta_p38_mapk_signaling_Main_Pathway	0.250651	9.71972	0.81192	-0.147412
NCI_p75_NTR_mediated_signaling_Main_Pathway	0.250908	9.15337	0.319689	-0.645387
reactome_Transport_of_the_SLBP_independent_Mature_mRNA_Main_Pathway	0.251333	-13.1355	0.0852507	-1.13128
reactome_disassembly_of_the_destruction_complex_and_recruitment_of_AXIN_to_the_membrane_Main_Pathway	0.251449	-6.67709	0.746312	0.210887
NCI_DNA_PK_pathway_in_nonhomologous_end_joining_Main_Pathway	0.25209	-9.42773	0.180179	-0.875764
NCI_DNA_PK_pathway_in_nonhomologous_end_joining_Pathway_(double_strand_break_repair_via_nonhomologous_end_joining)	0.25209	-9.42773	0.180179	-0.875764
NCI_ATR_signaling_Pathway_(regulation_of_double_strand_break_repair_via_homologous_recombination)	0.252897	-14.2247	0.180179	-0.875764
biocarta_mechanism_of_protein_import_into_the_nucleus_Main_Pathway	0.253425	-13.5991	0.136387	-0.967603
reactome_CYP2E1_reactions_Main_Pathway	0.254081	-56.1592	0.630053	0.293001
biocarta_bcr_signaling_Main_Pathway	0.254509	10.3338	0.0529128	1.48769
superpathway_of_melatonin_degradation	0.25585	-35.9408	0.890576	-0.08468
biocarta_multiple_antiapoptotic_pathways_from_igf_1r_signaling_lead_to_bad_phosphorylation_Main_Pathway	0.25629	13.5758	0.828078	0.133621
NCI_CXCR4_mediated_signaling_events_Pathway_(chemotaxis)	0.256552	6.59251	0.651211	0.279075
TGF-Beta_Pathway_Transciption_Arrested_Growth_Apoptosis	0.256845	10.7895	0.81192	-0.147412
TGF-Beta_Pathway_Transciption_Cell_Growth_and_Mobility_and_Angiogenesis	0.256845	10.7895	0.81192	-0.147412
reactome_Activation_of_Matrix_Metalloproteinases_Main_Pathway	0.257336	23.047	0.651211	0.279075
reactome_Reduction_of_cytosolic_Ca_levels_Main_Pathway	0.258305	18.0411	0.0995803	1.15363
reactome_ABC_family_proteins_mediated_transport_Main_Pathway	0.258415	-11.5358	0.104606	-1.12784
KEGG_Basal_transcription_factors_Main_Pathway	0.258472	-8.86199	0.0852507	-1.13128
NCI_Arf6_downstream_Main_Pathway	0.258653	7.19201	0.806671	-0.149138
reactome_Signal_transduction_by_L1_Main_Pathway	0.258916	18.429	0.0995803	1.15363
reactome_Recycling_pathway_of_L1_Main_Pathway	0.259222	9.35625	0.579682	0.338237
reactome_IRF3_mediated_induction_of_type_I_IFN_Main_Pathway	0.259532	-9.3863	0.240538	-0.752419
reactome_Class_A_1_Rhodopsin_like_receptors__Main_Pathway	0.259597	18.4172	0.547005	0.374017
reactome_Nef_mediated_downregulation_of_MHC_class_I_complex_cell_surface_expression_Main_Pathway	0.260352	17.3781	0.408954	-0.530844
NCI_RXR_and_RAR_heterodimerization_with_other_nuclear_receptor_Main_Pathway	0.260947	14.2644	0.394675	0.556629
NCI_Signaling_events_mediated_by_Hepatocyte_Growth_Factor_Receptor_c_Met__Main_Pathway	0.262196	5.45316	0.651211	0.279075
KEGG_Primary_immunodeficiency_Main_Pathway	0.262336	19.8456	0.796809	0.158174
NCI_E_cadherin_signaling_in_the_nascent_adherens_junction_Main_Pathway	0.262942	8.36751	0.703226	0.236189
HGF_Pathway_Anoikis	0.263329	7.32904	0.0529128	1.48769
reactome_CDO_in_myogenesis_Main_Pathway	0.264125	-9.74408	0.136387	-0.967603
NCI_CXCR4_mediated_signaling_events_Pathway_(cell_proliferation)	0.264414	10.9209	0.922485	0.0600759
Growth_Hormone_Signaling_Pathway_Glucose_Uptake	0.264736	5.04238	0.742077	0.200569
NCI_ErbB4_signaling_events_Pathway_(epithelial_cell_differentiation)	0.264832	11.6645	0.0529128	1.48769
reactome_Regulation_of_Rheb_GTPase_activity_by_AMPK_Main_Pathway	0.265115	-14.0924	0.126313	-1.05427
NCI_Neurotrophic_factor_mediated_Trk_receptor_signaling_Pathway_(MAPKKK_cascade)	0.265617	-16.1265	0.0995803	-1.15363
KEGG_Fc_epsilon_RI_signaling_Main_Pathway	0.265895	5.97622	0.0271737	1.68178
reactome_Nuclear_import_of_Rev_protein_Main_Pathway	0.266483	-13.5478	0.0852507	-1.13128
biocarta_activation_of_camp_dependent_protein_kinase_pka_Main_Pathway	0.266563	13.3161	0.080515	1.20498
NCI_Arf6_trafficking_events_Pathway_(calcium_ion_dependent_exocytosis)	0.266928	8.52921	0.0359496	1.59805
PAK_Pathway_Actin_Organization	0.267035	8.99643	0.651211	0.279075
PAK_Pathway_Cell_Survival	0.267035	8.99643	0.651211	0.279075
Akt_Signaling_Pathway	0.267841	9.74685	0.651211	0.279075
biocarta_hiv_1_nef_negative_effector_of_fas_and_tnf_Pathway_(Pathway_degradation_of_CASP8_BIRC2_APAF1)	0.268531	-12.4747	0.305642	-0.657967
reactome_Recruitment_of_NuMA_to_mitotic_centrosomes_Main_Pathway	0.269259	-13.9936	0.232498	-0.771491
KEGG_Sphingolipid_signaling_Main_Pathway	0.270054	6.95125	0.429691	0.50808
NCI_Presenilin_action_in_Notch_and_Wnt_signaling_Pathway_(apoptosis)	0.270181	10.6124	0.430784	0.483019
NCI_Thromboxane_A2_receptor_signaling_Pathway_(platelet_activation)	0.270597	10.978	0.149553	0.929356
NCI_Signaling_events_mediated_by_HDAC_Class_III_Main_Pathway	0.270654	7.81701	0.0529128	1.48769
KEGG_Morphine_addiction_Main_Pathway	0.271034	-7.94075	0.482117	0.453103
NCI_Nectin_adhesion_Main_Pathway	0.271228	8.34842	0.742077	0.200569
RANK_Signaling_in_Osteoclasts_Pathway_Resorption	0.271301	5.36097	0.954865	-0.0346296
Akt_Signaling_Pathway_Cell_Survival	0.27186	-4.28675	0.637311	0.287769
HIF1Alpha_Pathway_p53_Hypoxia_Pathway	0.271932	8.43222	0.0359496	1.59805
biocarta_regulation_of_spermatogenesis_by_crem_Main_Pathway	0.272879	21.2775	0.954865	-0.0346296
NCI_ATM_Pathway_(G1_S_transition_checkpoint)	0.273421	-8.63632	0.0852507	-1.13128
KEGG_Thyroid_hormone_synthesis_Main_Pathway	0.273706	-56.7137	0.890576	-0.08468
GSK3_Signaling_Pathway	0.274456	-6.86787	0.872047	0.0981385
NCI_IL6_mediated_signaling_events_Main_Pathway	0.274495	10.0818	0.922485	0.0600759
reactome_Transport_of_Mature_mRNA_derived_from_an_Intron_Containing_Transcript_Main_Pathway	0.275108	-12.2046	0.232498	-0.771491
the_visual_cycle_I_vertebrates	0.275637	14.1797	0.816014	-0.152685
NCI_Fanconi_anemia_Pathway_(Sister_Chromatid_Exchange_Process)	0.276986	-14.3307	0.180179	-0.875764
reactome_EPH_ephrin_mediated_repulsion_of_cells_Main_Pathway	0.277092	7.35737	0.149553	0.929356
KEGG_Pancreatic_cancer_Main_Pathway	0.2778	7.14314	0.0271737	1.68178
reactome_Ion_transport_by_P_type_ATPases_Main_Pathway	0.278381	12.1811	0.0995803	1.15363
NGF_Pathway_Neurite_Outgrowth_and_Differentiation	0.279186	-8.27567	0.637186	0.306123
KEGG_Insulin_signaling_Main_Pathway	0.279873	2.87825	0.283204	0.697824
PPAR_Pathway	0.279892	5.02035	0.149553	0.929356
Growth_Hormone_Signaling_Pathway	0.280293	5.17683	0.136839	1.02925
PAK_Pathway	0.280569	7.89721	0.828078	0.133621
WNT_Pathway_Cell_Fate_Proliferation_Differentiation_Adhesion_and_Survival	0.280769	9.22587	0.179324	0.864281
NCI_p73_transcription_factor_network_Main_Pathway	0.280839	-7.45879	0.922485	-0.0600759
NCI_Caspase_Cascade_in_Apoptosis_Pathway_(DNA_repair)	0.280915	-9.90101	0.484293	-0.450791
purine_nucleotides_ide_novoi_biosynthesis	0.282379	-9.16892	0.0852507	-1.13128
KEGG_Renin_angiotensin_system_Main_Pathway	0.282435	19.7449	0.746312	-0.210887
reactome_AKT_phosphorylates_targets_in_the_cytosol_Main_Pathway	0.284458	11.8506	0.0852507	1.13128
NCI_Class_I_PI3K_signaling_events_Main_Pathway	0.286134	9.10641	0.651211	0.279075
KEGG_Shigellosis_Main_Pathway	0.286308	9.61529	0.76856	0.180703
NCI_PLK1_signaling_events_Pathway_(regulation_of_attachment_of_spindle_microtubules_to_kinetochore)	0.286417	-19.8096	0.319689	-0.645387
reactome_Miscellaneous_substrates_Main_Pathway	0.286705	-34.6056	0.925409	0.0576754
NCI_ErbB4_signaling_events_Pathway_(glial_cell_differentiation)	0.286827	16.9485	0.909283	0.0699473
KEGG_Aldosterone_regulated_sodium_reabsorption_Main_Pathway	0.287172	13.7095	0.0271737	1.68178
NCI_DNA_PK_pathway_in_nonhomologous_end_joining_Pathway_(V_D_J_recombination)	0.287229	-13.7912	0.180179	-0.875764
reactome_RMTs_methylate_histone_arginines_Main_Pathway	0.287745	-10.6321	0.383037	-0.568287
KEGG_Estrogen_signaling_Main_Pathway	0.28776	6.60084	0.717899	0.222184
NCI_Regulation_of_RAC1_activity_Main_Pathway	0.288204	6.88865	0.796809	0.158174
reactome_Striated_Muscle_Contraction_Main_Pathway	0.288678	-28.9667	0.222472	-0.75161
mucin_core_1_and_core_2_iOi-glycosylation	0.289058	15.3151	0.00654925	2.43876
reactome_EPHB_mediated_forward_signaling_Main_Pathway	0.289695	7.80159	0.922485	0.0600759
reactome_Regulation_of_Glucokinase_by_Glucokinase_Regulatory_Protein_Main_Pathway	0.289754	-12.9321	0.136387	-0.967603
JNK_Pathway_Insulin_Signaling	0.292111	-9.38871	0.716001	0.221672
KEGG_GABAergic_synapse_Main_Pathway	0.292445	9.95745	0.651211	0.279075
NCI_IL2_signaling_events_mediated_by_PI3K_Pathway_(T_cell_proliferation)	0.292579	12.3468	0.651211	0.279075
NCI_IL2_signaling_events_mediated_by_PI3K_Pathway_(actin_cytoskeleton_organization)	0.292579	12.3468	0.651211	0.279075
NCI_PDGFR_beta_signaling_Pathway_(cell_migration)	0.293935	11.6471	0.909283	0.0699473
ERK_Signaling_Pathway	0.294049	8.4466	0.651211	0.279075
NCI_IL1_mediated_signaling_events_Main_Pathway	0.294906	6.52015	0.213031	0.866929
reactome_Elastic_fibre_formation_Main_Pathway	0.296301	36.0651	0.716001	-0.221672
reactome_Constitutive_PI3K_AKT_Signaling_in_Cancer_Main_Pathway	0.296594	7.49912	0.232498	0.771491
NCI_BCR_signaling_Main_Pathway	0.297478	5.3501	0.651211	0.279075
reactome_SHC1_events_in_ERBB4_signaling_Main_Pathway	0.298555	14.2498	0.467791	0.444398
NCI_p75_NTR_mediated_signaling_Pathway_(neuron_apoptosis)	0.298936	15.7248	0.550716	-0.387093
biocarta_nfat_and_hypertrophy_of_the_heart__Main_Pathway	0.299143	11.8306	0.828078	0.133621
biocarta_mapkinase_signaling_Main_Pathway	0.299334	5.90734	0.909283	0.0699473
BRCA1_Pathway_Chromatin_Remodeling	0.299926	-5.41028	0.99944	-0.0004313
NCI_Lissencephaly_gene_LIS1_in_neuronal_migration_and_development_Main_Pathway	0.300088	19.2492	0.779878	-0.170311
mTOR_Pathway	0.300411	5.79655	0.872047	-0.0981385
reactome_Cytosolic_tRNA_aminoacylation_Main_Pathway	0.301371	-15.0543	0.179324	-0.864281
biocarta_hiv_1_nef_negative_effector_of_fas_and_tnf_Main_Pathway	0.301649	-7.41579	0.305642	-0.657967
IGF1R_Signaling_Pathway_Apoptosis	0.301741	14.1156	0.954865	-0.0346296
Circadian_Pathway	0.302012	-14.214	0.887476	0.0866619
NCI_Nongenotropic_Androgen_signaling_Pathway_(cell_proliferation)	0.302556	7.48781	0.080515	1.20498
NCI_Validated_nuclear_estrogen_receptor_beta_network_Main_Pathway	0.303021	12.841	0.522335	0.392651
ILK_Signaling_Pathway_Loss_of_Occludin_Barrier_Dysfunction	0.303221	12.1912	0.651211	0.279075
reactome_Hormone_sensitive_lipase_HSL_mediated_triacylglycerol_hydrolysis_Main_Pathway	0.305276	27.2358	0.922485	0.0600759
HIF1Alpha_Pathway_NOS_Pathway	0.305824	7.04607	0.0359496	1.59805
HIF1Alpha_Pathway_VEGF_Pathway	0.305824	7.04607	0.0359496	1.59805
reactome_Role_of_second_messengers_in_netrin_1_signaling_Main_Pathway	0.305853	20.6156	0.718456	-0.219656
reactome_Amyloids_Main_Pathway	0.306804	-22.8087	0.383037	-0.568287
NCI_Presenilin_action_in_Notch_and_Wnt_signaling_Pathway_(Pathway_degradation_of_CTNNB1)	0.307887	4.27237	0.364974	0.553433
reactome_Regulation_of_Complement_cascade_Main_Pathway	0.308585	-35.3334	0.179324	-0.864281
biocarta_thrombin_signaling_and_protease_activated_receptors_Main_Pathway	0.310402	7.69164	0.740234	0.205442
MAPK_Signaling_Pathway_Cell_Motility_Inflammation_Apoptosis_Osmoregulation	0.310429	5.13289	0.62341	0.305091
biocarta_fmlp_induced_chemokine_gene_expression_in_hmc_1_cells_Main_Pathway	0.31053	5.0511	0.040188	1.44274
reactome_Loss_of_Nlp_from_mitotic_centrosomes_Main_Pathway	0.311091	-9.42275	0.180179	-0.875764
reactome_Loss_of_proteins_required_for_interphase_microtubule_organizationA_from_the_centrosome_Main_Pathway	0.311091	-9.42275	0.180179	-0.875764
KEGG_Leukocyte_transendothelial_migration_Main_Pathway	0.311444	9.55051	0.651211	0.279075
NCI_VEGF_and_VEGFR_signaling_network_Main_Pathway	0.311617	22.2358	0.630053	-0.293001
KEGG_One_carbon_pool_by_folate_Main_Pathway	0.311684	-14.5062	0.112188	-1.03267
biocarta_il_3_signaling_Main_Pathway	0.311704	12.5572	0.716001	-0.221672
reactome_Synthesis_of_bile_acids_and_bile_salts_via_27_hydroxycholesterol_Main_Pathway	0.312037	-26.7671	0.925409	0.0576754
NCI_Alpha_synuclein_signaling_Pathway_(cell_death)	0.312955	14.0926	0.651211	0.279075
NCI_Alpha_synuclein_signaling_Pathway_(proteasomal_ubiquitin_dependent_protein_catabolic_process)	0.312955	14.0926	0.651211	0.279075
reactome_Laminin_interactions_Main_Pathway	0.314306	19.4476	0.651211	0.279075
reactome_Nuclear_Pore_Complex_NPC_Disassembly_Main_Pathway	0.315055	-10.8985	0.0852507	-1.13128
biocarta_fas_signaling_pathway_cd95__Main_Pathway	0.316075	-11.0161	0.887476	0.0866619
NCI_PDGFR_beta_signaling_Pathway_(ruffle_organization)	0.316963	10.1953	0.922485	0.0600759
reactome_Orc1_removal_from_chromatin_Main_Pathway	0.317382	-13.4957	0.319689	-0.645387
NCI_Regulation_of_CDC42_activity_Main_Pathway	0.318641	7.31565	0.427659	0.510392
MAPK_Signaling_Pathway	0.320418	8.60828	0.651211	0.279075
TGF-Beta_Pathway_Epithelial_Mesenchymal_Transdifferentiation	0.320721	-5.45638	0.730037	-0.214773
KEGG_Transcriptional_misregulation_in_cancer_Main_Pathway	0.321018	6.9941	0.651211	0.279075
NCI_Downstream_signaling_in_naive_CD8_T_cells_Pathway_(Pathway_regulation_of_survival_gene_product_expression_via_IL2RG)	0.32146	26.9491	0.717899	0.222184
KEGG_RNA_polymerase_Main_Pathway	0.321694	-7.8507	0.179324	-0.864281
NCI_S1P1_Pathway_(receptor_internalization)	0.322408	15.3495	0.149553	0.929356
superpathway_of_tryptophan_utilization	0.323022	-21.1226	0.266306	-0.719714
KEGG_Complement_and_coagulation_cascades_Main_Pathway	0.323477	-27.6972	0.049052	-1.51413
biocarta_how_does_salmonella_hijack_a_cell_Main_Pathway	0.32367	16.5583	0.319689	-0.645387
biocarta_how_does_salmonella_hijack_a_cell_Pathway_(lamellipodium_assembly)	0.32367	16.5583	0.319689	-0.645387
NCI_Alpha_synuclein_signaling_Pathway_(neuron_apoptosis)	0.325099	12.1458	0.828078	0.133621
KEGG_Melanoma_Main_Pathway	0.325229	10.6938	0.740234	0.205442
KEGG_Wnt_signaling_Main_Pathway	0.325853	5.72091	0.126313	1.05427
KEGG_Asthma_Main_Pathway	0.325941	17.5023	0.651211	0.279075
Caspase_Cascade_Pathway	0.326816	-6.09654	0.872047	0.0981385
KEGG_Pathways_in_cancer_Main_Pathway	0.328155	6.58429	0.779878	-0.170311
biocarta_nitric_oxide_signaling_Main_Pathway	0.32839	-14.5326	0.38454	-0.531748
HIF1Alpha_Pathway	0.328799	6.06906	0.0359496	1.59805
NCI_ErbB_receptor_signaling_network_Main_Pathway	0.328815	13.4186	0.0373662	1.60219
NCI_Regulation_of_Telomerase_Main_Pathway	0.329657	-5.70603	0.0852507	-1.13128
reactome_U12_Dependent_Splicing_Main_Pathway	0.330945	-11.3846	0.0593597	-1.23784
biocarta_role_of_mal_in_rho_mediated_activation_of_srf_Main_Pathway	0.331346	7.45715	0.62341	0.305091
ILK_Signaling_Pathway_Cell_Motility	0.331908	12.9797	0.696232	-0.238482
NCI_IL8_and_CXCR2_mediated_signaling_events_Pathway_(Pathway_degradation_of_CXCL8)	0.332061	10.4082	0.286171	0.65413
NCI_PLK1_signaling_events_Pathway_(spindle_assembly)	0.333597	-18.4425	0.319689	-0.645387
Akt_Signaling_Pathway_NF-kB_dependent_transciption	0.334574	-6.67736	0.637186	0.306123
reactome_Formation_of_ATP_by_chemiosmotic_coupling_Main_Pathway	0.334834	19.8376	0.335734	-0.625189
biocarta_erk_and_pi_3_kinase_are_necessary_for_collagen_binding_in_corneal_epithelia_Main_Pathway	0.335595	8.85838	0.347008	0.605626
reactome_Signaling_by_ERBB2_Main_Pathway	0.336202	10.7815	0.874633	-0.0961323
biocarta_bone_remodeling_Main_Pathway	0.336547	-6.46269	0.564877	-0.371534
reactome_Dual_incision_reaction_in_GG_NER_Main_Pathway	0.337529	-7.77301	0.180179	-0.875764
reactome_Formation_of_incision_complex_in_GG_NER_Main_Pathway	0.337529	-7.77301	0.180179	-0.875764
p53_Signaling_Pathway_Breast_Cancer	0.338322	6.24131	0.249749	0.80411
p53_Signaling_Pathway_Cell_Cycle_Arrest	0.338322	6.24131	0.249749	0.80411
p53_Signaling_Pathway_Cell_Growth_Accumulation	0.338322	6.24131	0.249749	0.80411
p53_Signaling_Pathway_DNA_Repair	0.338322	6.24131	0.249749	0.80411
p53_Signaling_Pathway_Exosome_Mediated_Secretion	0.338322	6.24131	0.249749	0.80411
p53_Signaling_Pathway_Inhibition_of_Angiogenesis_and_Metastasis	0.338322	6.24131	0.249749	0.80411
NCI_IL4_mediated_signaling_events_Main_Pathway	0.339047	11.6362	0.149553	0.929356
biocarta_role_of_erk5_in_neuronal_survival_Main_Pathway	0.340874	7.94107	0.48519	0.440058
reactome_Signal_attenuation_Main_Pathway	0.34196	7.99256	0.283204	0.697824
NCI_Caspase_Cascade_in_Apoptosis_Pathway_(neuron_apoptosis)	0.342688	-11.4294	0.136839	-1.02925
NCI_IFN_gamma_Main_Pathway	0.342904	6.33254	0.984298	-0.0120337
reactome_Deposition_of_new_CENPA_containing_nucleosomes_at_the_centromere_Main_Pathway	0.343587	-20.3951	0.179324	-0.864281
reactome_DSCAM_interactions_Main_Pathway	0.344819	12.28	0.822766	0.140033
reactome_CDT1_association_with_the_CDC6_ORC_origin_complex_Main_Pathway	0.345203	-14.8209	0.179324	-0.864281
KEGG_Chronic_myeloid_leukemia_Main_Pathway	0.345837	5.62213	0.0178209	1.82672
TRAF_Pathway_Direct_Antimicrobial_Response_and_Cell-Mediated_Immunity_and_Apoptosis_of_Host_Cell	0.346056	3.49917	0.822766	0.140033
KEGG_Serotonergic_synapse_Main_Pathway	0.34612	5.55826	0.522335	-0.392651
Akt_Signaling_Pathway_Cell_Cycle_Progression	0.346225	-5.7903	0.637186	0.306123
reactome_NoRC_negatively_regulates_rRNA_expression_Main_Pathway	0.346679	-11.4527	0.319689	-0.645387
reactome_Regulation_of_PLK1_Activity_at_G2_M_Transition_Main_Pathway	0.348676	-9.7197	0.180179	-0.875764
reactome_Receptor_ligand_binding_initiates_the_second_proteolytic_cleavage_of_Notch_receptor_Main_Pathway	0.349545	-8.94608	0.267162	-0.685217
L-kynurenine_degradation	0.349599	-18.0464	0.222653	-0.803114
TRAF_Pathway_Cell_Survival	0.34977	-4.5855	0.730037	-0.214773
Cellular_Apoptosis_Pathway	0.349838	-5.38562	0.610483	0.311105
IL-2_Pathway_IL2_Gene_Expression_via_POLR1E_EGR1_HMGA1_ELF1_POU2F1_MYC	0.351814	-8.22913	0.293045	-0.676896
KEGG_Arachidonic_acid_metabolism_Main_Pathway	0.352424	-10.454	0.925409	0.0576754
NCI_Aurora_A_signaling_Main_Pathway	0.352766	-7.23755	0.522335	-0.392651
JAK-STAT_Pathway_IFN-Inducible_Gene_Expression_via_STAT2_STAT1	0.353196	5.21296	0.408954	-0.530844
reactome_PRC2_methylates_histones_and_DNA_Main_Pathway	0.353224	-20.1757	0.383037	-0.568287
Akt_Signaling_Pathway_Proto-Oncogenic_and_RTK-signaling	0.353626	-6.31405	0.730037	-0.214773
biocarta_il_4_signaling_Main_Pathway	0.353959	11.494	0.149553	0.929356
KEGG_Hepatitis_B_Main_Pathway	0.354037	6.74853	0.828078	0.133621
NCI_BCR_signaling_Pathway_(cytokine_secretion)	0.354601	10.5516	0.651211	0.279075
reactome_RNA_Polymerase_I_Promoter_Escape_Main_Pathway	0.355308	-7.50751	0.180179	-0.875764
Ras_Pathway	0.355871	4.59516	0.651211	0.279075
reactome_Regulation_of_cholesterol_biosynthesis_by_SREBP_SREBF__Main_Pathway	0.356071	12.4546	0.86158	0.107328
reactome_Recycling_of_bile_acids_and_salts_Main_Pathway	0.356285	-39.866	0.278233	-0.700522
NCI_PLK1_signaling_events_Pathway_(regulation_of_centriole_centriole_cohesion)	0.35638	-12.691	0.319689	-0.645387
reactome_Transcriptional_activation_of_mitochondrial_biogenesis_Main_Pathway	0.357126	7.41124	0.602112	0.320949
reactome_formation_of_the_beta_catenin_TCF_transactivating_complex_Main_Pathway	0.358048	-12.4971	0.383037	-0.568287
KEGG_Tryptophan_metabolism_Main_Pathway	0.3594	-14.6707	0.383037	-0.568287
NCI_ErbB2_ErbB3_signaling_events_Main_Pathway	0.359651	8.72439	0.475834	0.438986
NCI_Stabilization_and_expansion_of_the_E_cadherin_adherens_junction_Main_Pathway	0.360157	-5.04053	0.922485	-0.0600759
triacylglycerol_biosynthesis	0.36216	8.98143	0.929016	0.0550595
reactome_Tat_mediated_elongation_of_the_HIV_1_transcript_Main_Pathway	0.362177	-5.2401	0.180179	-0.875764
NCI_Alpha_synuclein_signaling_Pathway_(Pathway_negative_regulation_of_transcription_via_TOR1A_SNCA_STUB1_FKBP1A)	0.363225	11.9172	0.651211	0.279075
NCI_Alpha_synuclein_signaling_Pathway_(Pathway_positive_regulation_of_gene_specific_transcription_via_TOR1A_SNCA_FKBP1A_STUB1)	0.363225	11.9172	0.651211	0.279075
NCI_Alpha_synuclein_signaling_Pathway_(protein_targeting_to_lysosome)	0.363225	11.9172	0.651211	0.279075
reactome_Regulation_of_HSF1_mediated_heat_shock_response_Main_Pathway	0.363348	-9.14212	0.319689	-0.645387
leucine_degradation	0.364161	-12.789	0.149553	-0.929356
NCI_Glypican_1_network_Main_Pathway	0.365479	11.1205	0.872047	-0.0981385
NCI_PLK1_signaling_events_Pathway_(metaphase_plate_congression)	0.365888	-13.2726	0.319689	-0.645387
reactome_PECAM1_interactions_Main_Pathway	0.366283	9.58903	0.779878	-0.170311
p53_Signaling_Pathway	0.367822	3.61654	0.0707842	1.40297
KEGG_Basal_cell_carcinoma_Main_Pathway	0.367861	43.9978	0.716001	-0.221672
reactome_E2F_mediated_regulation_of_DNA_replication_Main_Pathway	0.367865	-11.5554	0.979119	-0.0160977
reactome_G1_S_Specific_Transcription_Main_Pathway	0.367865	-11.5554	0.979119	-0.0160977
NCI_Degradation_of_beta_catenin_Main_Pathway	0.367914	-8.13601	0.0852507	-1.13128
reactome_Acyl_chain_remodelling_of_PG_Main_Pathway	0.369733	-15.7313	0.872047	0.0981385
reactome_Regulation_of_innate_immune_responses_to_cytosolic_DNA_Main_Pathway	0.370945	-6.80966	0.179324	-0.864281
KEGG_Phosphatidylinositol_signaling_system_Main_Pathway	0.371422	5.26951	0.240538	0.752419
reactome_IRAK1_recruits_IKK_complex_Main_Pathway	0.371539	6.91184	0.0565558	1.32544
reactome_IRAK1_recruits_IKK_complex_upon_TLR7_8_or_9_stimulation_Main_Pathway	0.371539	6.91184	0.0565558	1.32544
KEGG_Circadian_rhythm_Main_Pathway	0.372088	-13.8475	0.887476	0.0866619
reactome_Meiotic_synapsis_Main_Pathway	0.3722	-13.2132	0.136387	-0.967603
biocarta_akt_signaling_Main_Pathway	0.372204	9.38228	0.610483	-0.311105
NCI_IL2_signaling_events_mediated_by_PI3K_Pathway_(cell_proliferation)	0.372228	10.1904	0.81192	-0.147412
biocarta_role_of_mef2d_in_t_cell_apoptosis_Main_Pathway	0.373796	-10.4023	0.828078	-0.133621
biocarta_vegf_hypoxia_and_angiogenesis_Main_Pathway	0.374296	8.8584	0.48519	0.440058
KEGG_RNA_degradation_Main_Pathway	0.374433	-7.80564	0.0852507	-1.13128
NCI_PLK1_signaling_events_Pathway_(microtubule_cytoskeleton_organization)	0.374486	-13.9222	0.232498	-0.771491
NCI_Nephrin_Neph1_signaling_in_the_kidney_podocyte_Main_Pathway	0.375097	9.13058	0.925409	-0.0576754
Glucocorticoid_Receptor_Signaling_Pathway_Histone_Deacetylation	0.375434	16.8148	0.979119	0.0160977
reactome_HDL_mediated_lipid_transport_Main_Pathway	0.375647	-37.5031	0.0707842	-1.40298
KEGG_Regulation_of_lipolysis_in_adipocytes_Main_Pathway	0.375787	7.15828	0.0707842	1.40297
NCI_Notch_signaling_Pathway_(oligodendrocyte_development)	0.375844	9.59036	0.408954	-0.530844
biocarta_akap95_role_in_mitosis_and_chromosome_dynamics_Main_Pathway	0.376015	15.9627	0.408954	-0.530844
biocarta_akap95_role_in_mitosis_and_chromosome_dynamics_Pathway_(mitotic_chromosome_condensation)	0.376015	15.9627	0.408954	-0.530844
biocarta_akap95_role_in_mitosis_and_chromosome_dynamics_Pathway_(mitotic_chromosome_decondensation)	0.376015	15.9627	0.408954	-0.530844
reactome_SIRT1_negatively_regulates_rRNA_Expression_Main_Pathway	0.376149	-18.6823	0.383037	-0.568287
reactome_Signaling_by_FGFR1_fusion_mutants_Main_Pathway	0.376397	-6.91437	0.638646	-0.287102
NCI_Osteopontin_mediated_events_Pathway_(bone_resorption)	0.377109	14.2804	0.779878	-0.170311
reactome_Mitotic_Prometaphase_Main_Pathway	0.377189	-13.7896	0.180179	-0.875764
KEGG_Purine_metabolism_Main_Pathway	0.378774	4.91932	0.954865	-0.0346296
GSK3_Signaling_Pathway_b-CTNN_Degradation	0.379926	-14.9412	0.179324	-0.864281
JAK-STAT_Pathway_JAK_Degradation	0.379926	14.9412	0.179324	0.864281
reactome_Synthesis_of_Leukotrienes_LT_and_Eoxins_EX__Main_Pathway	0.380151	-16.2126	0.654809	0.272115
reactome_FGFR4_ligand_binding_and_activation_Main_Pathway	0.380704	-20.8403	0.217213	-0.79514
KEGG_Ovarian_steroidogenesis_Main_Pathway	0.381447	-5.77265	0.482117	0.453103
biocarta_ctcf_first_multivalent_nuclear_factor_Main_Pathway	0.381544	9.86299	0.796809	0.158174
purine_nucleotides_degradation	0.382427	6.24284	0.477437	0.431739
reactome_RNA_Polymerase_I_Transcription_Termination_Main_Pathway	0.382918	-6.19533	0.180179	-0.875764
reactome_Formation_of_the_Early_Elongation_Complex_Main_Pathway	0.384618	-5.25036	0.136387	-0.967603
reactome_Formation_of_the_HIV_1_Early_Elongation_Complex_Main_Pathway	0.384618	-5.25036	0.136387	-0.967603
reactome_pre_mRNA_splicing_Main_Pathway	0.385125	-9.68658	0.0593597	-1.23784
BRCA1_Pathway_Homologous_Recombination_Repair	0.385495	-10.5784	0.0852507	-1.13128
NGF_Pathway_Neuronal_Survival	0.385516	-6.62797	0.637186	0.306123
NCI_Presenilin_action_in_Notch_and_Wnt_signaling_Main_Pathway	0.385898	4.43354	0.579682	0.338237
reactome_Role_of_DCC_in_regulating_apoptosis_Main_Pathway	0.38686	9.91329	0.213031	0.866929
biocarta_role_of_erbb2_in_signal_transduction_and_oncology_Main_Pathway	0.388853	2.73099	0.874633	-0.0961323
biocarta_keratinocyte_differentiation_Pathway_(keratinocyte_differentiation)	0.389013	10.2343	0.0529128	1.48769
reactome_APC_C_Cdh1_mediated_degradation_of_Cdc20_and_other_APC_C_Cdh1_targeted_proteins_in_late_mitosis_early_G1_Main_Pathway	0.389181	-12.1769	0.319689	-0.645387
reactome_degradation_of_AXIN_Main_Pathway	0.389623	-12.8638	0.179324	-0.864281
reactome_Association_of_TriC_CCT_with_target_proteins_during_biosynthesis_Main_Pathway	0.389803	-9.85333	0.136387	-0.967603
reactome_HDACs_deacetylate_histones_Main_Pathway	0.390394	-18.0186	0.383037	-0.568287
reactome_Interleukin_receptor_SHC_signaling_Main_Pathway	0.390602	12.6878	0.651211	0.279075
NCI_Hedgehog_signaling_events_mediated_by_Gli_proteins_Main_Pathway	0.390724	9.07839	0.232498	0.771491
NCI_IL8_and_CXCR1_mediated_signaling_events_Pathway_(cAMP_biosynthetic_process)	0.391249	14.8346	0.823033	-0.13702
NCI_PLK1_signaling_events_Pathway_(positive_regulation_of_microtubule_depolymerization)	0.391252	-12.4991	0.319689	-0.645387
KEGG_Butanoate_metabolism_Main_Pathway	0.392286	-16.4144	0.919351	0.0619841
reactome_Adherens_junctions_interactions_Main_Pathway	0.393525	7.272	0.394675	-0.556629
reactome_Cleavage_of_Growing_Transcript_in_the_Termination_Region_Main_Pathway	0.394059	-9.63258	0.179324	-0.864281
reactome_mRNA_3_end_processing_Main_Pathway	0.394059	-9.63258	0.179324	-0.864281
NCI_Arf6_trafficking_events_Pathway_(clathrin_coat_assembly)	0.394661	7.45606	0.602112	0.320949
reactome_Meiotic_recombination_Main_Pathway	0.39511	-13.999	0.383037	-0.568287
reactome_E2F_enabled_inhibition_of_pre_replication_complex_formation_Main_Pathway	0.395284	-21.7179	0.319689	-0.645387
NCI_FGF_signaling_Main_Pathway	0.397173	-7.29745	0.610483	0.311105
reactome_Xenobiotics_Main_Pathway	0.397515	-38.0982	0.630053	0.293001
MAPK_Family_Pathway_Chromatin_Remodelling	0.398078	13.495	0.816014	-0.152685
reactome_RNA_Polymerase_II_Transcription_Elongation_Main_Pathway	0.398359	-5.15313	0.180179	-0.875764
NCI_Notch_signaling_Pathway_(Bergmann_glial_cell_differentiation)	0.398664	9.90592	0.408954	-0.530844
reactome_Antigen_Presentation_Folding_assembly_and_peptide_loading_of_class_I_MHC_Main_Pathway	0.398828	13.2339	0.482117	-0.453103
reactome_RNA_Polymerase_I_Chain_Elongation_Main_Pathway	0.399327	-12.4656	0.383037	-0.568287
reactome_Fanconi_Anemia_Main_Pathway	0.400444	-13.4412	0.179324	-0.864281
KEGG_Taste_transduction_Main_Pathway	0.401138	10.2861	0.383037	0.568287
NCI_N_cadherin_signaling_events_Pathway_(myoblast_differentiation)	0.4026	-7.85703	0.136387	-0.967603
reactome_Dissolution_of_Fibrin_Clot_Main_Pathway	0.403154	-21.6769	0.466675	-0.478438
KEGG_Cell_cycle_Main_Pathway	0.404987	5.39825	0.136387	0.967603
biocarta_cxcr4_signaling_Main_Pathway	0.405421	11.9371	0.173033	0.949554
ILK_Signaling_Pathway	0.40565	8.23402	0.716001	-0.221672
reactome_Insulin_processing_Main_Pathway	0.406048	8.90999	0.652439	0.27413
KEGG_Pantothenate_and_CoA_biosynthesis_Main_Pathway	0.407462	-10.1535	0.149553	-0.929356
KEGG_Hippo_signaling_Main_Pathway	0.408149	-6.37181	0.429691	-0.508081
ILK_Signaling_Pathway_Actin_Polymerization_Cytoskeletal_Reorganization	0.408312	9.63803	0.553602	-0.360648
superpathway_of_methionine_degradation	0.408549	-13.141	0.112188	-1.03267
reactome_alpha_linolenic_acid_ALA_metabolism_Main_Pathway	0.409353	-16.9555	0.136387	-0.967603
reactome_Condensation_of_Prophase_Chromosomes_Main_Pathway	0.410038	-17.5542	0.319689	-0.645387
NCI_PAR1_mediated_thrombin_signaling_events_Pathway_(positive_regulation_of_stress_fiber_assembly)	0.410293	-8.1366	0.466675	-0.478438
reactome_Regulation_of_signaling_by_CBL_Main_Pathway	0.410509	7.03387	0.38454	0.531748
reactome_APC_Cdc20_mediated_degradation_of_Nek2A_Main_Pathway	0.410532	-12.7537	0.319689	-0.645387
NCI_BCR_signaling_Pathway_(ubiquitin_dependent_protein_catabolic_process)	0.411546	-4.75983	0.794427	0.159635
superpathway_of_pyrimidine_deoxyribonucleotides_ide_novoi_biosynthesis	0.41157	-7.29516	0.112188	-1.03267
NCI_PLK1_signaling_events_Pathway_(proteasomal_ubiquitin_dependent_protein_catabolic_process)	0.412528	-13.4926	0.319689	-0.645387
reactome_GPVI_mediated_activation_cascade_Main_Pathway	0.413068	6.4145	0.149553	0.929356
reactome_Separation_of_Sister_Chromatids_Main_Pathway	0.413577	-12.2937	0.319689	-0.645387
HGF_Pathway_Cell_Adhesion_and_Cell_Migration	0.414442	9.24229	0.651211	0.279075
KEGG_p53_signaling_Main_Pathway	0.41515	-8.41356	0.136387	-0.967603
biocarta_y_branching_of_actin_filaments_Main_Pathway	0.415437	14.7174	0.319689	-0.645387
NCI_TCR_signaling_in_naive_CD4_T_cells_Main_Pathway	0.415437	5.1104	0.716001	-0.221672
cAMP_Pathway_Lipolysis	0.415618	-8.40821	0.570194	-0.344766
NCI_FOXA1_transcription_factor_network_Main_Pathway	0.415699	-33.4615	0.240538	-0.752419
biocarta_downregulated_of_mta_3_in_er_negative_breast_tumors_Main_Pathway	0.415699	-33.4615	0.240538	-0.752419
KEGG_Measles_Main_Pathway	0.416929	-5.48464	0.408954	-0.530844
NCI_CXCR4_mediated_signaling_events_Main_Pathway	0.416974	4.86843	0.909283	0.0699473
reactome_Constitutive_Signaling_by_NOTCH1_HD_PEST_Domain_Mutants_Main_Pathway	0.417733	-3.11858	0.576844	0.36218
reactome_Constitutive_Signaling_by_NOTCH1_PEST_Domain_Mutants_Main_Pathway	0.417733	-3.11858	0.576844	0.36218
reactome_Cross_presentation_of_soluble_exogenous_antigens_endosomes__Main_Pathway	0.417781	-12.1151	0.179324	-0.864281
IL-10_Pathway_IL-10_Responsive_Genes_Transcription_of_BCLXL_Cyclin-D1_D2_D3_Pim1_c-Myc_and_P19(INK4D)_via_STAT3	0.418849	-5.12218	0.950278	-0.0380732
IL-10_Pathway_Inflammatory_Cytokine_Genes_Expression_via_STAT3	0.418849	-5.12218	0.950278	-0.0380732
stearate_biosynthesis	0.419174	-11.268	0.136387	-0.967603
NCI_FOXM1_transcription_factor_network_Main_Pathway	0.419415	-9.65341	0.319689	-0.645387
biocarta_fc_epsilon_receptor_i_signaling_in_mast_cells_Main_Pathway	0.419512	8.5706	0.828078	0.133621
KEGG_Leishmaniasis_Main_Pathway	0.420738	-5.88873	0.651211	0.279075
PTEN_Pathway_DNA_Repair	0.420847	7.33322	0.136387	0.967603
reactome_Resolution_of_Sister_Chromatid_Cohesion_Main_Pathway	0.420866	-13.0218	0.180179	-0.875764
reactome_Cyclin_A_B1_associated_events_during_G2_M_transition_Main_Pathway	0.422322	-13.9332	0.319689	-0.645387
NCI_Notch_signaling_Main_Pathway	0.423673	6.60501	0.740234	0.205442
biocarta_pkc_catalyzed_phosphorylation_of_inhibitory_phosphoprotein_of_myosin_phosphatase_Main_Pathway	0.424472	4.85935	0.305642	0.657967
KEGG_Thyroid_hormone_signaling_Main_Pathway	0.424902	4.6267	0.316643	0.706447
NCI_PAR1_mediated_thrombin_signaling_events_Pathway_(cAMP_biosynthetic_process)	0.425893	9.57642	0.76856	0.180703
reactome_Formation_of_HIV_1_elongation_complex_containing_HIV_1_Tat_Main_Pathway	0.426233	-5.04833	0.180179	-0.875764
NCI_Validated_transcriptional_targets_of_TAp63_isoforms_Main_Pathway	0.426481	-5.76398	0.482117	0.453103
reactome_Glycogen_synthesis_Main_Pathway	0.426811	-14.6693	0.136387	-0.967603
NCI_Beta3_integrin_cell_surface_interactions_Main_Pathway	0.42696	-20.432	0.0359496	-1.59805
KEGG_NF_kappa_B_signaling_Main_Pathway	0.42762	4.33621	0.149553	0.929356
reactome_Intrinsic_Pathway_Main_Pathway	0.428406	-23.4452	0.319689	-0.645387
reactome_CDK_mediated_phosphorylation_and_removal_of_Cdc6_Main_Pathway	0.428506	-12.3874	0.179324	-0.864281
reactome_RNA_Polymerase_II_Pre_transcription_Events_Main_Pathway	0.428729	-5.77639	0.180179	-0.875764
reactome_RNA_Polymerase_III_Transcription_Initiation_From_Type_3_Promoter_Main_Pathway	0.429712	-5.79472	0.278233	-0.700522
biocarta_erk_and_pi_3_kinase_are_necessary_for_collagen_binding_in_corneal_epithelia_Pathway_(cell_matrix_adhesion)	0.430748	9.05653	0.698135	0.237341
Ras_Pathway_Increased_T-cell_Adhesion	0.431883	9.73795	0.651211	0.279075
PTEN_Pathway_Genomic_Stability	0.431991	7.66122	0.136387	0.967603
NCI_CD40_CD40L_signaling_Main_Pathway	0.432311	-10.331	0.232498	-0.771491
reactome_P2Y_receptors_Main_Pathway	0.4328	18.8146	0.922485	0.0600759
reactome_Biotin_transport_and_metabolism_Main_Pathway	0.433172	-7.60949	0.283204	-0.697824
phospholipases	0.433528	-6.45699	0.482117	0.453103
reactome_Activation_of_NF_kappaB_in_B_cells_Main_Pathway	0.436072	-10.8796	0.179324	-0.864281
reactome_Detoxification_of_Reactive_Oxygen_Species_Main_Pathway	0.436631	9.31513	0.482117	-0.453103
biocarta_agrin_in_postsynaptic_differentiation_Main_Pathway	0.437427	8.34583	0.76856	0.180703
KEGG_Oxidative_phosphorylation_Main_Pathway	0.437675	8.90529	0.335734	-0.625189
KEGG_Lysosome_Main_Pathway	0.437822	3.90322	0.651211	0.279075
reactome_Respiratory_electron_transport_Main_Pathway	0.438163	10.8102	0.335734	-0.625189
reactome_O_glycosylation_of_TSR_domain_containing_proteins_Main_Pathway	0.43817	18.3338	0.716001	-0.221672
NCI_ErbB1_downstream_signaling_Pathway_(ruffle_organization)	0.438454	12.2896	0.408954	-0.530844
JNK_Pathway_Gene_Expression_Apoptosis_Inflammation_Tumorigenesis_Cell_Migration_via_SMAD4_STAT4_HSF1_TP53_MAP2_DCX_ATF2_NFATC3_SPIRE1_MAP1B_TCF15_ELK1_BCL2_JUN_PXN_NFATC2	0.439701	3.50277	0.10034	1.13113
NCI_Signaling_events_mediated_by_VEGFR1_and_VEGFR2_Pathway_(regulation_of_vascular_permeability)	0.440259	6.59676	0.742077	0.200569
biocarta_pdgf_signaling_Main_Pathway	0.440662	5.05096	0.909283	0.0699473
biocarta_cell_cycle_g2_m_checkpoint_Main_Pathway	0.441841	-4.83416	0.658426	-0.273558
putrescine_degradation_III	0.44232	12.2096	0.334398	0.598181
reactome_FCERI_mediated_NF_kB_activation_Main_Pathway	0.442436	4.53934	0.909283	0.0699473
reactome_APC_C_Cdc20_mediated_degradation_of_Securin_Main_Pathway	0.443453	-11.1811	0.319689	-0.645387
NCI_PLK1_signaling_events_Pathway_(Golgi_organization)	0.444353	-15.0855	0.319689	-0.645387
NCI_PLK1_signaling_events_Pathway_(regulation_of_mitotic_centrosome_separation)	0.444353	-15.0855	0.319689	-0.645387
NCI_PLK1_signaling_events_Pathway_(spindle_elongation)	0.444353	-15.0855	0.319689	-0.645387
reactome_Ephrin_signaling_Main_Pathway	0.445303	8.06111	0.872047	-0.0981385
reactome_Acyl_chain_remodelling_of_PC_Main_Pathway	0.446177	-10.5213	0.716001	0.221672
reactome_Nonsense_Mediated_Decay_NMD_enhanced_by_the_Exon_Junction_Complex_EJC__Main_Pathway	0.446363	-14.3103	0.149553	-0.929356
NCI_PAR1_mediated_thrombin_signaling_events_Pathway_(MAPKKK_cascade)	0.446535	8.89017	0.222653	0.803114
reactome_NOTCH1_Intracellular_Domain_Regulates_Transcription_Main_Pathway	0.446863	-3.88597	0.539677	-0.375594
reactome_Rho_GTPase_cycle_Main_Pathway	0.44714	6.16466	0.630053	-0.293001
NCI_ErbB2_ErbB3_signaling_events_Pathway_(myelination)	0.44772	6.00619	0.922485	0.0600759
reactome_Vif_mediated_degradation_of_APOBEC3G_Main_Pathway	0.447721	-12.2915	0.179324	-0.864281
reactome_Keratan_sulfate_biosynthesis_Main_Pathway	0.447806	12.9349	0.249749	-0.80411
3-phosphoinositide_biosynthesis	0.448337	-5.71709	0.637186	0.306123
KEGG_ECM_receptor_interaction_Main_Pathway	0.449397	17.3386	0.716001	-0.221672
reactome_Senescence_Associated_Secretory_Phenotype_SASP__Main_Pathway	0.449541	-8.22999	0.319689	-0.645387
reactome_Gap_junction_assembly_Main_Pathway	0.449698	12.3422	0.319689	-0.645387
PTEN_Pathway_Angiogenesis_and_Tumorigenesis	0.450401	9.29678	0.716001	-0.221672
PTEN_Pathway_Ca2+_Signaling	0.450401	9.29678	0.716001	-0.221672
HIF1Alpha_Pathway_Gene_Expression_via_JUN_CREB3	0.450582	3.92035	0.0359496	1.59805
p38_Signaling_Pathway_Gene_Expression_Cell_Motility_Inflammation_Apoptosis_Osmoregulation_via_MEF2D_TP53_CREB1_ATF2_JUND_ETV1_NFKB2_AP2A1_MAX_FOSL1_CEBPG_ELK1_CDC25C_JUNB_STAT1_SP1_DDIT3_ELK4_CEBPA	0.45068	4.57149	0.909283	0.0699473
reactome_SCF_Skp2_mediated_degradation_of_p27_p21_Main_Pathway	0.451393	-12.0112	0.319689	-0.645387
reactome_Attenuation_phase_Main_Pathway	0.453014	-6.89331	0.394675	-0.556629
biocarta_lck_and_fyn_tyrosine_kinases_in_initiation_of_tcr_activation_Main_Pathway	0.454186	17.7177	0.909283	0.0699473
reactome_Ubiquitin_Mediated_Degradation_of_Phosphorylated_Cdc25A_Main_Pathway	0.454358	-11.7183	0.179324	-0.864281
fatty_acid_beta-oxidation	0.45439	-11.1581	0.0798287	-1.1396
NCI_Ceramide_signaling_Pathway_(negative_regulation_of_cell_cycle)	0.454889	-7.53249	0.822766	-0.140033
biocarta_b_cell_survival_Main_Pathway	0.456032	-6.72021	0.267162	-0.685217
ERK_Signaling_Pathway_EGFR_signaling	0.456095	5.12567	0.0715575	1.2528
reactome_Formation_of_tubulin_folding_intermediates_by_CCT_TriC_Main_Pathway	0.457203	-12.1903	0.136387	-0.967603
reactome_Formation_of_HIV_elongation_complex_in_the_absence_of_HIV_Tat_Main_Pathway	0.457319	-4.97006	0.180179	-0.875764
reactome_Formation_of_RNA_Pol_II_elongation_complex_Main_Pathway	0.457319	-4.97006	0.180179	-0.875764
reactome_NOTCH2_intracellular_domain_regulates_transcription_Main_Pathway	0.457508	9.0786	0.81192	-0.147412
RANK_Signaling_in_Osteoclasts_Pathway_Inhibition_of_Death	0.45831	2.90787	0.126313	1.05427
reactome_Ubiquitin_dependent_degradation_of_Cyclin_D1_Main_Pathway	0.45889	-11.4079	0.179324	-0.864281
reactome_Autodegradation_of_Cdh1_by_Cdh1_APC_C_Main_Pathway	0.459559	-10.5926	0.179324	-0.864281
NCI_p53_Main_Pathway	0.459637	2.90225	0.81192	-0.147412
KEGG_Central_carbon_metabolism_in_cancer_Main_Pathway	0.45974	4.33905	0.76856	0.180703
biocarta_human_cytomegalovirus_and_map_kinase_pathways_Main_Pathway	0.460035	5.47059	0.396762	0.528211
NCI_PLK1_signaling_events_Main_Pathway	0.46007	-14.8665	0.319689	-0.645387
PTEN_Pathway_Synaptic_Transmission	0.460552	7.01613	0.136387	0.967603
Akt_Signaling_Pathway_Glycogen_Synthesis_and_Apoptosis	0.460872	-4.75139	0.414269	0.526791
KEGG_Pertussis_Main_Pathway	0.461096	5.26666	0.651211	0.279075
NCI_mTOR_signaling_Main_Pathway	0.46138	2.3037	0.0707842	1.40297
biocarta_growth_hormone_signaling_Main_Pathway	0.462335	4.27988	0.48519	0.440058
biocarta_regulation_of_ck1_cdk5_by_type_1_glutamate_receptors_Main_Pathway	0.46286	-11.4599	0.364974	0.553433
NCI_CDC42_signaling_events_Pathway_(retrograde_vesicle_mediated_transport_Golgi_to_ER)	0.463411	12.263	0.408954	-0.530844
biocarta_nfkb_activation_by_nontypeable_hemophilus_influenzae_Main_Pathway	0.463607	-5.81336	0.249749	-0.80411
Akt_Signaling_Pathway_Apoptosis	0.465916	-4.40818	0.347008	0.605626
KEGG_Nicotinate_and_nicotinamide_metabolism_Main_Pathway	0.466267	-4.56306	0.486392	0.424708
NCI_Class_I_PI3K_signaling_events_mediated_by_Akt_Pathway_(G1_S_transition_of_mitotic_cell_cycle)	0.466381	-6.25062	0.213031	0.866929
NCI_Stabilization_and_expansion_of_the_E_cadherin_adherens_junction_Pathway_(actin_cable_formation)	0.467122	7.69705	0.919351	0.0619841
NCI_Sumoylation_by_RanBP2_regulates_transcriptional_repression_Main_Pathway	0.468594	-6.75884	0.240538	-0.752419
KEGG_Focal_adhesion_Main_Pathway	0.468662	8.39959	0.716001	-0.221672
reactome_Metabolism_of_Angiotensinogen_to_Angiotensins_Main_Pathway	0.469263	17.675	0.466675	-0.478438
biocarta_tpo_signaling_Main_Pathway	0.469569	3.85458	0.716001	-0.221672
biocarta_pten_dependent_cell_cycle_arrest_and_apoptosis_Main_Pathway	0.469985	4.75693	0.919351	0.0619841
Tumour_Infiltration_Pathway	0.470691	13.7302	0.651211	0.279075
biocarta_g_protein_signaling_through_tubby_proteins_Main_Pathway	0.471496	15.5858	0.217213	-0.79514
NCI_E_cadherin_signaling_in_the_nascent_adherens_junction_Pathway_(regulation_of_actin_nucleation)	0.471632	9.66409	0.703226	0.236189
reactome_Cobalamin_Cbl_vitamin_B12_transport_and_metabolism_Main_Pathway	0.471941	7.40754	0.0565558	1.32544
reactome_Vpu_mediated_degradation_of_CD4_Main_Pathway	0.472188	-11.2912	0.179324	-0.864281
reactome_Phospholipase_C_mediated_cascade_Main_Pathway	0.472506	-15.0728	0.319689	-0.645387
reactome_Prefoldin_mediated_transfer_of_substrate_to_CCT_TriC_Main_Pathway	0.473437	-11.8743	0.319689	-0.645387
reactome_Autodegradation_of_the_E3_ubiquitin_ligase_COP1_Main_Pathway	0.47375	-11.1214	0.179324	-0.864281
reactome_Regulation_of_actin_dynamics_for_phagocytic_cup_formation_Main_Pathway	0.473832	7.59944	0.651211	0.279075
reactome_VEGFA_VEGFR2_Pathway_Main_Pathway	0.474481	4.14843	0.651211	0.279075
NCI_CDC42_signaling_events_Pathway_(actin_cytoskeleton_organization)	0.475988	7.4117	0.816014	-0.152685
biocarta_role_of_brca1_brca2_and_atr_in_cancer_susceptibility_Pathway_(DNA_replication_termination)	0.476672	-7.00671	0.0852507	-1.13128
reactome_Dopamine_Neurotransmitter_Release_Cycle_Main_Pathway	0.477412	8.3337	0.200876	0.889021
reactome_Serotonin_Neurotransmitter_Release_Cycle_Main_Pathway	0.477412	8.3337	0.200876	0.889021
KEGG_Biosynthesis_of_unsaturated_fatty_acids_Main_Pathway	0.477738	-14.9739	0.136387	-0.967603
NCI_IL2_mediated_signaling_events_Pathway_(T_cell_proliferation)	0.478221	9.14233	0.909283	0.0699473
NCI_VEGFR3_signaling_in_lymphatic_endothelium_Pathway_(cell_migration)	0.478707	23.8347	0.136387	-0.967603
reactome_Cyclin_E_associated_events_during_G1_S_transition_Main_Pathway	0.479313	-8.31567	0.180179	-0.875764
reactome_Platelet_sensitization_by_LDL_Main_Pathway	0.479586	-9.44351	0.732397	0.20903
reactome_SCF_beta_TrCP_mediated_degradation_of_Emi1_Main_Pathway	0.481374	-11.1875	0.179324	-0.864281
NCI_PLK1_signaling_events_Pathway_(cytokinesis)	0.481578	-9.90681	0.319689	-0.645387
NCI_EPHA2_forward_signaling_Main_Pathway	0.481593	-4.34484	0.283204	-0.697824
NCI_Regulation_of_Androgen_receptor_activity_Main_Pathway	0.481994	2.88156	0.267162	0.685217
KEGG_mTOR_signaling_Main_Pathway	0.482354	-4.96888	0.127883	-1.07633
reactome_DNA_Damage_Telomere_Stress_Induced_Senescence_Main_Pathway	0.483133	-13.5375	0.383037	-0.568287
reactome_Synthesis_of_very_long_chain_fatty_acyl_CoAs_Main_Pathway	0.483148	-12.1307	0.180179	-0.875764
reactome_Lysosome_Vesicle_Biogenesis_Main_Pathway	0.483213	6.48568	0.136387	-0.967603
NCI_Alpha4_beta1_integrin_signaling_events_Pathway_(cell_migration)	0.483499	14.6095	0.610483	-0.311105
biocarta_il_2_receptor_beta_chain_in_t_cell_activation_Pathway_(cell_proliferation)	0.483531	5.96362	0.779878	-0.170311
reactome_Cyclin_A_Cdk2_associated_events_at_S_phase_entry_Main_Pathway	0.484716	-6.83633	0.319689	-0.645387
NCI_Validated_transcriptional_targets_of_TAp63_isoforms_Pathway_(Metastasis)	0.484786	-5.82537	0.482117	0.453103
NCI_Validated_transcriptional_targets_of_TAp63_isoforms_Pathway_(Pathway_degradation_of_TP63)	0.484786	-5.82537	0.482117	0.453103
reactome_Hedgehog_ligand_biogenesis_Main_Pathway	0.485138	-8.9397	0.179324	-0.864281
reactome_Packaging_Of_Telomere_Ends_Main_Pathway	0.486267	-15.3838	0.383037	-0.568287
reactome_Oncogene_Induced_Senescence_Main_Pathway	0.48695	-5.54364	0.383037	-0.568287
KEGG_Glycosaminoglycan_biosynthesis_heparan_sulfate_heparin_Main_Pathway	0.488095	-9.83685	0.62341	-0.305091
NCI_Glypican_1_network_Pathway_(cell_growth)	0.488301	11.9118	0.654809	0.272115
NCI_Glypican_1_network_Pathway_(fibroblast_growth_factor_receptor_signaling_pathway)	0.488301	11.9118	0.654809	0.272115
IL-10_Pathway_Translational_Modulation	0.488809	-7.42019	0.415651	-0.495306
reactome_Degradation_of_beta_catenin_by_the_destruction_complex_Main_Pathway	0.489325	-9.44306	0.179324	-0.864281
eicosapentaenoate_biosynthesis	0.489624	-15.6834	0.136387	-0.967603
reactome_Degradation_of_the_extracellular_matrix_Main_Pathway	0.490181	14.6145	0.651211	0.279075
reactome_WNT_ligand_biogenesis_and_trafficking_Main_Pathway	0.490306	8.66251	0.0565558	1.32544
Akt_Signaling_Pathway_Enhancement_of_Breast_Epithelial	0.491091	-4.66315	0.637186	0.306123
Notch_Signaling_Pathway	0.492127	2.7682	0.779878	-0.170311
reactome_SEMA3A_Plexin_repulsion_signaling_by_inhibiting_Integrin_adhesion_Main_Pathway	0.492439	8.14826	0.76856	0.180703
reactome_G0_and_Early_G1_Main_Pathway	0.492678	-9.00549	0.180179	-0.875764
reactome_Cdc20_Phospho_APC_C_mediated_degradation_of_Cyclin_A_Main_Pathway	0.493405	-10.9473	0.319689	-0.645387
reactome_Polo_like_kinase_mediated_events_Main_Pathway	0.494804	-6.92118	0.466675	-0.478438
KEGG_Type_II_diabetes_mellitus_Main_Pathway	0.495076	30.8737	0.638646	0.287102
KEGG_Proteasome_Main_Pathway	0.495744	-10.5162	0.319689	-0.645387
reactome_Glucose_transport_Main_Pathway	0.495923	-20.9175	0.925409	0.0576754
Caspase_Cascade_Pathway_Activated_Tissue_Trans-glutaminase	0.496658	5.69608	0.872047	0.0981385
reactome_Nonsense_Mediated_Decay_NMD_independent_of_the_Exon_Junction_Complex_EJC__Main_Pathway	0.497985	-14.7323	0.149553	-0.929356
cAMP_Pathway_Oncogenesis	0.499343	-6.59943	0.477437	-0.431739
biocarta_adp_ribosylation_factor_Main_Pathway	0.499431	4.68136	0.779878	-0.170311
reactome_Regulation_of_activated_PAK_2p34_by_proteasome_mediated_degradation_Main_Pathway	0.501639	-10.7039	0.179324	-0.864281
biocarta_nf_kb_signaling_Main_Pathway	0.502376	6.04902	0.080515	1.20498
biocarta_role_of_brca1_brca2_and_atr_in_cancer_susceptibility_Main_Pathway	0.502807	-8.31043	0.0852507	-1.13128
cAMP_Pathway_Glycolisis	0.504381	-5.40426	0.610483	-0.311105
Mitochondrial_Apoptosis_Pathway_Apoptosis	0.504657	-4.86182	0.319689	-0.645387
Akt_Signaling_Pathway_Aggregation_and_Neurodegeneration	0.505692	-4.70812	0.347008	0.605626
reactome_RNA_Polymerase_III_Abortive_And_Retractive_Initiation_Main_Pathway	0.506188	-3.96724	0.714189	-0.223046
NCI_AP_1_transcription_factor_network_Main_Pathway	0.506284	-14.9534	0.293045	-0.676896
reactome_COPI_Mediated_Transport_Main_Pathway	0.507064	9.0712	0.466675	-0.478438
pyrimidine_deoxyribonucleotides_ide_novoi_biosynthesis	0.508761	-6.22102	0.335734	-0.625189
PAK_Pathway_Contractility_Stress_Fibres_and_Focal_Adhesion	0.510851	-9.00862	0.742077	-0.200569
NCI_Canonical_Wnt_signaling_Main_Pathway	0.511171	2.35365	0.217213	0.79514
PTEN_Pathway_Apoptosis	0.511509	-3.11489	0.136387	-0.967603
reactome_Eukaryotic_Translation_Termination_Main_Pathway	0.511514	-14.9095	0.149553	-0.929356
reactome_Peptide_chain_elongation_Main_Pathway	0.51156	-14.9409	0.149553	-0.929356
reactome_RNA_Polymerase_I_Promoter_Opening_Main_Pathway	0.51268	15.5262	0.383037	0.568287
reactome_Hh_ligand_biogenesis_disease_Main_Pathway	0.513297	-9.72847	0.179324	-0.864281
NCI_Regulation_of_nuclear_SMAD2_3_signaling_Pathway_(muscle_cell_differentiation)	0.513894	4.90455	0.319689	0.645387
superpathway_of_D-imyoi-inositol_145-trisphosphate_metabolism	0.516999	5.73863	0.62341	0.305091
KEGG_Peroxisome_Main_Pathway	0.51746	-6.22451	0.217213	-0.79514
NCI_Ceramide_signaling_Pathway_(cell_survival)	0.517671	-7.48261	0.822766	-0.140033
reactome_PIP3_activates_AKT_signaling_Main_Pathway	0.517912	6.20346	0.602112	0.320949
reactome_Activation_of_PPARGC1A_PGC_1alpha_by_phosphorylation_Main_Pathway	0.518431	-9.94491	0.080515	-1.20498
NCI_Trk_receptor_signaling_mediated_by_PI3K_and_PLC_gamma_Main_Pathway	0.519474	4.82719	0.794427	-0.159635
TRAF_Pathway_Gene_Expression_via_FOS_JUN	0.520982	-7.89033	0.129176	-1.05163
biocarta_stress_induction_of_hsp_regulation_Main_Pathway	0.521039	6.30589	0.899522	-0.0769173
biocarta_il_2_signaling_Main_Pathway	0.521406	7.1476	0.716001	-0.221672
NCI_IGF1_Pathway_(positive_regulation_of_MAPKKK_cascade)	0.521779	4.42785	0.136387	0.967603
cAMP_Pathway_Regulation_of_Cytoskeleton	0.522412	-4.68065	0.484293	0.450791
reactome_Formation_of_a_pool_of_free_40S_subunits_Main_Pathway	0.52255	-14.0242	0.149553	-0.929356
NCI_TNF_receptor_signaling_pathway__Main_Pathway	0.523367	4.03317	0.482117	-0.453103
NCI_p38_signaling_mediated_by_MAPKAP_kinases_Main_Pathway	0.524024	-5.05702	0.482117	-0.453103
reactome_Eicosanoids_Main_Pathway	0.524421	-23.6016	0.925409	0.0576754
reactome_Synthesis_of_PIPs_at_the_early_endosome_membrane_Main_Pathway	0.524718	7.60886	0.0935533	1.17601
KEGG_Notch_signaling_Main_Pathway	0.524742	2.49574	0.286968	0.682392
reactome_GTP_hydrolysis_and_joining_of_the_60S_ribosomal_subunit_Main_Pathway	0.525263	-13.2355	0.149553	-0.929356
reactome_APC_C_Cdc20_mediated_degradation_of_Cyclin_B_Main_Pathway	0.525973	-11.1601	0.319689	-0.645387
Akt_Signaling_Pathway_Increased_GLUT4_translocation	0.526045	-4.65559	0.637186	0.306123
reactome_Pausing_and_recovery_of_Tat_mediated_HIV_elongation_Main_Pathway	0.526182	-3.87391	0.383037	-0.568287
reactome_Tat_mediated_HIV_elongation_arrest_and_recovery_Main_Pathway	0.526182	-3.87391	0.383037	-0.568287
NCI_Osteopontin_mediated_events_Main_Pathway	0.527185	7.12189	0.482117	-0.453103
NCI_Coregulation_of_Androgen_receptor_activity_Main_Pathway	0.527369	6.67834	0.222653	-0.803114
reactome_APC_C_Cdc20_mediated_degradation_of_mitotic_proteins_Main_Pathway	0.527664	-8.62226	0.319689	-0.645387
reactome_Inactivation_of_APC_C_via_direct_inhibition_of_the_APC_C_complex_Main_Pathway	0.527664	-8.62226	0.319689	-0.645387
reactome_RIP_mediated_NFkB_activation_via_ZBP1_Main_Pathway	0.528953	-6.18818	0.484293	-0.450791
reactome_L13a_mediated_translational_silencing_of_Ceruloplasmin_expression_Main_Pathway	0.529129	-13.1425	0.149553	-0.929356
mTOR_Pathway_Translation_Elongation	0.529177	-5.76671	0.0852507	-1.13128
KEGG_Pyruvate_metabolism_Main_Pathway	0.530436	-6.57405	0.825919	0.134494
biocarta_endocytotic_role_of_ndk_phosphins_and_dynamin_Pathway_(endocytosis)	0.531518	-3.8389	0.505031	0.429882
reactome_degradation_of_DVL_Main_Pathway	0.532483	-8.6574	0.319689	-0.645387
biocarta_signal_transduction_through_il1r_Main_Pathway	0.532811	3.64895	0.0271737	1.68178
AHR_Pathway_Cath_D_expression_via_SP1	0.53318	-9.04938	0.305642	-0.657967
reactome_Viral_mRNA_Translation_Main_Pathway	0.533269	-14.2494	0.149553	-0.929356
Chemokine_Pathway_Cell_Activation	0.533447	5.88415	0.482117	-0.453103
reactome_VEGFR2_mediated_cell_proliferation_Main_Pathway	0.536053	5.71804	0.335734	0.625189
reactome_Fatty_acids_Main_Pathway	0.53619	-18.8417	0.925409	0.0576754
reactome_Phosphorylation_of_the_APC_C_Main_Pathway	0.536605	-9.63634	0.319689	-0.645387
Ubiquitin-Proteasome_Dependent_Proteolysis_Pathway	0.536695	-5.18924	0.179324	-0.864281
reactome_Transport_of_organic_anions_Main_Pathway	0.53737	-17.4795	0.394675	-0.556629
KEGG_Other_glycan_degradation_Main_Pathway	0.537632	-5.26735	0.564877	0.371534
biocarta_nf_kb_signaling_Pathway_(Pathway_protein_ubiquitination_of_CHUK)	0.537773	5.75514	0.080515	1.20498
biocarta_fc_epsilon_receptor_i_signaling_in_mast_cells_Pathway_(degranulation)	0.538495	13.2558	0.651211	0.279075
reactome_Triglyceride_Biosynthesis_Main_Pathway	0.539305	7.22942	0.929016	0.0550595
NCI_Class_I_PI3K_signaling_events_mediated_by_Akt_Pathway_(cell_survival)	0.540064	-5.86074	0.213031	0.866929
reactome_Processing_of_Intronless_Pre_mRNAs_Main_Pathway	0.540376	-7.70786	0.0852507	-1.13128
KEGG_Glycosaminoglycan_degradation_Main_Pathway	0.540769	6.09593	0.99944	0.0004313
reactome_Golgi_Associated_Vesicle_Biogenesis_Main_Pathway	0.541445	6.45457	0.579682	0.338237
Akt_Signaling_Pathway_ERK_mediated_apoptosis	0.541729	-4.70427	0.347008	0.605626
biocarta_chromatin_remodeling_by_hswi_snf_atp_dependent_complexes_Main_Pathway	0.541977	5.25417	0.872047	-0.0981385
biocarta_chromatin_remodeling_by_hswi_snf_atp_dependent_complexes_Pathway_(chromatin_remodeling)	0.541977	5.25417	0.872047	-0.0981385
biocarta_t_cell_receptor_signaling_Main_Pathway	0.541979	5.39399	0.906633	-0.072506
VEGF_Pathway_Gene_Expression_and_Cell_Proliferation_via_MAPK7	0.54244	4.8285	0.173033	-0.949554
biocarta_proteasome_complex_Main_Pathway	0.543226	-12.6735	0.319689	-0.645387
biocarta_proteasome_complex_Pathway_(Pathway_degradation_of_PSMA1)	0.543226	-12.6735	0.319689	-0.645387
WNT_Pathway_Cell_Survival	0.543354	5.67382	0.0707842	1.40297
NCI_Downstream_signaling_in_naive_CD8_T_cells_Main_Pathway	0.544002	10.4061	0.906633	-0.072506
KEGG_Herpes_simplex_infection_Main_Pathway	0.544962	-2.51692	0.149553	-0.929356
NCI_Syndecan_3_mediated_signaling_events_Pathway_(limb_bud_formation)	0.545007	3.97928	0.477437	0.431739
NGF_Pathway_Apoptosis	0.545113	-5.59503	0.213031	-0.866929
reactome_Interleukin_2_signaling_Main_Pathway	0.54564	8.30574	0.716001	-0.221672
NCI_Cellular_roles_of_Anthrax_toxin_Main_Pathway	0.546157	6.36891	0.0271737	1.68178
KEGG_Natural_killer_cell_mediated_cytotoxicity_Main_Pathway	0.546449	-2.34382	0.716001	-0.221672
KEGG_Toll_like_receptor_signaling_Main_Pathway	0.546645	-2.98418	0.136387	-0.967603
reactome_Conversion_from_APC_C_Cdc20_to_APC_C_Cdh1_in_late_anaphase_Main_Pathway	0.546768	-5.66343	0.319689	-0.645387
D-imyoi-inositol_145-trisphosphate_degradation	0.546997	5.7796	0.62341	0.305091
reactome_Signaling_by_SCF_KIT_Main_Pathway	0.547564	5.33593	0.922485	0.0600759
biocarta_role_of_U_00DF_arrestins_in_the_activation_and_targeting_of_map_kinases_Main_Pathway	0.54939	4.99335	0.364974	0.553433
reactome_Transcription_coupled_NER_TC_NER__Main_Pathway	0.549971	7.51966	0.171274	-0.895263
reactome_Membrane_binding_and_targetting_of_GAG_proteins_Main_Pathway	0.552099	-6.79777	0.179324	-0.864281
reactome_L1CAM_interactions_Main_Pathway	0.552879	8.51583	0.610483	-0.311105
NCI_p53_Pathway_(apoptosis)	0.553343	2.28522	0.81192	-0.147412
NCI_Reelin_signaling_Main_Pathway	0.554463	6.83688	0.984298	-0.0120337
NCI_Calcium_signaling_in_the_CD4_TCR_Main_Pathway	0.555508	-9.15761	0.906633	-0.072506
NCI_TCR_signaling_in_naive_CD8_T_cells_Pathway_(Pathway_regulation_of_survival_gene_product_expression_via_AKT1)	0.555558	11.4789	0.637186	-0.306123
KEGG_Ribosome_Main_Pathway	0.556094	-10.6712	0.179324	-0.864281
reactome_Elongation_arrest_and_recovery_Main_Pathway	0.556431	-3.80575	0.136387	-0.967603
reactome_HIV_elongation_arrest_and_recovery_Main_Pathway	0.556431	-3.80575	0.136387	-0.967603
reactome_Pausing_and_recovery_of_HIV_elongation_Main_Pathway	0.556431	-3.80575	0.136387	-0.967603
KEGG_Lysine_degradation_Main_Pathway	0.557966	-5.88296	0.630053	0.293001
Akt_Signaling_Pathway_Promotes_Adipogenesis	0.558125	-4.09726	0.347008	0.605626
reactome_CD28_dependent_PI3K_Akt_signaling_Main_Pathway	0.56094	-3.75755	0.335734	0.625189
NCI_Regulation_of_Androgen_receptor_activity_Pathway_(cell_proliferation)	0.561481	2.95767	0.716001	0.221672
biocarta_role_of_mitochondria_in_apoptotic_signaling_Main_Pathway	0.561801	-7.46129	0.555077	-0.35994
NCI_Syndecan_1_mediated_signaling_events_Main_Pathway	0.562486	15.2305	0.716001	-0.221672
PTEN_Pathway_Differentiation	0.563095	5.54469	0.136387	0.967603
KEGG_ABC_transporters_Main_Pathway	0.563557	-6.47984	0.651211	-0.279075
reactome_HSF1_dependent_transactivation_Main_Pathway	0.563859	-4.40771	0.602112	-0.320949
KEGG_Platelet_activation_Main_Pathway	0.564748	5.10301	0.630053	-0.293001
KEGG_Ether_lipid_metabolism_Main_Pathway	0.565645	-3.00693	0.126313	-1.05427
PTEN_Pathway_Cell_Cycle	0.566585	5.56223	0.136387	0.967603
PTEN_Pathway_Growth	0.566585	5.56223	0.136387	0.967603
reactome_Adenylate_cyclase_activating_Main_Pathway	0.567018	8.33385	0.112188	1.03267
biocarta_chrebp_regulation_by_carbohydrates_and_camp_Main_Pathway	0.567078	6.85433	0.579682	0.338237
NCI_HIV_1_Nef_Negative_effector_of_Fas_and_TNF_alpha_Main_Pathway	0.567389	-4.48507	0.484293	-0.450791
nicotine_degradation_IV	0.56941	-16.6011	0.995478	0.00348809
reactome_Endosomal_Vacuolar_Main_Pathway	0.570212	9.55828	0.286968	-0.682392
reactome_ISG15_antiviral_mechanism_Main_Pathway	0.573283	-6.40142	0.136387	-0.967603
reactome_Chylomicron_mediated_lipid_transport_Main_Pathway	0.573526	-24.8072	0.890576	-0.08468
KEGG_Terpenoid_backbone_biosynthesis_Main_Pathway	0.573733	7.73455	0.180179	-0.875764
ILK_Signaling_Pathway_Cytoskeletal_Adhesion_Complexes	0.573744	12.8898	0.716001	-0.221672
NCI_Regulation_of_nuclear_SMAD2_3_signaling_Pathway_(Pathway_degradation_of_SMAD3)	0.575736	4.67547	0.319689	0.645387
KEGG_Progesterone_mediated_oocyte_maturation_Main_Pathway	0.576476	6.28648	0.180179	-0.875764
NCI_Alpha4_beta1_integrin_signaling_events_Main_Pathway	0.577595	6.6882	0.610483	-0.311105
reactome_Effects_of_PIP2_hydrolysis_Main_Pathway	0.578197	9.84106	0.630053	-0.293001
Akt_Signaling_Pathway_Acetylation_of_proteins	0.578463	-3.81859	0.347008	0.605626
reactome_Molecules_associated_with_elastic_fibres_Main_Pathway	0.578649	11.7641	0.872047	-0.0981385
reactome_Citric_acid_cycle_TCA_cycle__Main_Pathway	0.578872	6.51833	0.217213	-0.79514
reactome_Post_chaperonin_tubulin_folding_Main_Pathway	0.579337	-5.27909	0.779878	-0.170311
KEGG_Viral_carcinogenesis_Main_Pathway	0.579694	-4.08563	0.482117	-0.453103
reactome_Acetylcholine_Neurotransmitter_Release_Cycle_Main_Pathway	0.580911	6.13489	0.200876	0.889021
Akt_Signaling_Pathway_AR_mediated_apoptosis	0.582844	-4.061	0.637186	0.306123
NCI_RAC1_signaling_Pathway_(lamellipodium_assembly)	0.58292	5.9331	0.136387	-0.967603
NCI_Syndecan_2_mediated_signaling_events_Main_Pathway	0.584143	5.99864	0.430784	0.483019
IGF1R_Signaling_Pathway	0.58434	2.85214	0.872047	-0.0981385
reactome_Integrin_cell_surface_interactions_Main_Pathway	0.584792	-12.2206	0.136387	-0.967603
reactome_PPARA_activates_gene_expression_Main_Pathway	0.585774	3.79134	0.213031	0.866929
ILK_Signaling_Pathway_Epithelial_Mesenchymal_Transition_Tubulo-Interstitial_Fibrosis	0.586124	10.9673	0.716001	-0.221672
ILK_Signaling_Pathway_Migration_Vasculogenesis	0.586124	10.9673	0.716001	-0.221672
NCI_E2F_transcription_factor_network_Main_Pathway	0.587361	-1.94497	0.0798287	-1.1396
reactome_Regulation_of_AMPK_activity_via_LKB1_Main_Pathway	0.588057	-7.06638	0.360094	-0.586794
NCI_Neurotrophic_factor_mediated_Trk_receptor_signaling_Main_Pathway	0.588076	3.38082	0.809425	0.148757
reactome_Glycosphingolipid_metabolism_Main_Pathway	0.589745	4.9634	0.415651	0.495306
NCI_Atypical_NF_kappaB_Pathway_(positive_regulation_of_anti_apoptosis)	0.59053	-2.97754	0.909283	0.0699473
biocarta_double_stranded_rna_induced_gene_expression_Main_Pathway	0.591805	-4.36868	0.136387	-0.967603
EGF_Pathway_Gene_Expression_via_FOS_NFKB2_MYC_STAT1_ELK1_STAT3_JUN	0.591871	4.04162	0.0707842	1.40297
Akt_Signaling_Pathway_Induction_of_Chromatin_Condensation	0.592184	-3.13705	0.347008	0.605626
reactome_Asymmetric_localization_of_PCP_proteins_Main_Pathway	0.593625	6.92597	0.872047	-0.0981385
KEGG_N_Glycan_biosynthesis_Main_Pathway	0.595172	4.39062	0.742077	0.200569
NCI_TCR_signaling_in_naive_CD8_T_cells_Main_Pathway	0.595316	-3.81524	0.240538	-0.752419
NCI_IL2_mediated_signaling_events_Pathway_(positive_regulation_of_cell_cell_adhesion)	0.595702	6.88835	0.909283	0.0699473
KEGG_Glycolysis_Gluconeogenesis_Main_Pathway	0.595924	-9.17606	0.335734	-0.625189
NCI_Syndecan_1_mediated_signaling_events_Pathway_(Tumor_Cell_Invasion)	0.599395	16.9296	0.716001	-0.221672
NCI_Syndecan_1_mediated_signaling_events_Pathway_(homophilic_cell_adhesion)	0.599395	16.9296	0.716001	-0.221672
NCI_Syndecan_1_mediated_signaling_events_Pathway_(positive_regulation_of_cell_migration)	0.599395	16.9296	0.716001	-0.221672
biocarta_activation_of_pkc_through_g_protein_coupled_receptors_Main_Pathway	0.601703	10.1269	0.217213	-0.79514
NCI_PDGFR_beta_signaling_Pathway_(chemotaxis)	0.603251	6.26476	0.112188	1.03267
reactome_FCERI_mediated_MAPK_activation_Main_Pathway	0.603551	7.07151	0.906633	-0.072506
biocarta_rho_cell_motility_signaling_Pathway_(actin_filament_polymerization)	0.60517	3.85285	0.779878	0.170311
TCA_cycle	0.605323	6.30283	0.319689	-0.645387
reactome_Cytosolic_sensors_of_pathogen_associated_DNA_Main_Pathway	0.60539	-5.70594	0.136387	-0.967603
NCI_Class_I_PI3K_signaling_events_Pathway_(actin_cytoskeleton_reorganization)	0.606841	4.69394	0.995478	-0.0034881
Estrogen_Pathway_Gene_Expression_via_FOS_JUN_ELK1_SP1_POLR2B_CREB3_NFKB2	0.60692	2.39028	0.305642	-0.657967
NCI_Ceramide_signaling_Pathway_(ganglioside_biosynthetic_process)	0.606946	-5.14993	0.822766	-0.140033
NCI_Signaling_events_mediated_by_HDAC_Class_I_Main_Pathway	0.607055	-2.13206	0.228725	0.744732
KEGG_Long_term_depression_Main_Pathway	0.608097	2.60976	0.366546	0.582667
biocarta_inhibition_of_cellular_proliferation_by_gleevec_Main_Pathway	0.608268	-3.72709	0.906633	-0.072506
reactome_Negative_regulation_of_FGFR_signaling_Main_Pathway	0.608694	-10.2801	0.319689	-0.645387
biocarta__U_00DF_arrestins_in_gpcr_desensitization_Main_Pathway	0.609423	4.48551	0.364974	0.553433
NCI_Regulation_of_nuclear_beta_catenin_signaling_and_target_gene_transcription_Main_Pathway	0.610843	-2.17335	0.427659	-0.510392
KEGG_Arginine_and_proline_metabolism_Main_Pathway	0.611438	-6.74712	0.266306	-0.719714
PTEN_Pathway_Cell_Survival	0.611446	3.85083	0.286968	-0.682392
reactome_Regulation_of_IFNA_signaling_Main_Pathway	0.611607	-2.63541	0.127883	-1.07633
biocarta_rac1_cell_motility_signaling_Pathway_(actin_filament_organization)	0.611726	-4.37078	0.779878	0.170311
biocarta_eukaryotic_protein_translation_Main_Pathway	0.613908	-7.68237	0.0852507	-1.13128
IL-10_Pathway	0.614086	-2.8407	0.217213	0.79514
TGF-Beta_Pathway_Post_Transciptional_G1_Arrest	0.615447	-3.16295	0.0852507	-1.13128
reactome_Abortive_elongation_of_HIV_1_transcript_in_the_absence_of_Tat_Main_Pathway	0.615628	-3.47238	0.171274	-0.895263
KEGG_Pentose_and_glucuronate_interconversions_Main_Pathway	0.615836	17.3512	0.415651	0.495306
reactome_Synthesis_of_PIPs_at_the_plasma_membrane_Main_Pathway	0.616245	2.71493	0.637186	0.306123
KEGG_HIF_1_signaling_Main_Pathway	0.616577	2.92294	0.0707842	1.40297
Akt_Signaling_Pathway_NF-kB_pathway	0.616653	-3.67986	0.347008	0.605626
NCI_Class_I_PI3K_signaling_events_mediated_by_Akt_Pathway_(negative_regulation_of_cell_cycle)	0.619274	-3.95462	0.482117	0.453103
NCI_Wnt_signaling_network_Main_Pathway	0.619755	-9.63241	0.267162	-0.685217
NCI_Hypoxic_and_oxygen_homeostasis_regulation_of_HIF_1_alpha_Main_Pathway	0.619968	-2.80564	0.136387	-0.967603
biocarta_atm_signaling_Main_Pathway	0.620162	-4.16504	0.360094	-0.586794
superpathway_of_pyrimidine_ribonucleotides_ide_novoi_biosynthesis	0.62082	-5.64495	0.779878	0.170311
NCI_Notch_mediated_HES_HEY_network_Main_Pathway	0.621401	3.29982	0.984298	-0.0120337
NCI_Signaling_events_mediated_by_VEGFR1_and_VEGFR2_Pathway_(angiogenesis)	0.621404	4.09055	0.742077	0.200569
NCI_Ephrin_B_reverse_signaling_Main_Pathway	0.621542	3.80065	0.796809	0.158174
AHR_Pathway_C-myc_expression_via_RELA	0.621706	-7.58609	0.305642	-0.657967
Akt_Signaling_Pathway_Survival_Genes	0.62198	-3.01557	0.414269	0.526791
dermatan_sulfate_biosynthesis	0.623381	5.40629	0.899522	0.0769173
Ras_Pathway_Gene_Expression_Cell_Proliferation_Cell_Survival_Differentiation_Development_Cell_Cycle_Control_Cell_Motility_Tumorigenesis_via_ELK4_ATF2_MEF2D_STAT2_CREB3_CCNA1_MYC_ELK1_JUN_CDK4	0.625224	3.24831	0.408954	-0.530844
guanosine_ribonucleotides_ide_novoi_biosynthesis	0.625795	-6.08009	0.922485	-0.0600759
reactome_Regulation_of_ornithine_decarboxylase_ODC__Main_Pathway	0.625874	-7.37278	0.319689	-0.645387
NCI_Aurora_A_signaling_Pathway_(centrosome_duplication)	0.627669	-4.13255	0.522335	-0.392651
NCI_Integrins_in_angiogenesis_Main_Pathway	0.62817	8.35148	0.267162	-0.685217
NCI_RhoA_signaling_Main_Pathway	0.628361	-5.40849	0.429691	-0.508081
KEGG_AMPK_signaling_Main_Pathway	0.62847	-2.39771	0.429691	-0.508081
NCI_Neurotrophic_factor_mediated_Trk_receptor_signaling_Pathway_(neuron_projection_morphogenesis)	0.628547	5.47614	0.360094	-0.586794
KEGG_NOD_like_receptor_signaling_Main_Pathway	0.629137	-3.52119	0.638646	-0.287102
guanosine_nucleotides_ide_novoi_biosynthesis	0.629619	-4.71126	0.794427	0.159635
NCI_Signaling_events_mediated_by_PTP1B_Main_Pathway	0.629681	-4.64308	0.779878	-0.170311
EGF_Pathway_Cell_Survival	0.630775	-4.25135	0.505031	0.429882
AHR_Pathway_PS2_Gene_expression_via_ESR1	0.631332	-8.05296	0.305642	-0.657967
Cytokine_Network_Pathway	0.631741	3.55653	0.335734	0.625189
NCI_Signaling_events_mediated_by_focal_adhesion_kinase_Main_Pathway	0.634029	3.72116	0.925409	-0.0576754
biocarta_tumor_suppressor_arf_inhibits_ribosomal_biogenesis_Main_Pathway	0.634534	9.58372	0.203552	-0.817913
KEGG_Porphyrin_and_chlorophyll_metabolism_Main_Pathway	0.635091	6.96687	0.266306	-0.719714
triacylglycerol_degradation	0.635784	-7.20472	0.049052	-1.51413
NCI_Retinoic_acid_receptors_mediated_signaling_Main_Pathway	0.636539	4.16734	0.716001	0.221672
Akt_Signaling_Pathway_Blocks_Apoptosis	0.639512	-2.99617	0.637186	0.306123
superpathway_of_purine_nucleotide_salvage	0.640255	5.79448	0.466675	-0.478438
reactome_Translation_initiation_complex_formation_Main_Pathway	0.64101	-8.93523	0.149553	-0.929356
reactome_SRP_dependent_cotranslational_protein_targeting_to_membrane_Main_Pathway	0.641444	-9.99409	0.179324	-0.864281
KEGG_Pathogenic_Escherichia_coli_infection_Main_Pathway	0.641777	-4.25345	0.539677	-0.375594
IGF1R_Signaling_Pathway_Cell_Migration	0.641865	5.54771	0.872047	-0.0981385
reactome_Ribosomal_scanning_and_start_codon_recognition_Main_Pathway	0.64223	-8.96371	0.149553	-0.929356
reactome_Circadian_Clock_Main_Pathway	0.643361	4.15424	0.918395	0.0624879
reactome_Formation_of_the_ternary_complex_and_subsequently_the_43S_complex_Main_Pathway	0.643577	-9.77052	0.179324	-0.864281
reactome_HIV_Transcription_Initiation_Main_Pathway	0.644238	-4.14008	0.136387	-0.967603
reactome_RNA_Polymerase_II_HIV_Promoter_Escape_Main_Pathway	0.644238	-4.14008	0.136387	-0.967603
reactome_RNA_Polymerase_II_Promoter_Escape_Main_Pathway	0.644238	-4.14008	0.136387	-0.967603
reactome_RNA_Polymerase_II_Transcription_Initiation_And_Promoter_Clearance_Main_Pathway	0.644238	-4.14008	0.136387	-0.967603
reactome_RNA_Polymerase_II_Transcription_Initiation_Main_Pathway	0.644238	-4.14008	0.136387	-0.967603
reactome_RNA_Polymerase_II_Transcription_Pre_Initiation_And_Promoter_Opening_Main_Pathway	0.644238	-4.14008	0.136387	-0.967603
reactome_Transcription_of_the_HIV_genome_Main_Pathway	0.644238	-4.14008	0.136387	-0.967603
reactome_Collagen_biosynthesis_and_modifying_enzymes_Main_Pathway	0.645211	12.9227	0.630053	-0.293001
reactome_Regulated_proteolysis_of_p75NTR_Main_Pathway	0.645356	-3.62698	0.283204	-0.697824
KEGG_Glutathione_metabolism_Main_Pathway	0.645445	-5.0747	0.171274	-0.895263
NCI_HIV_1_Nef_Negative_effector_of_Fas_and_TNF_alpha_Pathway_(Pathway_degradation_of_CASP3_CASP7_CASP6)	0.645522	-6.22183	0.429691	-0.508081
reactome_DAP12_interactions_Main_Pathway	0.646061	9.59982	0.651211	0.279075
reactome_Antigen_processing_Ubiquitination_Proteasome_degradation_Main_Pathway	0.647587	-3.21522	0.319689	-0.645387
reactome_Zinc_influx_into_cells_by_the_SLC39_gene_family_Main_Pathway	0.648398	-7.61999	0.698135	0.237341
KEGG_Collecting_duct_acid_secretion_Main_Pathway	0.649875	2.91772	0.408954	-0.530844
NCI_E_cadherin_signaling_in_keratinocytes_Pathway_(keratinocyte_differentiation)	0.652557	-2.00434	0.38454	0.531748
cAMP_Pathway_Cell_Proliferation	0.652821	-4.6024	0.477437	-0.431739
chondroitin_sulfate_biosynthesis	0.654385	6.81924	0.149553	0.929356
reactome_Signaling_by_NOTCH4_Main_Pathway	0.654737	2.86432	0.794427	-0.159635
reactome_p38MAPK_events_Main_Pathway	0.65522	3.75195	0.929016	0.0550595
reactome_Tie2_Signaling_Main_Pathway	0.658305	4.71597	0.319689	-0.645387
reactome_Classical_antibody_mediated_complement_activation_Main_Pathway	0.660028	-10.7688	0.0935533	-1.17601
biocarta_il_6_signaling_Main_Pathway	0.660129	4.49561	0.740234	0.205442
biocarta_calcium_signaling_by_hbx_of_hepatitis_b_virus_Main_Pathway	0.660734	4.98342	0.553602	-0.360648
Interferon_Pathway_Transciption	0.661746	-2.70109	0.542945	0.373741
reactome_The_activation_of_arylsulfatases_Main_Pathway	0.662752	-5.71817	0.383037	0.568287
KEGG_Synthesis_and_degradation_of_ketone_bodies_Main_Pathway	0.66281	5.33394	0.286968	-0.682392
KEGG_Antigen_processing_and_presentation_Main_Pathway	0.663996	5.7466	0.482117	-0.453103
Akt_Signaling_Pathway_Neuroprotection	0.66564	-2.18003	0.347008	0.605626
reactome_Activated_NOTCH1_Transmits_Signal_to_the_Nucleus_Main_Pathway	0.669431	2.10466	0.319689	-0.645387
KEGG_Small_cell_lung_cancer_Main_Pathway	0.670778	5.55505	0.779878	-0.170311
NCI_Class_I_PI3K_signaling_events_mediated_by_Akt_Main_Pathway	0.671786	-2.35678	0.406321	-0.508863
PTEN_Pathway	0.672428	-1.29356	0.347008	0.605626
NGF_Pathway_Actin_Polymerization_Neurite_Outgrowth_and_Differentiation	0.672839	5.1911	0.477437	-0.431739
biocarta_induction_of_apoptosis_through_dr3_and_dr4_5_death_receptors_Pathway_(Pathway_degradation_of_CASP3_CASP10_CASP10)	0.672974	-3.88585	0.984298	0.0120337
biocarta_integrin_signaling_Main_Pathway	0.673755	-4.67127	0.698135	-0.237341
NCI_Beta5_beta6_beta7_and_beta8_integrin_cell_surface_interactions_Main_Pathway	0.675378	-8.71438	0.136387	-0.967603
KEGG_Amino_sugar_and_nucleotide_sugar_metabolism_Main_Pathway	0.677642	-2.77438	0.779878	-0.170311
KEGG_Vibrio_cholerae_infection_Main_Pathway	0.677857	5.07867	0.0707842	1.40297
KEGG_Toxoplasmosis_Main_Pathway	0.678092	2.92621	0.651211	0.279075
KEGG_Cytosolic_DNA_sensing_Main_Pathway	0.67818	-5.54932	0.112188	1.03267
biocarta_regulation_of_eif2_Main_Pathway	0.678958	5.98993	0.742077	0.200569
reactome_RNA_Polymerase_III_Chain_Elongation_Main_Pathway	0.679736	-3.80446	0.217213	-0.79514
biocarta_ceramide_signaling_Main_Pathway	0.680303	2.42511	0.364974	0.553433
NCI_Fc_epsilon_receptor_I_signaling_in_mast_cells_Main_Pathway	0.680574	-1.66905	0.788255	0.164202
reactome_MicroRNA_miRNA_biogenesis_Main_Pathway	0.682223	-3.7207	0.638646	-0.287102
TRAF_Pathway_Apoptosis	0.683641	6.16069	0.452507	0.460867
biocarta_cyclins_and_cell_cycle_regulation_Main_Pathway	0.683752	3.26376	0.136387	-0.967603
biocarta_activation_of_csk_by_camp_dependent_protein_kinase_inhibits_signaling_through_the_t_cell_receptor_Main_Pathway	0.684223	3.67235	0.579682	0.338237
TRAF_Pathway	0.684487	1.97573	0.0271737	1.68178
reactome_RNA_Pol_II_CTD_phosphorylation_and_interaction_with_CE_Main_Pathway	0.684642	-3.08919	0.180179	-0.875764
KEGG_VEGF_signaling_Main_Pathway	0.68475	-2.83627	0.112188	1.03267
IL-2_Pathway	0.684973	3.09639	0.909283	0.0699473
KEGG_Influenza_A_Main_Pathway	0.685621	-2.19126	0.542945	-0.373742
Glucocorticoid_Receptor_Signaling_Pathway_Inflammatory_Cytokines	0.686151	-3.66742	0.887476	0.0866619
pyrimidine_deoxyribonucleotides_biosynthesis_from_CTP	0.688257	-3.93155	0.335734	-0.625189
KEGG_Glycerophospholipid_metabolism_Main_Pathway	0.690999	-1.78331	0.522335	-0.392651
reactome_GABA_synthesis_release_reuptake_and_degradation_Main_Pathway	0.691178	-4.14357	0.968652	-0.0239163
reactome_RNA_Polymerase_III_Transcription_Termination_Main_Pathway	0.691307	3.47157	0.610483	-0.311105
NCI_Wnt_signaling_network_Pathway_(Wnt_receptor_signaling_pathway_through_beta_catenin)	0.69149	-7.40049	0.522335	-0.392651
cAMP_Pathway_eNOS_Signaling_Cardiovascular_Homeostasis	0.692635	-4.03149	0.570194	-0.344766
KEGG_Ubiquitin_mediated_proteolysis_Main_Pathway	0.692968	-2.67597	0.319689	-0.645387
biocarta_the_41bb_dependent_immune_response_Main_Pathway	0.693296	-4.0882	0.0537139	-1.37177
reactome_NOTCH2_Activation_and_Transmission_of_Signal_to_the_Nucleus_Main_Pathway	0.693821	2.01845	0.950278	0.0380732
biocarta_reversal_of_insulin_resistance_by_leptin_Main_Pathway	0.693858	8.60702	0.286968	-0.682392
biocarta_reversal_of_insulin_resistance_by_leptin_Pathway_(fatty_acid_oxidation)	0.693858	8.60702	0.286968	-0.682392
Erythropoietin_Pathway_Anti-Apoptosis	0.694393	3.41266	0.779878	-0.170311
biocarta_the_co_stimulatory_signal_during_t_cell_activation_Main_Pathway	0.695416	7.95132	0.909283	0.0699473
biocarta_the_co_stimulatory_signal_during_t_cell_activation_Pathway_(T_cell_activation)	0.695416	7.95132	0.909283	0.0699473
reactome_Transcriptional_regulation_of_pluripotent_stem_cells_Main_Pathway	0.695467	4.76886	0.979119	0.0160977
KEGG_Pentose_phosphate_Main_Pathway	0.695542	-5.13946	0.364974	0.553433
AHR_Pathway	0.695681	-5.29421	0.0852507	-1.13128
NCI_IL8_and_CXCR2_mediated_signaling_events_Main_Pathway	0.696945	-3.08079	0.335734	0.625189
NCI_Canonical_NF_kappaB_Main_Pathway	0.697384	-2.39636	0.484293	-0.450791
reactome_Activation_of_the_AP_1_family_of_transcription_factors_Main_Pathway	0.698392	5.99676	0.81192	-0.147412
NCI_Aurora_A_signaling_Pathway_(spindle_assembly)	0.698724	-3.65314	0.319689	-0.645387
reactome_Apoptotic_cleavage_of_cell_adhesion_proteins_Main_Pathway	0.69891	-10.9378	0.716001	0.221672
KEGG_Other_types_of_O_glycan_biosynthesis_Main_Pathway	0.699159	3.3401	0.806671	0.149138
reactome_The_canonical_retinoid_cycle_in_rods_twilight_vision__Main_Pathway	0.699752	-8.13194	0.555077	0.35994
NCI_Role_of_Calcineurin_dependent_NFAT_signaling_in_lymphocytes_Main_Pathway	0.699869	1.93724	0.0529128	1.48769
KEGG_Starch_and_sucrose_metabolism_Main_Pathway	0.701531	9.18412	0.415651	0.495306
chondroitin_sulfate_biosynthesis_late_stages	0.701954	7.82933	0.716001	-0.221672
reactome_Regulation_of_lipid_metabolism_by_Peroxisome_proliferator_activated_receptor_alpha_PPARalpha__Main_Pathway	0.705161	2.7607	0.480744	-0.434088
reactome_Interferon_alpha_beta_signaling_Main_Pathway	0.705237	1.29511	0.335734	0.625189
adenosine_ribonucleotides_ide_novoi_biosynthesis	0.705389	-6.62189	0.180179	-0.875764
biocarta_tgf_beta_signaling_Main_Pathway	0.705468	-4.63193	0.136387	-0.967603
reactome_Na_Cl_dependent_neurotransmitter_transporters_Main_Pathway	0.706031	-7.10374	0.995478	0.00348809
reactome_Activated_point_mutants_of_FGFR2_Main_Pathway	0.707144	7.95944	0.550716	-0.387093
reactome_Regulation_of_IFNG_signaling_Main_Pathway	0.707372	4.49861	0.576844	-0.36218
reactome_The_NLRP3_inflammasome_Main_Pathway	0.709507	-3.43661	0.482117	-0.453103
NCI_Validated_targets_of_C_MYC_transcriptional_activation_Main_Pathway	0.709508	3.53767	0.979119	0.0160977
reactome_HDMs_demethylate_histones_Main_Pathway	0.709703	2.07296	0.968652	-0.0239163
reactome_Regulation_of_pyruvate_dehydrogenase_PDH_complex_Main_Pathway	0.709954	5.41344	0.637186	-0.306123
cAMP_Pathway_Protein_Retention	0.710857	3.31591	0.922485	0.0600759
reactome_TGF_beta_receptor_signaling_in_EMT_epithelial_to_mesenchymal_transition__Main_Pathway	0.711677	-3.00731	0.968652	-0.0239163
reactome_Regulation_of_IGF_Activity_by_IGFBP_Main_Pathway	0.711772	9.53283	0.217213	-0.79514
Akt_Signaling_Pathway_p73_mediated_apoptosis	0.711839	-2.86151	0.347008	0.605626
KEGG_Staphylococcus_aureus_infection_Main_Pathway	0.713988	-7.22144	0.049052	-1.51413
reactome_Synthesis_secretion_and_deacylation_of_Ghrelin_Main_Pathway	0.716371	-4.68907	0.570194	0.344766
Akt_Signaling_Pathway_NO_production	0.717608	-2.93676	0.347008	0.605626
reactome_Oxidative_Stress_Induced_Senescence_Main_Pathway	0.718472	-2.58439	0.15176	-0.926812
reactome_Retinoid_metabolism_and_transport_Main_Pathway	0.718714	-10.1979	0.50212	0.408532
RANK_Signaling_in_Osteoclasts_Pathway_Expression_of_Osteoclastic_Genes_via_JUN_NFAT5_NFKB2_MITF_FOS	0.719341	2.08363	0.716001	-0.221672
KEGG_Glucagon_signaling_Main_Pathway	0.719495	-1.52815	0.278233	-0.700522
biocarta_oxidative_stress_induced_gene_expression_via_nrf2_Main_Pathway	0.71976	-8.00652	0.81192	-0.147412
reactome_Transferrin_endocytosis_and_recycling_Main_Pathway	0.719869	-3.0493	0.319689	-0.645387
reactome_Regulation_of_APC_C_activators_between_G1_S_and_early_anaphase_Main_Pathway	0.72034	-6.13994	0.319689	-0.645387
NCI_RAC1_signaling_Main_Pathway	0.722571	2.16354	0.742077	0.200569
reactome_Budding_and_maturation_of_HIV_virion_Main_Pathway	0.724761	2.87674	0.217213	-0.79514
NCI_Ephrin_B_reverse_signaling_Pathway_(cell_adhesion)	0.725012	2.75857	0.796809	0.158174
Interferon_Pathway	0.725194	2.15584	0.975038	-0.0193494
NCI_Endogenous_TLR_signaling_Main_Pathway	0.725358	-8.53646	0.180179	-0.875764
reactome_Activation_of_Rac_Main_Pathway	0.726607	4.08122	0.136387	-0.967603
KEGG_TNF_signaling_Main_Pathway	0.726886	1.93921	0.995478	-0.0034881
reactome_mRNA_Capping_Main_Pathway	0.727496	-2.96201	0.180179	-0.875764
reactome_Signaling_by_FGFR_mutants_Main_Pathway	0.730431	5.55054	0.286968	-0.682392
KEGG_Metabolism_of_xenobiotics_by_cytochrome_P450_Main_Pathway	0.731492	-12.0759	0.415651	0.495306
reactome_Deadenylation_of_mRNA_Main_Pathway	0.732049	-3.86367	0.203552	-0.817913
Akt_Signaling_Pathway_Genetic_Stability	0.732081	-2.57302	0.347008	0.605626
ErbB_Family_Pathway	0.733226	1.66486	0.703226	0.236189
reactome_TRP_channels_Main_Pathway	0.733775	4.88299	0.979119	-0.0160977
NCI_Angiopoietin_receptor_Tie2_mediated_signaling_Main_Pathway	0.735381	2.8847	0.86158	0.107328
reactome_NOD1_2_Signaling_Pathway_Main_Pathway	0.735871	-2.43238	0.452507	0.460867
biocarta_skeletal_muscle_hypertrophy_is_regulated_via_akt_mtor_Main_Pathway	0.735943	3.22476	0.703226	0.236189
IL-6_Pathway	0.736681	-0.752344	0.638646	-0.287102
reactome_Synthesis_secretion_and_inactivation_of_Glucose_dependent_Insulinotropic_Polypeptide_GIP__Main_Pathway	0.737088	7.02495	0.570194	0.344766
reactome_ER_Phagosome_Main_Pathway	0.737097	-5.07967	0.319689	-0.645387
NCI_Aurora_A_signaling_Pathway_(protein_catabolic_process)	0.738294	-3.64202	0.742077	0.200569
D-imyoi-inositol_134-trisphosphate_biosynthesis	0.739607	3.33842	0.703226	-0.236189
NCI_Ephrin_B_reverse_signaling_Pathway_(angiogenesis)	0.740394	3.20901	0.217213	0.79514
NCI_Ephrin_B_reverse_signaling_Pathway_(endothelial_cell_migration)	0.740394	3.20901	0.217213	0.79514
KEGG_Propanoate_metabolism_Main_Pathway	0.740538	4.2925	0.278233	-0.700522
ErbB_Family_Pathway_Gene_Expression_via_JUN_FOS_ELK1	0.741408	-2.44921	0.319689	0.645387
NCI_HIV_1_Nef_Negative_effector_of_Fas_and_TNF_alpha_Pathway_(protein_ubiquitination)	0.742105	-2.92463	0.950278	-0.0380732
reactome_NCAM_signaling_for_neurite_out_growth_Main_Pathway	0.742831	-2.80053	0.391291	-0.53229
reactome_Establishment_of_Sister_Chromatid_Cohesion_Main_Pathway	0.743775	-8.26115	0.0852507	-1.13128
KEGG_Fatty_acid_degradation_Main_Pathway	0.743973	3.80367	0.286968	-0.682392
NCI_FOXA2_and_FOXA3_transcription_factor_networks_Main_Pathway	0.74418	-8.22232	0.475834	-0.438986
KEGG_RIG_I_like_receptor_signaling_Main_Pathway	0.745126	-2.25644	0.542945	0.373741
NCI_Signaling_events_mediated_by_VEGFR1_and_VEGFR2_Pathway_(focal_adhesion_assembly)	0.745545	3.61515	0.364974	0.553433
reactome_Dermatan_sulfate_biosynthesis_Main_Pathway	0.745868	8.84207	0.716001	-0.221672
NCI_TNF_receptor_signaling_pathway__Pathway_(JNK_cascade)	0.748097	-2.5949	0.482117	-0.453103
reactome_PI_3K_cascade_Main_Pathway	0.748265	-6.44553	0.217213	-0.79514
NCI_CDC42_signaling_events_Main_Pathway	0.748279	2.32775	0.408954	-0.530844
reactome_Tristetraprolin_TTP_destabilizes_mRNA_Main_Pathway	0.749284	-3.48185	0.240538	-0.752419
NCI_Validated_nuclear_estrogen_receptor_alpha_network_Main_Pathway	0.750226	-2.54966	0.617172	0.308788
Akt_Signaling_Pathway_Regulation_of_Cyclic_Nucleotide	0.750339	-2.08773	0.414269	0.526791
reactome_Cohesin_Loading_onto_Chromatin_Main_Pathway	0.75158	-7.32237	0.0852507	-1.13128
reactome_Viral_Messenger_RNA_Synthesis_Main_Pathway	0.752656	3.61299	0.266306	-0.719714
reactome_Nuclear_signaling_by_ERBB4_Main_Pathway	0.753568	-2.77293	0.149553	-0.929356
Akt_Signaling_Pathway_NFAT_degradation	0.754695	-1.53449	0.217213	0.79514
NGF_Pathway_Gene_Expression_via_MYC_ELK1_CREB3_NFKB2	0.755349	1.83736	0.703226	-0.236189
NCI_IL8_and_CXCR1_mediated_signaling_events_Main_Pathway	0.758187	-3.64444	0.335734	0.625189
UTP_and_CTP_ide_novoi_biosynthesis	0.75858	-3.648	0.995478	0.00348809
reactome_Generation_of_second_messenger_molecules_Main_Pathway	0.759251	5.77731	0.651211	0.279075
NCI_HIF_2_alpha_transcription_factor_network_Main_Pathway	0.759315	2.12391	0.200876	0.889021
reactome_Phosphorylation_of_CD3_and_TCR_zeta_chains_Main_Pathway	0.760817	7.3404	0.909283	0.0699473
reactome_Trafficking_of_AMPA_receptors_Main_Pathway	0.761373	-3.71948	0.249749	0.80411
reactome_NRAGE_signals_death_through_JNK_Main_Pathway	0.762315	2.71562	0.823033	-0.13702
reactome_Sema3A_PAK_dependent_Axon_repulsion_Main_Pathway	0.76367	3.39428	0.872047	-0.0981385
folate_transformations	0.765322	5.26611	0.394675	-0.556629
reactome_DAP12_signaling_Main_Pathway	0.766057	3.58642	0.482117	-0.453103
biocarta_lissencephaly_gene_lis1_in_neuronal_migration_and_development_Pathway_(retrograde_axon_cargo_transport)	0.767478	-2.93896	0.553602	0.360648
Akt_Signaling_Pathway_Elevation_of_Glucose_Import	0.768328	-2.10252	0.429691	0.50808
NCI_N_cadherin_signaling_events_Pathway_(regulation_of_cell_cell_adhesion)	0.768513	3.34039	0.136387	-0.967603
KEGG_Histidine_metabolism_Main_Pathway	0.769311	-4.87983	0.50212	0.408532
KEGG_Non_alcoholic_fatty_liver_disease_NAFLD__Main_Pathway	0.769315	3.48373	0.995478	-0.0034881
ILK_Signaling_Pathway_Cell_Cycle_Proliferation	0.769518	2.69808	0.149553	0.929356
ILK_Signaling_Pathway_G2_Phase_Arrest	0.769518	2.69808	0.149553	0.929356
reactome_Signaling_by_NODAL_Main_Pathway	0.769555	3.81817	0.228725	-0.744732
biocarta_toll_like_receptor_Pathway_(Pathway_protein_ubiquitination_of_CHUK_MAP3K1)	0.770737	1.71858	0.213031	0.866929
reactome_FCGR_activation_Main_Pathway	0.770909	6.72276	0.651211	0.279075
NCI_Insulin_Pathway_Main_Pathway	0.771258	1.39007	0.104606	1.12784
KEGG_Nicotine_addiction_Main_Pathway	0.771491	-2.06169	0.366546	0.582667
NCI_Regulation_of_RhoA_activity_Main_Pathway	0.77265	2.45503	0.136387	0.967603
noradrenaline_and_adrenaline_degradation	0.773759	12.4914	0.266306	-0.719714
NCI_Calcineurin_regulated_NFAT_dependent_transcription_in_lymphocytes_Main_Pathway	0.773921	-6.31102	0.486392	-0.424708
reactome_mRNA_decay_by_5_to_3_exoribonuclease_Main_Pathway	0.774038	3.0192	0.179324	-0.864281
reactome_Formation_of_Senescence_Associated_Heterochromatin_Foci_SAHF__Main_Pathway	0.774054	-4.45794	0.383037	-0.568287
glutathione-mediated_detoxification	0.775167	-4.81137	0.654809	0.272115
NCI_Alpha4_beta1_integrin_signaling_events_Pathway_(cell_adhesion)	0.775744	7.80262	0.779878	-0.170311
reactome_HS_GAG_degradation_Main_Pathway	0.7761	2.89364	0.232498	0.771491
reactome_Cyclin_D_associated_events_in_G1_Main_Pathway	0.778626	-2.50655	0.383037	-0.568287
superpathway_of_inositol_phosphate_compounds	0.780364	-2.3441	0.286968	0.682392
NCI_Glucocorticoid_receptor_regulatory_network_Main_Pathway	0.780477	-1.35224	0.984298	-0.0120337
KEGG_Steroid_biosynthesis_Main_Pathway	0.781499	-5.18309	0.76856	0.180703
reactome_Signaling_by_NOTCH3_Main_Pathway	0.782157	1.63448	0.366546	0.582667
reactome_ECM_proteoglycans_Main_Pathway	0.783297	6.44	0.171274	-0.895263
IGF1R_Signaling_Pathway_Cell_Survival	0.784785	2.3947	0.742077	0.200569
Akt_Signaling_Pathway_Tumor_Supression	0.78576	-1.93457	0.347008	0.605626
reactome_Glycoprotein_hormones_Main_Pathway	0.786376	-3.55233	0.364974	-0.553433
biocarta_regulation_of_splicing_through_sam68_Main_Pathway	0.78679	1.92899	0.319689	-0.645387
reactome_Synthesis_of_PA_Main_Pathway	0.78699	3.72081	0.746312	-0.210887
NCI_IL27_mediated_signaling_events_Main_Pathway	0.787485	-2.76059	0.909283	0.0699473
reactome_Phagosomal_maturation_early_endosomal_stage__Main_Pathway	0.787624	2.67725	0.716001	-0.221672
biocarta_internal_ribosome_entry_Main_Pathway	0.788028	4.88274	0.429691	-0.508081
biocarta_internal_ribosome_entry_Pathway_(translational_initiation)	0.788028	4.88274	0.429691	-0.508081
reactome_Role_of_phospholipids_in_phagocytosis_Main_Pathway	0.788389	3.67667	0.630053	-0.293001
KEGG_Drug_metabolism_cytochrome_P450_Main_Pathway	0.788538	-12.796	0.415651	0.495306
reactome_Cholesterol_biosynthesis_Main_Pathway	0.789066	-4.7715	0.383037	-0.568287
retinol_biosynthesis	0.789867	-5.42238	0.383037	-0.568287
KEGG_Gastric_acid_secretion_Main_Pathway	0.791123	-1.60399	0.816014	0.152685
KEGG_Type_I_diabetes_mellitus_Main_Pathway	0.791846	-3.39338	0.482117	-0.453103
ILK_Signaling_Pathway_Cell_Migration_Retraction	0.791986	2.49348	0.149553	0.929356
reactome_Negative_regulators_of_RIG_I_MDA5_signaling_Main_Pathway	0.792324	-2.33308	0.564877	-0.371534
reactome_Signaling_by_Hippo_Main_Pathway	0.793899	3.22782	0.408954	-0.530844
biocarta_lissencephaly_gene_lis1_in_neuronal_migration_and_development_Main_Pathway	0.794112	-2.22899	0.232498	-0.771491
biocarta_cell_cycle_g1_s_check_point_Main_Pathway	0.794649	-1.48104	0.383037	-0.568287
VEGF_Pathway	0.794792	1.35586	0.335734	0.625189
NCI_C_MYB_transcription_factor_network_Main_Pathway	0.796231	1.44969	0.480744	-0.434088
reactome_Translocation_of_GLUT4_to_the_plasma_membrane_Main_Pathway	0.796511	-3.22862	0.347008	-0.605626
CD40_Pathway_Gene_Expression_COX2_and_Prostaglandins_via_NFKB2	0.798562	1.51039	0.427659	0.510392
CD40_Pathway_Gene_Expression_Cell_Adhesion_Molecule_via_NFKB2	0.798562	1.51039	0.427659	0.510392
CD40_Pathway_Gene_Expression_Cell_Survival_via_NFKB2	0.798562	1.51039	0.427659	0.510392
CD40_Pathway_Gene_Expression_Co-Stimulatory_Molecules_via_NFKB2	0.798562	1.51039	0.427659	0.510392
CD40_Pathway_Gene_Expression_Immunoglobulin_Class_Switch_via_NFKB2	0.798562	1.51039	0.427659	0.510392
CD40_Pathway_Gene_Expression_Pro-Inflamatory_Cytokines_via_NFKB2	0.798562	1.51039	0.427659	0.510392
CD40_Pathway_Gene_Expression_Procoagulant_Activity_via_NFKB2	0.798562	1.51039	0.427659	0.510392
reactome_Branched_chain_amino_acid_catabolism_Main_Pathway	0.799439	-3.28448	0.112188	-1.03267
biocarta_gamma_aminobutyric_acid_receptor_life_cycle_Main_Pathway	0.800625	-3.96786	0.222653	-0.803114
reactome_Acyl_chain_remodelling_of_PE_Main_Pathway	0.800976	-4.35446	0.716001	0.221672
TNF_Signaling_Pathway	0.801838	1.35399	0.542945	0.373741
KEGG_Legionellosis_Main_Pathway	0.801953	-5.05536	0.872047	-0.0981385
KEGG_Inflammatory_bowel_disease_IBD__Main_Pathway	0.80362	4.54692	0.909283	0.0699473
NCI_Atypical_NF_kappaB_Main_Pathway	0.805053	-1.20105	0.909283	0.0699473
Chromatin_Pathway	0.806562	-2.00008	0.136387	-0.967603
NCI_Canonical_NF_kappaB_Pathway_(proteasomal_ubiquitin_dependent_protein_catabolic_process)	0.807473	2.07221	0.484293	-0.450791
KEGG_T_cell_receptor_signaling_Main_Pathway	0.807514	-1.52947	0.796809	0.158174
NCI_Signaling_events_mediated_by_Hepatocyte_Growth_Factor_Receptor_c_Met__Pathway_(positive_regulation_of_tyrosine_phosphorylation_of_STAT_protein)	0.807944	2.17295	0.112188	-1.03267
NCI_PAR1_mediated_thrombin_signaling_events_Main_Pathway	0.809308	1.57182	0.76856	0.180703
PTEN_Pathway_Adhesion_or_Migration	0.810844	1.00456	0.15176	0.926812
reactome_SHC_mediated_cascade_Main_Pathway	0.811116	-5.04855	0.550716	-0.387093
NCI_IL12_mediated_signaling_events_Main_Pathway	0.812038	-1.86488	0.278233	0.700522
NCI_Nongenotropic_Androgen_signaling_Pathway_(apoptosis)	0.812468	1.81803	0.505031	0.429882
reactome_Synthesis_of_PC_Main_Pathway	0.813047	3.25084	0.579682	0.338237
biocarta_vegf_hypoxia_and_angiogenesis_Pathway_(cell_migration)	0.813349	2.90144	0.555077	-0.35994
reactome_Synthesis_of_PIPs_at_the_Golgi_membrane_Main_Pathway	0.813526	-1.37133	0.555077	0.35994
reactome_Transcriptional_regulation_of_white_adipocyte_differentiation_Main_Pathway	0.813911	1.78438	0.149553	-0.929356
Growth_Hormone_Signaling_Pathway_Cell_Survival	0.813996	2.55235	0.383037	-0.568287
KEGG_Oocyte_meiosis_Main_Pathway	0.817052	1.08021	0.305642	-0.657967
KEGG_Adherens_junction_Main_Pathway	0.818067	0.86773	0.698135	0.237341
reactome_Unblocking_of_NMDA_receptor_glutamate_binding_and_activation_Main_Pathway	0.818777	-3.78525	0.794427	-0.159635
biocarta_ucalpain_and_friends_in_cell_spread_Main_Pathway	0.818924	-3.29813	0.822766	0.140033
reactome_Endogenous_sterols_Main_Pathway	0.818976	-4.81256	0.522335	-0.392651
reactome_Beta_catenin_phosphorylation_cascade_Main_Pathway	0.819143	-1.51931	0.430784	0.483019
reactome_Butyrate_Response_Factor_1_BRF1_destabilizes_mRNA_Main_Pathway	0.819352	-1.96431	0.652439	0.27413
KEGG_Adipocytokine_signaling_Main_Pathway	0.820811	2.26674	0.925409	0.0576754
KEGG_Epstein_Barr_virus_infection_Main_Pathway	0.821039	1.60424	0.217213	0.79514
PTEN_Pathway_Proliferation_CyclinA2_Geminin_AuroraA_PLK1	0.822315	2.56036	0.136387	-0.967603
PTEN_Pathway_Senescence_Ets2_p16	0.822315	2.56036	0.136387	-0.967603
NCI_JNK_signaling_in_the_CD4_TCR_Main_Pathway	0.823081	1.62544	0.828078	0.133621
reactome_Activation_of_DNA_fragmentation_factor_Main_Pathway	0.823599	-3.83662	0.136387	-0.967603
TNF_Signaling_Pathway_Apoptosis	0.826394	2.42404	0.396762	0.528211
ATM_Pathway_G2-Mitosis_progression	0.826421	-3.57816	0.652439	-0.27413
ATM_Pathway_G2_M_Checkpoint_Arrest	0.826421	-3.57816	0.652439	-0.27413
NCI_Ceramide_signaling_Main_Pathway	0.828877	1.03057	0.222653	-0.803114
reactome_Translocation_of_ZAP_70_to_Immunological_synapse_Main_Pathway	0.831049	5.42069	0.482117	-0.453103
KEGG_Oxytocin_signaling_Main_Pathway	0.831943	-1.24272	0.266306	0.719714
KEGG_Inositol_phosphate_metabolism_Main_Pathway	0.83346	-1.58205	0.482117	0.453103
biocarta_rho_cell_motility_signaling_Main_Pathway	0.833608	1.26457	0.505031	-0.429882
KEGG_Ascorbate_and_aldarate_metabolism_Main_Pathway	0.834679	9.39187	0.415651	0.495306
Akt_Signaling_Pathway_Synaptic_Transmission	0.835133	1.53687	0.347008	0.605626
reactome_CD28_dependent_Vav1_Main_Pathway	0.837774	3.03326	0.909283	0.0699473
reactome_Acyl_chain_remodelling_of_PS_Main_Pathway	0.83811	-4.50818	0.630053	0.293001
reactome_repression_of_WNT_target_genes_Main_Pathway	0.840035	-1.06509	0.570194	0.344766
NCI_TGF_beta_receptor_signaling_Main_Pathway	0.842187	-0.904707	0.654809	0.272115
biocarta_alk_in_cardiac_myocytes_Main_Pathway	0.843001	3.63543	0.732397	0.20903
biocarta_how_progesterone_initiates_the_oocyte_maturation_Main_Pathway	0.84354	-1.48666	0.979119	-0.0160977
biocarta_endocytotic_role_of_ndk_phosphins_and_dynamin_Main_Pathway	0.844074	-1.24404	0.602112	-0.320949
NCI_E_cadherin_signaling_in_keratinocytes_Pathway_(adherens_junction_organization)	0.844709	1.33051	0.555077	0.35994
KEGG_Fc_gamma_R_mediated_phagocytosis_Main_Pathway	0.845012	1.07657	0.651211	0.279075
biocarta_ras_independent_pathway_in_nk_cell_mediated_cytotoxicity_Main_Pathway	0.845319	1.50764	0.550716	0.387093
mevalonate_pathway	0.846252	3.24818	0.136387	-0.967603
NCI_p75_NTR_mediated_signaling_Pathway_(neuron_projection_morphogenesis)	0.846285	3.05713	0.482117	-0.453103
NCI_amb2_Integrin_signaling_Main_Pathway	0.846579	-2.71826	0.321569	-0.61537
TNF_Signaling_Pathway_Gene_Expression_and_Cell_Survival_via_FOS_NFKB2_JUN_ELK1_ATF6	0.849176	0.93784	0.240538	-0.752419
NCI_Atypical_NF_kappaB_Pathway_(Pathway_degradation_of_NFKB1_NFKBIA)	0.849714	-1.33782	0.808592	-0.147671
NCI_Retinoic_acid_receptors_mediated_signaling_Pathway_(proteasomal_ubiquitin_dependent_protein_catabolic_process)	0.849888	1.56476	0.716001	0.221672
NCI_PDGFR_beta_signaling_Pathway_(receptor_recycling)	0.850419	1.1301	0.0707842	1.40297
Ras_Pathway_Cell-Cell_Junctions	0.85178	1.67023	0.049052	1.51413
biocarta_insulin_signaling_Main_Pathway	0.851908	-1.68465	0.383037	-0.568287
KEGG_Tight_junction_Main_Pathway	0.852117	1.32544	0.899522	-0.0769173
1D-imyoi-inositol_hexakisphosphate_biosynthesis_II_mammalian	0.852212	1.75477	0.703226	-0.236189
NCI_Alpha9_beta1_integrin_signaling_events_Main_Pathway	0.852221	3.91806	0.602112	-0.320949
reactome_Gluconeogenesis_Main_Pathway	0.853593	-2.08457	0.335734	-0.625189
VEGF_Pathway_Prostaglandin_Production	0.853864	1.55307	0.112188	1.03267
NCI_Arf1_Main_Pathway	0.855387	1.66949	0.823033	-0.13702
reactome_Norepinephrine_Neurotransmitter_Release_Cycle_Main_Pathway	0.857989	-1.92744	0.136839	1.02925
biocarta_tnfr2_signaling_Main_Pathway	0.858973	-1.65071	0.950278	-0.0380732
biocarta_tnfr2_signaling_Pathway_(Pathway_protein_ubiquitination_of_MAP3K1_TNFAIP3_MAP3K14)	0.858973	-1.65071	0.950278	-0.0380732
KEGG_Protein_export_Main_Pathway	0.86187	3.87487	0.136387	-0.967603
NCI_Stabilization_and_expansion_of_the_E_cadherin_adherens_junction_Pathway_(adherens_junction_assembly)	0.862162	1.40284	0.180179	-0.875764
biocarta_signal_transduction_through_il1r_Pathway_(Pathway_protein_ubiquitination_of_CHUK_PEBP1)	0.864086	-1.13415	0.213031	0.866929
NCI_Caspase_Cascade_in_Apoptosis_Pathway_(DNA_fragmentation_during_apoptosis)	0.864679	-1.74156	0.58	-0.35843
reactome_Apoptotic_cleavage_of_cellular_proteins_Main_Pathway	0.864979	1.80442	0.360094	-0.586794
KEGG_Steroid_hormone_biosynthesis_Main_Pathway	0.865111	-6.10527	0.415651	0.495306
NCI_p38_MAPK_signaling_Main_Pathway	0.866155	0.73451	0.334398	0.598181
superpathway_of_geranylgeranyldiphosphate_biosynthesis_I_via_mevalonate	0.866413	2.72379	0.136387	-0.967603
NCI_Thromboxane_A2_receptor_signaling_Pathway_(chemotaxis)	0.868286	1.91585	0.278233	0.700522
NCI_Thromboxane_A2_receptor_signaling_Pathway_(muscle_contraction)	0.868286	1.91585	0.278233	0.700522
MAPK_Signaling_Pathway_Gene_Expression_Apoptosis_Inflammation_Tumorigenesis_via_MYC_HSF1_STAT2	0.869042	-0.880158	0.126313	1.05427
reactome_Processing_of_Capped_Intron_Containing_Pre_mRNA_Main_Pathway	0.869475	-2.02602	0.136387	-0.967603
KEGG_Hedgehog_signaling_Main_Pathway	0.870046	1.71552	0.602112	-0.320949
gluconeogenesis	0.871481	-3.89979	0.890576	-0.08468
NCI_Class_I_PI3K_signaling_events_Pathway_(cell_survival)	0.872901	1.55197	0.995478	-0.0034881
NCI_Signaling_events_mediated_by_TCPTP_Main_Pathway	0.873516	-1.76436	0.136387	-0.967603
adenosine_deoxyribonucleotides_ide_novoi_biosynthesis	0.874476	-2.3933	0.779878	0.170311
NCI_Urokinase_type_plasminogen_activator_uPA_and_uPAR_mediated_signaling_Main_Pathway	0.87604	-2.54827	0.872047	-0.0981385
KEGG_MicroRNAs_in_cancer_Main_Pathway	0.876568	0.54575	0.482117	0.453103
Glucocorticoid_Receptor_Signaling_Pathway_Gene_Expression_via_CREB3_STAT5B_SLC22A2_POU2F1	0.876819	1.17502	0.919351	0.0619841
reactome_Insulin_receptor_recycling_Main_Pathway	0.876945	1.19338	0.408954	-0.530844
KEGG_Drug_metabolism_other_enzymes_Main_Pathway	0.879503	-5.3419	0.718456	0.219656
reactome_Prolactin_receptor_signaling_Main_Pathway	0.880247	1.40158	0.929016	-0.0550595
NCI_LKB1_signaling_events_Pathway_(Pathway_positive_regulation_of_CREB_transcription_factor_activity_via_CRTC2)	0.880761	-1.81194	0.495727	-0.440715
NCI_Validated_transcriptional_targets_of_deltaNp63_isoforms_Main_Pathway	0.881144	1.48777	0.427659	-0.510392
reactome_Synthesis_of_glycosylphosphatidylinositol_GPI__Main_Pathway	0.883125	1.46319	0.112188	-1.03267
reactome_CRMPs_in_Sema3A_signaling_Main_Pathway	0.883403	2.22543	0.872047	-0.0981385
PTEN_Pathway_Proliferation	0.885005	1.23418	0.136387	0.967603
reactome_Amino_acid_transport_across_the_plasma_membrane_Main_Pathway	0.886315	1.85956	0.81192	0.147412
reactome_Endosomal_Sorting_Complex_Required_For_Transport_ESCRT__Main_Pathway	0.886641	1.25999	0.319689	-0.645387
biocarta_trka_receptor_signaling_Main_Pathway	0.890071	-1.02805	0.630053	-0.293001
biocarta_hiv_1_nef_negative_effector_of_fas_and_tnf_Pathway_(Pathway_protein_ubiquitination_of_CHUK)	0.891121	-1.15038	0.950278	-0.0380732
reactome_Keratan_sulfate_degradation_Main_Pathway	0.891498	-5.43322	0.171274	-0.895263
reactome_MHC_class_II_antigen_presentation_Main_Pathway	0.8916	1.20629	0.136387	-0.967603
reactome_Toll_Like_Receptor_4_TLR4_Cascade_Main_Pathway	0.893185	-2.10898	0.408954	-0.530844
reactome_SMAD2_SMAD3_SMAD4_heterotrimer_regulates_transcription_Main_Pathway	0.893971	-0.962178	0.654809	0.272115
reactome_ABCA_transporters_in_lipid_homeostasis_Main_Pathway	0.895907	-3.14842	0.415651	0.495306
reactome_CTLA4_inhibitory_signaling_Main_Pathway	0.895934	-1.01532	0.995478	-0.0034881
reactome_RIG_I_MDA5_mediated_induction_of_IFN_alpha_beta_pathways_Main_Pathway	0.897826	1.46562	0.806671	-0.149138
guanosine_deoxyribonucleotides_ide_novoi_biosynthesis	0.897827	-1.53221	0.718456	0.219656
valine_degradation	0.897983	-1.15399	0.217213	-0.79514
reactome_Glutamate_Neurotransmitter_Release_Cycle_Main_Pathway	0.899482	-0.874995	0.396762	-0.528211
KEGG_Epithelial_cell_signaling_in_Helicobacter_pylori_infection_Main_Pathway	0.900088	1.15333	0.651211	0.279075
isoleucine_degradation	0.901323	-2.24436	0.217213	-0.79514
NCI_BARD1_signaling_events_Pathway_(protein_ubiquitination)	0.902044	1.59279	0.305642	-0.657967
WNT_Pathway_NFAT_Pathway	0.902086	-0.911796	0.484293	0.450791
reactome_XAV939_inhibits_tankyrase_stabilizing_AXIN_Main_Pathway	0.902595	-1.06671	0.406321	-0.508863
KEGG_Retinol_metabolism_Main_Pathway	0.9051	-4.16858	0.415651	0.495306
reactome_Initial_triggering_of_complement_Main_Pathway	0.905507	3.07661	0.716001	-0.221672
NCI_TCR_signaling_in_naive_CD4_T_cells_Pathway_(proteasomal_ubiquitin_dependent_protein_catabolic_process)	0.905914	1.53325	0.909283	0.0699473
JAK-STAT_Pathway_Akt_Pathway	0.90603	0.75015	0.505031	0.429882
KEGG_Citrate_cycle_TCA_cycle__Main_Pathway	0.906188	1.46702	0.415651	0.495306
dolichyl-diphosphooligosaccharide_biosynthesis	0.906648	-1.52319	0.319689	-0.645387
reactome_Trafficking_and_processing_of_endosomal_TLR_Main_Pathway	0.907209	1.88525	0.408954	-0.530844
NCI_PAR1_mediated_thrombin_signaling_events_Pathway_(platelet_aggregation)	0.907932	1.14585	0.822766	0.140033
cAMP_Pathway_Endothelial_Cell_Regulation	0.908443	0.85737	0.637311	0.287769
ILK_Signaling_Pathway_Epithelial_Mesenchymal_Transition	0.909436	-1.03041	0.180179	0.875764
reactome_Downstream_signal_transduction_Main_Pathway	0.910823	0.55959	0.542945	0.373741
NCI_BCR_signaling_Pathway_(re_entry_into_mitotic_cell_cycle)	0.912042	1.05637	0.954865	0.0346296
reactome_Oxygen_dependent_proline_hydroxylation_of_Hypoxia_inducible_Factor_Alpha_Main_Pathway	0.91249	-1.41055	0.383037	-0.568287
Akt_Signaling_Pathway_Blood_cell_differentiation	0.912565	0.91529	0.429691	0.50808
purine_deoxyribonucleosides_salvage	0.913337	-1.32069	0.149553	-0.929356
reactome_Nephrin_interactions_Main_Pathway	0.91362	0.86229	0.81192	-0.147412
NCI_Aurora_B_signaling_Main_Pathway	0.916045	-1.34507	0.136387	-0.967603
ILK_Signaling_Pathway_MMP2_MMP9_Gene_Expression_Tissue_Invasion_via_FOS	0.917036	1.66287	0.906633	-0.072506
ILK_Signaling_Pathway_Tissue_Morphogenesis	0.917036	1.66287	0.906633	-0.072506
biocarta_toll_like_receptor_Main_Pathway	0.918449	-0.859895	0.482117	-0.453103
KEGG_PI3K_Akt_signaling_Main_Pathway	0.919309	0.38071	0.794427	0.159635
NCI_FoxO_family_signaling_Main_Pathway	0.920758	0.36332	0.319689	0.645387
KEGG_Chagas_disease_American_trypanosomiasis__Main_Pathway	0.921317	-0.689924	0.909283	0.0699473
biocarta_sumoylation_by_ranbp2_regulates_transcriptional_repression_Main_Pathway	0.922374	1.07694	0.305642	-0.657967
reactome_Chondroitin_sulfate_biosynthesis_Main_Pathway	0.92371	2.337	0.716001	-0.221672
reactome_Dual_incision_reaction_in_TC_NER_Main_Pathway	0.923733	-0.765716	0.180179	-0.875764
reactome_Formation_of_transcription_coupled_NER_TC_NER_repair_complex_Main_Pathway	0.923733	-0.765716	0.180179	-0.875764
reactome_Acetylcholine_regulates_insulin_secretion_Main_Pathway	0.923792	1.42855	0.222653	0.803114
cAMP_Pathway_Degradation_of_Cell_Cycle_Regulators	0.92551	0.70593	0.553602	-0.360648
biocarta_keratinocyte_differentiation_Main_Pathway	0.926649	0.68829	0.0707842	1.40297
NCI_FAS_CD95_signaling_Main_Pathway	0.928015	0.87568	0.602112	0.320949
reactome_Pre_NOTCH_Processing_in_Golgi_Main_Pathway	0.928136	-1.60863	0.630053	-0.293001
pyrimidine_deoxyribonucleotide_phosphorylation	0.92841	-1.1133	0.638646	0.287102
KEGG_Osteoclast_differentiation_Main_Pathway	0.930515	-0.903637	0.716001	-0.221672
reactome_Iron_uptake_and_transport_Main_Pathway	0.930917	1.91458	0.50212	0.408532
D-imyoi-inositol_145-trisphosphate_biosynthesis	0.931302	-0.941364	0.482117	0.453103
biocarta_ceramide_signaling_Pathway_(Pathway_protein_ubiquitination_of_CHUK)	0.933469	-0.798651	0.286968	0.682392
biocarta_phosphorylation_of_mek1_by_cdk5_p35_down_regulates_the_map_kinase_Main_Pathway	0.935297	-0.8094	0.346186	-0.605565
NCI_IL23_mediated_signaling_events_Main_Pathway	0.936602	0.69524	0.796809	0.158174
CMP_phosphorylation	0.937004	1.05456	0.638646	0.287102
NCI_Beta1_integrin_cell_surface_interactions_Main_Pathway	0.937163	-2.06242	0.0359496	-1.59805
NCI_Integrins_in_angiogenesis_Pathway_(angiogenesis)	0.937466	-1.37895	0.136387	-0.967603
Notch_Signaling_Pathway_Gene_Expression_Chromatin_Remodeling_via_RBPJ	0.938309	0.44061	0.779878	-0.170311
Notch_Signaling_Pathway_Transcription_of_Target_Genes_Hairy_E-SpI_via_RBPJ	0.938309	0.44061	0.779878	-0.170311
NCI_Caspase_Cascade_in_Apoptosis_Pathway_(nuclear_fragmentation_during_apoptosis)	0.938906	-0.976977	0.58	-0.35843
biocarta_il_7_signal_transduction_Main_Pathway	0.939062	0.80163	0.364974	-0.553433
reactome_Biosynthesis_of_the_N_glycan_precursor_dolichol_lipid_linked_oligosaccharide_LLO_and_transfer_to_a_nascent_protein_Main_Pathway	0.940499	0.8295	0.149553	-0.929356
NCI_E_cadherin_signaling_in_keratinocytes_Pathway_(apoptosis)	0.940612	0.51664	0.555077	0.35994
cholesterol_biosynthesis_I	0.941442	-1.47213	0.76856	0.180703
cholesterol_biosynthesis_III_via_desmosterol	0.941442	-1.47213	0.76856	0.180703
cholesterol_biosynthesis_II_via_2425-dihydrolanosterol	0.941442	-1.47213	0.76856	0.180703
reactome_A_tetrasaccharide_linker_sequence_is_required_for_GAG_synthesis_Main_Pathway	0.942054	-1.41571	0.267162	-0.685217
biocarta_rac1_cell_motility_signaling_Main_Pathway	0.943708	-0.436027	0.267162	0.685217
reactome_Activation_of_gene_expression_by_SREBF_SREBP__Main_Pathway	0.943828	-0.604178	0.779878	-0.170311
reactome_FRS2_mediated_cascade_Main_Pathway	0.944068	1.24784	0.286968	-0.682392
ERK_Signaling_Pathway_Translation	0.944303	0.52793	0.482117	0.453103
NCI_p73_transcription_factor_network_Pathway_(apoptosis)	0.944335	0.58327	0.149553	0.929356
KEGG_Valine_leucine_and_isoleucine_degradation_Main_Pathway	0.944699	-0.740684	0.217213	-0.79514
NCI_Signaling_events_mediated_by_TCPTP_Pathway_(macrophage_differentiation)	0.944744	1.16988	0.136387	-0.967603
NCI_PAR4_mediated_thrombin_signaling_events_Main_Pathway	0.946259	0.97029	0.651211	0.279075
reactome_Ras_activation_uopn_Ca2_infux_through_NMDA_receptor_Main_Pathway	0.946269	0.96286	0.794427	-0.159635
NCI_IL2_signaling_events_mediated_by_PI3K_Main_Pathway	0.946624	-0.456564	0.539677	-0.375594
biocarta_prion_Main_Pathway	0.947037	1.09056	0.522335	-0.392651
reactome_PD_1_signaling_Main_Pathway	0.949971	-1.36031	0.482117	-0.453103
reactome_CS_DS_degradation_Main_Pathway	0.950018	-1.34697	0.716001	-0.221672
KEGG_Fructose_and_mannose_metabolism_Main_Pathway	0.950242	-0.866822	0.81192	0.147412
IL-2_Pathway_Apoptosis_Inhibition	0.950908	-0.33634	0.149553	0.929356
NCI_Signaling_mediated_by_p38_gamma_and_p38_delta_Main_Pathway	0.952059	-0.632141	0.714189	0.223046
NCI_Signaling_events_mediated_by_PRL_Main_Pathway	0.952859	-0.476744	0.136387	-0.967603
NCI_Alpha6_beta4_integrin_ligand_interactions_Main_Pathway	0.953106	1.29221	0.703226	-0.236189
Interferon_Pathway_Gene_Expression_via_HIST1H3B_CREB3	0.953598	-0.882833	0.200876	-0.889021
fatty_acid_beta-oxidation_peroxisome	0.953703	-0.662914	0.286968	-0.682392
cAMP_Pathway_Gene_Expression_via_NFKB2_CREBBP_ELK1	0.958089	-0.381032	0.823033	-0.13702
reactome_NICD_traffics_to_nucleus_Main_Pathway	0.958422	0.54135	0.630053	-0.293001
reactome_Notch_HLH_transcription_Main_Pathway	0.958422	0.54135	0.630053	-0.293001
reactome_CREB_phosphorylation_through_the_activation_of_CaMKII_Main_Pathway	0.958961	-0.719225	0.794427	-0.159635
NCI_Signaling_events_mediated_by_TCPTP_Pathway_(G1_S_transition_of_mitotic_cell_cycle)	0.960522	1.13747	0.136387	-0.967603
NCI_Signaling_events_mediated_by_TCPTP_Pathway_(MAPKKK_cascade)	0.960522	1.13747	0.136387	-0.967603
Cellular_Apoptosis_Pathway_Gene_Expression_FLIP_CIAP2_BFL1_BCL2_via_NFKB2	0.961736	-0.308107	0.427659	0.510392
KEGG_Pancreatic_secretion_Main_Pathway	0.962934	-0.660165	0.816014	0.152685
biocarta_rac1_cell_motility_signaling_Pathway_(phosphatidic_acid_metabolic_process)	0.964522	0.34571	0.779878	0.170311
biocarta_tnf_stress_related_signaling_Main_Pathway	0.9651	-0.165427	0.477437	0.431739
KEGG_Glycosaminoglycan_biosynthesis_chondroitin_sulfate_dermatan_sulfate_Main_Pathway	0.966146	0.69854	0.203552	0.817913
KEGG_Chemical_carcinogenesis_Main_Pathway	0.966608	-1.82327	0.415651	0.495306
reactome_IRAK2_mediated_activation_of_TAK1_complex_Main_Pathway	0.96756	-0.507939	0.539677	-0.375594
reactome_IRAK2_mediated_activation_of_TAK1_complex_upon_TLR7_8_or_9_stimulation_Main_Pathway	0.96756	-0.507939	0.539677	-0.375594
reactome_Class_C_3_Metabotropic_glutamate_pheromone_receptors__Main_Pathway	0.967841	0.62382	0.249749	0.80411
PTEN_Pathway_Migration	0.967967	0.33707	0.136387	0.967603
biocarta_hypoxia_inducible_factor_in_the_cardivascular_system_Main_Pathway	0.97063	0.17868	0.415651	-0.495306
Glucocorticoid_Receptor_Signaling_Pathway_Cell_Cycle_Progression	0.972595	0.28088	0.99944	-0.0004313
NCI_Caspase_Cascade_in_Apoptosis_Pathway_(apoptosis)	0.974673	0.44004	0.890576	0.08468
NCI_Signaling_events_mediated_by_TCPTP_Pathway_(regulation_of_gluconeogenesis)	0.97564	0.73235	0.136387	-0.967603
KEGG_Phagosome_Main_Pathway	0.976301	-0.276266	0.779878	-0.170311
reactome_PLC_beta_mediated_events_Main_Pathway	0.976639	0.3372	0.550716	0.387093
biocarta_regulators_of_bone_mineralization_Main_Pathway	0.977036	0.88926	0.610483	-0.311105
NCI_Endogenous_TLR_signaling_Pathway_(regulation_of_apoptosis)	0.977316	-0.792417	0.984298	-0.0120337
NCI_Endogenous_TLR_signaling_Pathway_(regulation_of_cell_proliferation)	0.977316	-0.792417	0.984298	-0.0120337
NCI_Endogenous_TLR_signaling_Pathway_(regulation_of_interleukin_1_beta_production)	0.977316	-0.792417	0.984298	-0.0120337
reactome_Depolymerisation_of_the_Nuclear_Lamina_Main_Pathway	0.977444	-0.219851	0.564877	-0.371534
biocarta_tnfr1_signaling_Main_Pathway	0.977473	0.17583	0.484293	-0.450791
D-imyoi-inositol-5-phosphate_metabolism	0.977988	0.34121	0.136387	0.967603
KEGG_Apoptosis_Main_Pathway	0.978325	0.23539	0.335734	0.625189
NCI_N_cadherin_signaling_events_Main_Pathway	0.978654	-0.204893	0.872047	-0.0981385
NCI_Regulation_of_cytoplasmic_and_nuclear_SMAD2_3_signaling_Main_Pathway	0.978674	0.1164	0.794427	0.159635
NCI_Aurora_B_signaling_Pathway_(cytokinesis)	0.980077	-0.398278	0.171274	-0.895263
NCI_EPO_signaling_Main_Pathway	0.981121	-0.155621	0.995478	-0.0034881
NCI_N_cadherin_signaling_events_Pathway_(actin_filament_polymerization)	0.981217	-0.261432	0.136387	-0.967603
cAMP_Pathway_Glycogen_Synthesis	0.982051	-0.27693	0.477437	-0.431739
NCI_ATF_2_transcription_factor_network_Main_Pathway	0.983278	0.17909	0.15176	-0.926812
superpathway_of_cholesterol_biosynthesis	0.983431	0.35218	0.319689	-0.645387
reactome_FCERI_mediated_Ca_2_mobilization_Main_Pathway	0.985033	0.19665	0.979119	0.0160977
Ras_Pathway_Apoptosis	0.986577	0.09978	0.347008	0.605626
Akt_Signaling_Pathway_JNK_mediated_apoptosis	0.987607	0.087	0.108859	1.03691
reactome_MyD88_Mal_cascade_initiated_on_plasma_membrane_Main_Pathway	0.988436	0.11427	0.170119	0.949289
reactome_Interaction_With_The_Zona_Pellucida_Main_Pathway	0.989943	0.1175	0.602112	-0.320949
reactome_Downstream_TCR_signaling_Main_Pathway	0.990948	0.15137	0.482117	-0.453103
glycolysis	0.992958	0.13178	0.0707842	-1.40298
reactome_Ligand_gated_ion_channel_transport_Main_Pathway	0.993231	-0.154076	0.86158	0.107328
superpathway_of_pyrimidine_deoxyribonucleoside_salvage	0.993656	0.08664	0.127883	-1.07633
KEGG_Huntington_s_disease_Main_Pathway	0.994635	0.11589	0.637186	0.306123
biocarta_caspase_cascade_in_apoptosis_Main_Pathway	0.995544	0.03687	0.293045	-0.676896
KEGG_Glycosylphosphatidylinositol_GPI_anchor_biosynthesis_Main_Pathway	0.995817	0.04545	0.149553	-0.929356
Chemokine_Pathway_Internalization_Degradation_Recycling	0.996641	-0.053142	0.522335	-0.392651
KEGG_Axon_guidance_Main_Pathway	0.998026	0.01029	0.286968	-0.682392
reactome_Glucuronidation_Main_Pathway	0.998064	-0.118724	0.415651	0.495306
KEGG_Vitamin_digestion_and_absorption_Main_Pathway	0.998468	-0.064633	0.995478	0.00348809
NCI_Signaling_events_mediated_by_TCPTP_Pathway_(positive_regulation_of_S_phase_of_mitotic_cell_cycle)	0.999906	0.001915	0.136387	-0.967603
HGF_Pathway_Cell_Scattering	0.99999	-6.2792e-05	0.505031	0.429882
HGF_Pathway_Cell_Survival	0.99999	-6.2792e-05	0.505031	0.429882

## Sheet: TCGA samples
Molecular pathway name	T-test p-value between patients of poor and favorable prognosis	Difference of Pathway Activation Level between poor and favorable prognosis	Log-rank test p-value for survival analysis	ln(Hazard Ratio) of survival analysis
KEGG_Melanogenesis_Main_Pathway	0.000348282	-0.105998	0.0272386	0.413393
biocarta_thrombin_signaling_and_protease_activated_receptors_Main_Pathway	0.00218438	-0.0945102	0.0181427	0.447758
biocarta_aspirin_blocks_signaling_pathway_involved_in_platelet_activation_Pathway_(vasoconstriction)	0.00224976	-0.187829	0.375206	0.165073
biocarta_phospholipids_as_signalling_intermediaries_Main_Pathway	0.00252789	-0.0816911	0.0191102	0.442125
biocarta_aspirin_blocks_signaling_pathway_involved_in_platelet_activation_Main_Pathway	0.00257335	-0.154722	0.0973826	0.31174
biocarta_phospholipids_as_signalling_intermediaries_Pathway_(lamellipodium_assembly)	0.00278735	-0.124174	0.0252654	0.420813
biocarta_cxcr4_signaling_Main_Pathway	0.0058068	-0.117337	0.0150253	0.460973
NCI_Signaling_events_mediated_by_focal_adhesion_kinase_Pathway_(cell_migration)	0.00953411	-0.0895766	0.00198995	0.608149
Notch_Signaling_Pathway_Gene_Expression_Chromatin_Remodeling_via_RBPJ	0.00990159	-0.0436767	0.250267	0.21428
Notch_Signaling_Pathway_Transcription_of_Target_Genes_Hairy_E-SpI_via_RBPJ	0.00990159	-0.0436767	0.250267	0.21428
NCI_p73_transcription_factor_network_Pathway_apoptosis_and_DNA_repair	0.0101495	0.0533165	0.04399	-0.38194
NCI_Signaling_events_mediated_by_focal_adhesion_kinase_Pathway_(negative_regulation_of_cell_adhesion_involved_in_substrate_bound_cell_migration)	0.0102769	-0.0605762	0.366885	0.168625
NCI_Neurotrophic_factor_mediated_Trk_receptor_signaling_Main_Pathway	0.0123867	-0.061334	0.0393955	0.386678
reactome_Cobalamin_Cbl_vitamin_B12_transport_and_metabolism_Main_Pathway	0.0129874	-0.090528	0.241646	0.220696
KEGG_Retrograde_endocannabinoid_signaling_Main_Pathway	0.0132166	-0.0609386	0.00548847	0.525503
IGF1R_Signaling_Pathway_Cell_Survival	0.0137293	-0.0441109	0.224146	0.228149
KEGG_Bacterial_invasion_of_epithelial_cells_Main_Pathway	0.0142571	-0.0632957	0.138115	0.277862
KEGG_GABAergic_synapse_Main_Pathway	0.015171	-0.0550355	0.349634	0.174971
KEGG_cGMP_PKG_signaling_Main_Pathway	0.0156948	-0.0493765	0.0430149	0.378822
reactome_DSCAM_interactions_Main_Pathway	0.0158065	-0.0996492	0.0752888	0.333369
reactome_Toll_Like_Receptor_4_TLR4_Cascade_Main_Pathway	0.0167307	-0.0912279	0.548307	0.111865
NCI_PDGFR_beta_signaling_Pathway_(ruffle_organization)	0.0169379	-0.0480897	0.0934347	0.320756
NCI_Neurotrophic_factor_mediated_Trk_receptor_signaling_Pathway_(neuron_projection_morphogenesis)	0.0178242	-0.091483	0.0171762	0.451193
NCI_Notch_mediated_HES_HEY_network_Main_Pathway	0.0193385	-0.0704982	0.152972	0.267037
KEGG_Fc_epsilon_RI_signaling_Main_Pathway	0.0195226	-0.0691215	0.0311773	0.405267
Circadian_Pathway	0.0202184	0.0898489	0.200862	-0.239283
NCI_Nephrin_Neph1_signaling_in_the_kidney_podocyte_Main_Pathway	0.0209359	-0.0520478	0.0268939	0.423375
reactome_Regulation_of_KIT_signaling_Main_Pathway	0.0211867	-0.122034	0.119468	0.29098
reactome_HS_GAG_degradation_Main_Pathway	0.0212081	-0.12538	0.0680752	0.340931
reactome_Tristetraprolin_TTP_destabilizes_mRNA_Main_Pathway	0.02145	0.044768	0.0266573	-0.416994
reactome_DCC_mediated_attractive_signaling_Main_Pathway	0.0219452	-0.0892687	0.0355113	0.400004
reactome_Acetylcholine_regulates_insulin_secretion_Main_Pathway	0.0224323	-0.0971026	0.530942	0.117456
KEGG_Acute_myeloid_leukemia_Main_Pathway	0.022518	-0.0531521	0.322703	0.184378
NCI_Trk_receptor_signaling_mediated_by_the_MAPK_Main_Pathway	0.0225642	-0.0364279	0.434021	0.146384
NCI_Nongenotropic_Androgen_signaling_Main_Pathway	0.0233625	-0.0647921	0.0425654	0.380967
biocarta_tumor_suppressor_arf_inhibits_ribosomal_biogenesis_Main_Pathway	0.0237603	-0.109204	0.0202634	0.442141
biocarta_p38_mapk_signaling_Main_Pathway	0.0242809	-0.0370486	0.621682	0.0921368
reactome_EPHB_mediated_forward_signaling_Main_Pathway	0.0248453	-0.048129	0.342238	0.177593
superpathway_of_pyrimidine_ribonucleotides_ide_novoi_biosynthesis	0.0250908	0.0660133	0.0111588	-0.477341
NCI_Netrin_mediated_signaling_events_Main_Pathway	0.0259399	-0.0925954	0.0197055	0.436795
KEGG_B_cell_receptor_signaling_Main_Pathway	0.0267552	-0.0690262	0.408775	0.154479
VEGF_Pathway_Prostaglandin_Production	0.0268013	-0.077859	0.421438	0.150396
reactome_CTLA4_inhibitory_signaling_Main_Pathway	0.0274978	-0.0804225	0.467068	0.135666
HGF_Pathway_Regulation_of_Cytoskeleton_Cell_Polarity_and_Cell_Motility	0.0278488	-0.0540111	0.308025	0.190276
reactome_DAP12_signaling_Main_Pathway	0.0285208	-0.102832	0.102235	0.309145
reactome_Nef_mediated_downregulation_of_MHC_class_I_complex_cell_surface_expression_Main_Pathway	0.0293143	-0.0454284	0.228605	0.225255
reactome_Activation_of_PPARGC1A_PGC_1alpha_by_phosphorylation_Main_Pathway	0.0298101	-0.12011	0.645754	0.086296
NCI_TNF_receptor_signaling_pathway__Pathway_(JNK_cascade)	0.0301649	-0.0724253	0.0341674	0.400998
KEGG_Endometrial_cancer_Main_Pathway	0.0319949	-0.0437904	0.681498	0.0773339
KEGG_Regulation_of_actin_cytoskeleton_Main_Pathway	0.0327708	0.0395545	0.534324	-0.115824
KEGG_Glycosphingolipid_biosynthesis_lacto_and_neolacto_series_Main_Pathway	0.0330955	-0.0967008	0.122196	0.289488
NCI_PDGFR_beta_signaling_Pathway_(chemotaxis)	0.033196	-0.0904913	0.21486	0.231478
reactome_PECAM1_interactions_Main_Pathway	0.0344613	-0.111863	0.0878914	0.319137
KEGG_Prostate_cancer_Main_Pathway	0.0344883	-0.0529143	0.0276364	0.414719
NCI_Internalization_of_ErbB1_Main_Pathway	0.0356362	-0.0394145	0.136219	0.279349
KEGG_Aldosterone_regulated_sodium_reabsorption_Main_Pathway	0.0360094	-0.103061	0.0310897	0.408192
reactome_ERK_MAPK_targets_Main_Pathway	0.0366079	-0.0455257	0.257214	0.211722
NCI_Neurotrophic_factor_mediated_Trk_receptor_signaling_Pathway_(MAPKKK_cascade)	0.0366206	-0.0847781	0.323622	0.184752
reactome_mRNA_decay_by_3_to_5_exoribonuclease_Main_Pathway	0.036697	0.0711268	0.957202	0.00999247
NCI_Angiopoietin_receptor_Tie2_mediated_signaling_Main_Pathway	0.0366984	-0.0695594	0.401783	0.156453
KEGG_Thyroid_cancer_Main_Pathway	0.0368287	-0.0427093	0.0698029	0.338281
NCI_mTOR_signaling_Main_Pathway	0.0368362	-0.0221502	0.858203	0.0333823
NCI_Signaling_mediated_by_p38_alpha_and_p38_beta_Main_Pathway	0.0372181	-0.0442874	0.350524	0.174195
biocarta_role_of_erbb2_in_signal_transduction_and_oncology_Main_Pathway	0.0374621	-0.0470017	0.00458913	0.547104
reactome_cGMP_effects_Main_Pathway	0.0393466	-0.173945	0.335255	0.18095
KEGG_Choline_metabolism_in_cancer_Main_Pathway	0.0395487	-0.0563516	0.0232212	0.42987
reactome_Cyclin_D_associated_events_in_G1_Main_Pathway	0.0398089	0.0443044	0.440563	-0.145616
KEGG_VEGF_signaling_Main_Pathway	0.0399739	-0.0471267	0.281169	0.201185
NCI_PDGFR_beta_signaling_Main_Pathway	0.0400454	-0.0350848	0.226497	0.227255
NCI_ErbB2_ErbB3_signaling_events_Main_Pathway	0.0407952	-0.0364653	0.0351885	0.401828
NCI_Coregulation_of_Androgen_receptor_activity_Main_Pathway	0.0417422	-0.0594408	0.00870126	0.501757
Estrogen_Pathway_Gene_Expression_via_FOS_JUN_ELK1_SP1_POLR2B_CREB3_NFKB2	0.0425346	-0.0269398	0.573515	0.104998
KEGG_Cholinergic_synapse_Main_Pathway	0.0442741	-0.0649735	0.00557624	0.521527
NCI_DNA_PK_pathway_in_nonhomologous_end_joining_Main_Pathway	0.0444662	0.0593053	0.489085	-0.13041
NCI_DNA_PK_pathway_in_nonhomologous_end_joining_Pathway_(double_strand_break_repair_via_nonhomologous_end_joining)	0.0444662	0.0593053	0.489085	-0.13041
NCI_SHP2_signaling_Main_Pathway	0.0446948	-0.102557	0.380009	0.165446
NCI_Neurotrophic_factor_mediated_Trk_receptor_signaling_Pathway_(Schwann_cell_development)	0.0447204	-0.0864184	0.112677	0.296754
NCI_Alpha4_beta1_integrin_signaling_events_Main_Pathway	0.0452347	-0.0605753	0.118671	0.292222
ErbB_Family_Pathway	0.0455036	-0.0382843	0.164627	0.262345
NCI_Trk_receptor_signaling_mediated_by_the_MAPK_Pathway_(neuron_apoptosis)	0.0459714	-0.0495916	0.797776	0.0477392
NCI_Ras_signaling_in_the_CD4_TCR_Main_Pathway	0.0462537	-0.0710771	0.484804	0.131037
NCI_Atypical_NF_kappaB_Pathway_(positive_regulation_of_anti_apoptosis)	0.0463815	-0.0570364	0.156736	0.264939
biocarta_mapkinase_signaling_Main_Pathway	0.0469975	-0.031057	0.860952	0.0326443
NCI_BCR_signaling_Pathway_(re_entry_into_mitotic_cell_cycle)	0.0473385	-0.0710228	0.226838	0.226022
reactome_Antigen_activates_B_Cell_Receptor_BCR_leading_to_generation_of_second_messengers_Main_Pathway	0.0474369	-0.116322	0.442309	0.143744
NCI_Atypical_NF_kappaB_Main_Pathway	0.0475061	-0.0520519	0.0883055	0.318809
NCI_Plasma_membrane_estrogen_receptor_signaling_Main_Pathway	0.0477605	-0.075272	0.0729718	0.336475
biocarta_role_of_pi3k_subunit_p85_in_regulation_of_actin_organization_and_cell_migration_Main_Pathway	0.0479902	-0.0569678	0.00220294	0.615479
KEGG_Ras_signaling_Main_Pathway	0.0484738	-0.0636588	0.0791074	0.328383
reactome_CD28_dependent_PI3K_Akt_signaling_Main_Pathway	0.0493605	-0.0906582	0.352291	0.173454
reactome_Gap_junction_assembly_Main_Pathway	0.0495231	-0.113926	0.120801	0.293333
NCI_Regulation_of_p38_alpha_and_p38_beta_Main_Pathway	0.0498825	-0.0644417	0.069298	0.340175
NCI_Regulation_of_p38_alpha_and_p38_beta_Pathway_(positive_regulation_of_innate_immune_response)	0.0498825	-0.0644417	0.069298	0.340175
biocarta_nfat_and_hypertrophy_of_the_heart__Main_Pathway	0.0504343	-0.0888271	0.778863	0.0528147
NCI_Plexin_D1_Signaling_Main_Pathway	0.0509199	-0.122137	0.256444	0.211753
reactome_Regulation_of_actin_dynamics_for_phagocytic_cup_formation_Main_Pathway	0.0509865	-0.0683216	0.729941	0.0649641
tRNA_charging	0.0511348	0.0455788	0.29805	-0.194707
reactome_Asymmetric_localization_of_PCP_proteins_Main_Pathway	0.0512319	-0.0758386	0.00176704	0.613628
NCI_ErbB1_downstream_signaling_Pathway_(ruffle_organization)	0.0525069	-0.0418254	0.0705356	0.349634
NCI_S1P3_Main_Pathway	0.0530916	-0.0862131	0.0981252	0.310095
HGF_Pathway	0.0534939	-0.0678585	0.116845	0.293907
Notch_Signaling_Pathway	0.0537459	-0.0306763	0.0638584	0.346603
NCI_Class_I_PI3K_signaling_events_Pathway_(cell_survival)	0.0542422	-0.0639259	0.164559	0.261092
NCI_Arf6_trafficking_events_Pathway_(cell_adhesion_mediated_by_integrin)	0.0543884	-0.123599	0.593056	0.0995934
NCI_IL2_signaling_events_mediated_by_PI3K_Pathway_(cell_proliferation)	0.0546405	-0.0859106	0.0264444	0.417486
UTP_and_CTP_ide_novoi_biosynthesis	0.0549893	0.0618631	0.0198749	-0.438536
biocarta_role_of_erk5_in_neuronal_survival_Main_Pathway	0.0553376	-0.0436803	0.119352	0.292968
HGF_Pathway_Cell_Scattering	0.0558512	-0.0557871	0.172147	0.254642
HGF_Pathway_Cell_Survival	0.0558512	-0.0557871	0.172147	0.254642
NCI_Signaling_events_mediated_by_focal_adhesion_kinase_Main_Pathway	0.0558986	-0.0393504	0.12301	0.291495
biocarta_trka_receptor_signaling_Main_Pathway	0.055913	-0.0690756	0.0444615	0.377797
Glucocorticoid_Receptor_Signaling_Pathway_Histone_Deacetylation	0.0561108	-0.131015	0.816664	0.0438065
NCI_Nongenotropic_Androgen_signaling_Pathway_(apoptosis)	0.0561797	-0.0708934	0.439037	0.144796
reactome_Sphingolipid_de_novo_biosynthesis_Main_Pathway	0.0563024	-0.0512421	0.00883012	0.497696
KEGG_Pertussis_Main_Pathway	0.0568468	-0.0528051	0.65223	0.0842995
Estrogen_Pathway	0.056944	-0.0584786	0.00883016	0.495636
reactome_Activation_of_Matrix_Metalloproteinases_Main_Pathway	0.0572743	-0.175542	0.145833	0.279894
NCI_Lissencephaly_gene_LIS1_in_neuronal_migration_and_development_Main_Pathway	0.0575547	-0.0659412	0.0256511	0.421039
NCI_Notch_signaling_Main_Pathway	0.0576033	-0.0586551	0.394	0.16087
reactome_Role_of_second_messengers_in_netrin_1_signaling_Main_Pathway	0.0580564	-0.123634	0.23669	0.221895
KEGG_Retinol_metabolism_Main_Pathway	0.0584337	-0.102338	0.259681	0.210648
KEGG_Pentose_and_glucuronate_interconversions_Main_Pathway	0.0588392	-0.139679	0.53938	0.114246
KEGG_Neurotrophin_signaling_Main_Pathway	0.0593741	-0.0435808	0.0833586	0.325578
reactome_ADP_signalling_through_P2Y_purinoceptor_1_Main_Pathway	0.0599663	-0.0786999	0.258194	0.212147
NCI_IL2_signaling_events_mediated_by_PI3K_Pathway_(cell_survival)	0.0600671	-0.0755505	0.287244	0.198666
IGF1R_Signaling_Pathway_Cell_Proliferation_Diferentiation_and_Apoptosis	0.0607576	-0.0495632	0.81906	-0.042717
p53_Signaling_Pathway	0.0608935	-0.0221953	0.358284	0.171331
NCI_PDGFR_beta_signaling_Pathway_(cell_migration)	0.0609738	-0.0996178	0.0947962	0.312458
NCI_ALK1_signaling_events_Pathway_(endothelial_cell_proliferation)	0.0609967	-0.0614441	0.543946	0.114287
PTEN_Pathway	0.0613946	0.0183307	0.339557	-0.180092
reactome_Activation_of_Rac_Main_Pathway	0.0615699	-0.076463	0.800176	0.0473959
p53_Signaling_Pathway_Apoptosis	0.0616351	-0.0274931	0.12467	0.286231
p53_Signaling_Pathway_Cancer	0.0616351	-0.0274931	0.12467	0.286231
p53_Signaling_Pathway_Gene_Expression_Anti-Apoptosis_via_TP53	0.0616351	-0.0274931	0.12467	0.286231
p53_Signaling_Pathway_Gene_Expression_Cell_Cycle_and_Cell_Growth_via_TP53	0.0616351	-0.0274931	0.12467	0.286231
p53_Signaling_Pathway_Gene_Expression_Cell_Fate_and_Development_via_TP53	0.0616351	-0.0274931	0.12467	0.286231
p53_Signaling_Pathway_Gene_Expression_Cell_Signaling_via_TP53	0.0616351	-0.0274931	0.12467	0.286231
p53_Signaling_Pathway_Gene_Expression_DNA_Replication_and_Repair_via_TP53	0.0616351	-0.0274931	0.12467	0.286231
p53_Signaling_Pathway_Gene_Expression_ECM_and_Adhesion_via_TP53	0.0616351	-0.0274931	0.12467	0.286231
p53_Signaling_Pathway_Gene_Expression_Infection_and_Immune_Response_via_TP53	0.0616351	-0.0274931	0.12467	0.286231
p53_Signaling_Pathway_Normal_Cell_Cycle_Progression	0.0616351	-0.0274931	0.12467	0.286231
KEGG_Sphingolipid_signaling_Main_Pathway	0.0617066	-0.0451151	0.193675	0.242799
NGF_Pathway_Neuronal_Survival	0.0619499	-0.0604876	0.0896453	0.317455
HGF_Pathway_Anoikis	0.0626382	-0.0483401	0.493235	0.127765
NCI_Signaling_events_mediated_by_HDAC_Class_II_Main_Pathway	0.0633553	0.0345653	0.0167733	-0.4567
FLT3_Signaling_Pathway	0.0638379	-0.0365319	0.712177	0.0687703
NCI_Nongenotropic_Androgen_signaling_Pathway_(cell_proliferation)	0.0640111	-0.0777752	0.37291	0.166949
KEGG_Non_small_cell_lung_cancer_Main_Pathway	0.0640382	-0.0507586	0.0937027	0.313866
NCI_Fc_epsilon_receptor_I_signaling_in_mast_cells_Pathway_(regulation_of_mast_cell_degranulation)	0.0641082	0.0928346	0.468988	-0.135043
IL-10_Pathway_Translational_Modulation	0.0643236	-0.0984285	0.716107	-0.0685162
reactome_Synthesis_of_Prostaglandins_PG_and_Thromboxanes_TX__Main_Pathway	0.0647659	-0.114675	0.0619396	0.351801
IL-10_Pathway_IL-10_Responsive_Genes_Transcription_of_BCLXL_Cyclin-D1_D2_D3_Pim1_c-Myc_and_P19(INK4D)_via_STAT3	0.0647819	-0.051899	0.176984	0.252138
IL-10_Pathway_Inflammatory_Cytokine_Genes_Expression_via_STAT3	0.0647819	-0.051899	0.176984	0.252138
reactome_Collagen_degradation_Main_Pathway	0.0650029	-0.143131	0.294461	0.1982
NGF_Pathway_Neurite_Outgrowth_and_Differentiation	0.0654677	-0.0559438	0.267942	0.206483
biocarta_agrin_in_postsynaptic_differentiation_Main_Pathway	0.065941	-0.0601423	0.151366	0.268221
KEGG_Chemical_carcinogenesis_Main_Pathway	0.0662222	-0.136476	0.782233	0.0514881
KEGG_Prolactin_signaling_Main_Pathway	0.0668659	-0.0356419	0.18366	0.252957
biocarta_nf_kb_signaling_Pathway_(Pathway_protein_ubiquitination_of_CHUK)	0.0669483	-0.0549097	0.219888	0.234545
Caspase_Cascade_Pathway	0.0676771	0.0483943	0.160545	-0.262788
TGF-Beta_Pathway_Transciption_Arrested_Growth_Apoptosis	0.06801	-0.0431833	0.0454938	0.376616
TGF-Beta_Pathway_Transciption_Cell_Growth_and_Mobility_and_Angiogenesis	0.06801	-0.0431833	0.0454938	0.376616
KEGG_Protein_processing_in_endoplasmic_reticulum_Main_Pathway	0.068435	-0.0255648	0.566891	0.107636
NCI_Signaling_events_mediated_by_VEGFR1_and_VEGFR2_Main_Pathway	0.06855	-0.0376817	0.226154	0.225892
reactome_Circadian_Clock_Main_Pathway	0.0686213	-0.0382564	0.45986	0.139091
KEGG_Fc_gamma_R_mediated_phagocytosis_Main_Pathway	0.0689324	-0.0566053	0.150233	0.269111
NCI_CDC42_signaling_events_Pathway_(retrograde_vesicle_mediated_transport_Golgi_to_ER)	0.0691447	-0.0509101	0.127032	0.295904
reactome_Signaling_by_BMP_Main_Pathway	0.0694513	-0.092453	0.264154	0.209563
NCI_Endogenous_TLR_signaling_Pathway_(regulation_of_apoptosis)	0.0697157	-0.147446	0.047401	0.370676
NCI_Endogenous_TLR_signaling_Pathway_(regulation_of_cell_proliferation)	0.0697157	-0.147446	0.047401	0.370676
NCI_Endogenous_TLR_signaling_Pathway_(regulation_of_interleukin_1_beta_production)	0.0697157	-0.147446	0.047401	0.370676
NCI_p75_NTR_mediated_signaling_Main_Pathway	0.0701773	-0.0406248	0.159654	0.266909
NCI_EPHA_forward_signaling_Main_Pathway	0.0701783	-0.09275	0.0707165	0.338047
biocarta_multiple_antiapoptotic_pathways_from_igf_1r_signaling_lead_to_bad_phosphorylation_Main_Pathway	0.0701936	-0.0540372	0.669785	0.0801688
NCI_IL2_mediated_signaling_events_Pathway_(natural_killer_cell_mediated_cytotoxicity)	0.0716501	-0.0652355	0.226984	0.225543
KEGG_Ascorbate_and_aldarate_metabolism_Main_Pathway	0.0717017	-0.159277	0.412495	0.152489
KEGG_Colorectal_cancer_Main_Pathway	0.0718677	-0.0411784	0.536245	0.115993
IL-2_Pathway_Apoptosis_Inhibition	0.0719334	-0.0776533	0.263883	0.208216
Hedgehog_Signaling_in_Mammals_no_Tubulin_Pathway	0.0719709	-0.0299453	0.273648	0.205375
reactome_Trafficking_and_processing_of_endosomal_TLR_Main_Pathway	0.0722472	-0.109131	0.686101	0.0761841
NCI_Alpha_synuclein_signaling_Pathway_(cell_death)	0.072345	-0.0949652	0.372767	0.167925
NCI_Alpha_synuclein_signaling_Pathway_(proteasomal_ubiquitin_dependent_protein_catabolic_process)	0.072345	-0.0949652	0.372767	0.167925
Estrogen_Pathway_Anti-Apoptosis	0.0724439	-0.0529622	0.066515	0.344545
NCI_Signaling_events_mediated_by_Stem_cell_factor_receptor_c_Kit__Main_Pathway	0.0725289	-0.0445439	0.78267	0.0521875
mucin_core_1_and_core_2_iOi-glycosylation	0.0731384	-0.0919635	0.0982782	0.310157
NCI_CXCR4_mediated_signaling_events_Pathway_(cell_adhesion)	0.0733183	-0.0546643	0.403505	0.15594
NGF_Pathway_Actin_Polymerization_Neurite_Outgrowth_and_Differentiation	0.0734806	-0.0567001	0.366647	0.169649
reactome_Cytosolic_iron_sulfur_cluster_assembly_Main_Pathway	0.0735108	0.0682912	0.0223363	-0.434199
reactome_VEGFR2_mediated_vascular_permeability_Main_Pathway	0.0739237	-0.0454468	0.241081	0.218808
adenosine_deoxyribonucleotides_ide_novoi_biosynthesis	0.0739523	0.0777531	0.028784	-0.409582
Chemokine_Pathway_Cell_Activation	0.0740341	-0.0800576	0.517085	0.120914
KEGG_TNF_signaling_Main_Pathway	0.0746727	-0.0420922	0.7751	0.0531935
NCI_Alpha_synuclein_signaling_Main_Pathway	0.0748181	-0.0665418	0.684719	0.0764261
NCI_Alpha4_beta1_integrin_signaling_events_Pathway_(cell_migration)	0.0759197	-0.08142	0.148383	0.270417
guanosine_ribonucleotides_ide_novoi_biosynthesis	0.075991	0.0690486	0.0820957	-0.325015
reactome_Activation_of_the_AP_1_family_of_transcription_factors_Main_Pathway	0.0763358	-0.0591405	0.215508	0.231589
KEGG_MicroRNAs_in_cancer_Main_Pathway	0.0769675	0.0215225	0.842984	-0.0372139
biocarta_fc_epsilon_receptor_i_signaling_in_mast_cells_Main_Pathway	0.0774225	-0.0593803	0.181387	0.250068
NCI_Notch_signaling_Pathway_(oligodendrocyte_development)	0.0779034	-0.0671879	0.488531	0.130857
NCI_Plexin_D1_Signaling_Pathway_(cell_adhesion_mediated_by_integrin)	0.0779787	-0.109986	0.576946	0.10396
TGF-Beta_Pathway_Epithelial_Mesenchymal_Transdifferentiation	0.0779914	-0.0587665	0.106262	0.301526
the_visual_cycle_I_vertebrates	0.078073	-0.0867746	0.610934	0.0951948
NCI_Class_I_PI3K_signaling_events_Main_Pathway	0.0794192	-0.0701809	0.13787	0.277549
KEGG_Renal_cell_carcinoma_Main_Pathway	0.0798834	-0.0683593	0.0909127	0.316732
reactome_VEGFA_VEGFR2_Pathway_Main_Pathway	0.0800193	-0.0489312	0.0832687	0.324935
Ras_Pathway	0.080638	-0.0544976	0.151758	0.26782
KEGG_Toxoplasmosis_Main_Pathway	0.0806506	-0.0479069	0.293816	0.195653
NCI_TNF_receptor_signaling_pathway__Main_Pathway	0.0808353	-0.0360989	0.747469	0.0600222
Akt_Signaling_Pathway_NFAT_degradation	0.0812966	-0.0396678	0.142576	0.275277
NCI_HIF_2_alpha_transcription_factor_network_Main_Pathway	0.0814568	-0.0409306	0.932307	-0.0158233
NCI_ALK1_signaling_events_Main_Pathway	0.0822751	-0.0694066	0.0602076	0.355607
NCI_Reelin_signaling_Main_Pathway	0.0833742	-0.0741796	0.111587	0.299066
KEGG_Metabolism_of_xenobiotics_by_cytochrome_P450_Main_Pathway	0.0836209	-0.0945862	0.696763	0.0728264
reactome_Role_of_phospholipids_in_phagocytosis_Main_Pathway	0.0843293	-0.103863	0.147164	0.272118
NCI_Beta5_beta6_beta7_and_beta8_integrin_cell_surface_interactions_Main_Pathway	0.0843649	-0.137827	0.347691	0.175395
ILK_Signaling_Pathway_Cell_Migration_Retraction	0.0844215	-0.0879256	0.0703134	0.338819
biocarta_il_7_signal_transduction_Main_Pathway	0.0850512	-0.0748425	0.34249	0.177085
reactome_Glucuronidation_Main_Pathway	0.085269	-0.153545	0.691059	0.0740007
reactome_Downstream_signal_transduction_Main_Pathway	0.0853528	-0.0283278	0.0163525	0.454909
FLT3_Signaling_Pathway_Transcription_via_ELK3_MAPK12_CREB3_STAT2	0.0854555	-0.0271374	0.696041	-0.073541
NCI_Notch_signaling_Pathway_(Bergmann_glial_cell_differentiation)	0.0854742	-0.0678963	0.21434	0.233471
biocarta_regulation_of_eif_4e_and_p70s6_kinase_Main_Pathway	0.0866278	-0.0486228	0.311089	0.18956
reactome_A_tetrasaccharide_linker_sequence_is_required_for_GAG_synthesis_Main_Pathway	0.0868326	-0.0980759	0.360444	0.171461
GSK3_Signaling_Pathway	0.0868666	0.05958	0.031239	-0.404344
biocarta_the_igf_1_receptor_and_longevity_Main_Pathway	0.0872143	-0.0559274	0.343138	0.177564
reactome_Tie2_Signaling_Main_Pathway	0.0877084	-0.0656337	0.903536	-0.0227931
reactome_Beta_catenin_phosphorylation_cascade_Main_Pathway	0.0878602	-0.0305583	0.679864	0.0776401
KEGG_Pyruvate_metabolism_Main_Pathway	0.0880389	0.054461	0.0208311	-0.434089
reactome_Regulation_of_signaling_by_CBL_Main_Pathway	0.0897197	-0.0763705	0.0934637	0.314473
reactome_Insulin_receptor_recycling_Main_Pathway	0.0899354	-0.0438243	0.108931	0.304251
NCI_Syndecan_4_mediated_signaling_events_Main_Pathway	0.0906037	-0.105516	0.0440851	0.379115
ILK_Signaling_Pathway_Cell_Cycle_Proliferation	0.0907959	-0.0873963	0.169483	0.256842
ILK_Signaling_Pathway_G2_Phase_Arrest	0.0907959	-0.0873963	0.169483	0.256842
IGF1R_Signaling_Pathway_Cell_Migration	0.0910533	-0.107557	0.166956	0.258156
biocarta_ctcf_first_multivalent_nuclear_factor_Main_Pathway	0.0910864	-0.072664	0.590879	0.100168
NCI_Signaling_events_mediated_by_VEGFR1_and_VEGFR2_Pathway_(focal_adhesion_assembly)	0.0911474	-0.0668889	0.158851	0.263786
HIF1Alpha_Pathway_NOS_Pathway	0.0917812	-0.0422481	0.360728	0.170519
HIF1Alpha_Pathway_VEGF_Pathway	0.0917812	-0.0422481	0.360728	0.170519
NCI_PAR1_mediated_thrombin_signaling_events_Pathway_(platelet_aggregation)	0.0922803	-0.0826089	0.406633	0.154784
ILK_Signaling_Pathway_Induced_Cell_Proliferation	0.0923073	-0.0387308	0.318302	0.189308
reactome_Adherens_junctions_interactions_Main_Pathway	0.0923477	-0.0673009	0.238792	0.222628
PTEN_Pathway_Adhesion_or_Migration	0.0924636	0.0232811	0.740003	-0.0623883
NCI_Sphingosine_1_phosphate_S1P_Main_Pathway	0.0935545	-0.0923452	0.108013	0.301315
NCI_ErbB4_signaling_events_Pathway_(epithelial_cell_differentiation)	0.0943132	-0.0614644	0.20543	0.238523
MAPK_Signaling_Pathway_Gene_Expression_Cell_Proliferation_Cell_Survival_Tumorigenesis_Differentiation_Development_via_PXN_CREB3_RPS6KA5_RPS6KA6	0.0949457	-0.0614495	0.569972	0.105945
HGF_Pathway_Cell_Adhesion_and_Cell_Migration	0.0949958	-0.100809	0.541574	0.113831
KEGG_Cell_adhesion_molecules_CAMs__Main_Pathway	0.0950759	-0.139372	0.207502	0.236144
IL-10_Pathway	0.0951328	-0.0490594	0.378027	0.164294
reactome_Thromboxane_signalling_through_TP_receptor_Main_Pathway	0.0957573	-0.0683518	0.16903	0.259516
Ras_Pathway_Increased_T-cell_Adhesion	0.0959426	-0.108603	0.25744	0.21149
NCI_PDGFR_beta_signaling_Pathway_(receptor_recycling)	0.0961805	-0.0643038	0.0237156	0.425037
reactome_Butyrate_Response_Factor_1_BRF1_destabilizes_mRNA_Main_Pathway	0.096627	0.0301703	0.279405	-0.201693
mTOR_Pathway	0.0969206	-0.0482468	0.0360933	0.395059
reactome_Regulation_of_Glucokinase_by_Glucokinase_Regulatory_Protein_Main_Pathway	0.0970881	0.0391228	0.908427	-0.0215083
NCI_FAS_CD95_signaling_Main_Pathway	0.0981246	-0.031234	0.288954	0.198423
NCI_EPHA_forward_signaling_Pathway_(proteasomal_ubiquitin_dependent_protein_catabolic_process)	0.0983591	-0.104387	0.0935692	0.31367
NCI_ErbB2_ErbB3_signaling_events_Pathway_(myelination)	0.0989111	-0.0460494	0.127967	0.285115
EGF_Pathway_Cell_Survival	0.0991296	-0.0467485	0.592682	0.100759
nicotine_degradation_IV	0.0995058	-0.0789341	0.178281	0.252461
NCI_IL2_mediated_signaling_events_Main_Pathway	0.099587	-0.0505447	0.119603	0.2912
PTEN_Pathway_Cell_Survival	0.0996462	0.0363308	0.53627	0.118006
Growth_Hormone_Signaling_Pathway_Cell_Survival	0.100029	-0.083019	0.262377	0.208745
reactome_Synthesis_secretion_and_inactivation_of_Glucagon_like_Peptide_1_GLP_1__Main_Pathway	0.100035	-0.0807363	0.784829	-0.0516516
biocarta_how_does_salmonella_hijack_a_cell_Main_Pathway	0.100375	-0.0500083	0.0302431	0.420156
biocarta_how_does_salmonella_hijack_a_cell_Pathway_(lamellipodium_assembly)	0.100375	-0.0500083	0.0302431	0.420156
KEGG_Starch_and_sucrose_metabolism_Main_Pathway	0.100428	-0.0774269	0.695179	0.0729682
CMP_phosphorylation	0.100486	0.0615586	0.0556795	-0.359319
NCI_Ephrin_B_reverse_signaling_Main_Pathway	0.100531	-0.0761607	0.161063	0.261474
KEGG_Glioma_Main_Pathway	0.100957	-0.0531587	0.0910242	0.316934
NCI_S1P4_Main_Pathway	0.101178	-0.0650539	0.411011	0.153392
biocarta_role_of_erk5_in_neuronal_survival_Pathway_(cell_survival)	0.101772	-0.0410515	0.615614	0.0934632
NCI_Endothelins_Main_Pathway	0.101795	-0.0544732	0.196841	0.241066
NCI_BCR_signaling_Pathway_(cytokine_secretion)	0.101919	-0.056354	0.133436	0.281233
KEGG_Platelet_activation_Main_Pathway	0.102533	-0.039105	0.203306	0.236999
mTOR_Pathway_Actin_Organization	0.102978	-0.0587597	0.928248	0.0169415
NCI_IL2_mediated_signaling_events_Pathway_(T_cell_proliferation)	0.103447	-0.0885334	0.625545	0.0910965
Ras_Pathway_Golgi_Trafficking_and_Vesicle_Formation	0.103886	-0.0335424	0.847598	-0.0364419
NCI_Osteopontin_mediated_events_Main_Pathway	0.104197	-0.0457449	0.0355795	0.39741
KEGG_Central_carbon_metabolism_in_cancer_Main_Pathway	0.104794	-0.0414679	0.357376	0.171922
KEGG_Drug_metabolism_cytochrome_P450_Main_Pathway	0.104959	-0.108796	0.344859	0.17628
reactome_RMTs_methylate_histone_arginines_Main_Pathway	0.105159	0.0338866	0.294717	-0.199336
NGF_Pathway	0.10541	-0.0260277	0.569273	0.106147
Base_Excision_Repair_Pathway	0.105605	0.0508479	0.0366423	-0.397508
KEGG_Rap1_signaling_Main_Pathway	0.10596	-0.0579773	0.159441	0.263133
KEGG_Melanoma_Main_Pathway	0.106006	-0.076449	0.051299	0.366843
NCI_CXCR4_mediated_signaling_events_Pathway_(establishment_of_cell_polarity)	0.106495	-0.0895399	0.278925	0.202282
biocarta_fmlp_induced_chemokine_gene_expression_in_hmc_1_cells_Main_Pathway	0.106594	-0.0493284	0.756435	0.0578171
NCI_Wnt_signaling_network_Main_Pathway	0.106913	-0.0707382	0.20719	0.241847
TRAF_Pathway	0.107148	-0.0573226	0.260057	0.210459
KEGG_Non_homologous_end_joining_Main_Pathway	0.107355	0.0502432	0.964041	0.00846427
pyrimidine_deoxyribonucleotide_phosphorylation	0.107537	0.0585523	0.0595255	-0.354619
NCI_Syndecan_2_mediated_signaling_events_Main_Pathway	0.10772	-0.0648967	0.0288125	0.417816
PPAR_Pathway	0.107825	-0.0474896	0.508114	0.123467
reactome_GPVI_mediated_activation_cascade_Main_Pathway	0.108113	-0.0716351	0.300599	0.193748
reactome_Molecules_associated_with_elastic_fibres_Main_Pathway	0.10837	-0.160652	0.285817	0.199612
WNT_Pathway_Cell_Survival	0.109151	-0.0339721	0.667632	-0.0812693
biocarta_igf_1_signaling_Main_Pathway	0.109224	-0.0351673	0.961118	0.00918477
NCI_IL2_signaling_events_mediated_by_PI3K_Pathway_(T_cell_proliferation)	0.109477	-0.0729902	0.239558	0.219485
NCI_IL2_signaling_events_mediated_by_PI3K_Pathway_(actin_cytoskeleton_organization)	0.109477	-0.0729902	0.239558	0.219485
NCI_a6b1_and_a6b4_Integrin_signaling_Main_Pathway	0.109547	-0.0442053	0.153299	0.269475
reactome_ADP_signalling_through_P2Y_purinoceptor_12_Main_Pathway	0.109698	-0.0703785	0.117489	0.295495
HGF_Pathway_Gene_Expression_via_JUN_STAT3_FOS_ELK1_ETS2	0.109781	-0.0427107	0.109065	0.30272
mTOR_Pathway_Microtubule_Organization	0.110185	-0.0622689	0.939316	0.0143203
biocarta_ceramide_signaling_Main_Pathway	0.11031	-0.0228143	0.76394	0.0562482
biocarta_nf_kb_signaling_Main_Pathway	0.110794	-0.0460158	0.731734	0.0644015
NCI_Endogenous_TLR_signaling_Main_Pathway	0.11136	-0.130131	0.0541124	0.360603
ILK_Signaling_Pathway_Loss_of_Occludin_Barrier_Dysfunction	0.111514	-0.0939071	0.180703	0.250479
KEGG_Basal_cell_carcinoma_Main_Pathway	0.111649	-0.281403	0.160572	0.261497
reactome_VEGFR2_mediated_cell_proliferation_Main_Pathway	0.112555	-0.0529752	0.405079	0.155259
reactome_Golgi_Associated_Vesicle_Biogenesis_Main_Pathway	0.112559	-0.026043	0.0122364	0.481344
reactome_FCGR_activation_Main_Pathway	0.113	-0.169849	0.970871	0.00686581
NCI_Thromboxane_A2_receptor_signaling_Main_Pathway	0.11332	-0.0721559	0.0961151	0.311744
mTOR_Pathway_Lipid_Synthesis	0.113454	-0.0575725	0.755244	-0.0588839
KEGG_Glycosaminoglycan_biosynthesis_chondroitin_sulfate_dermatan_sulfate_Main_Pathway	0.113566	-0.0605517	0.332747	0.181624
TNF_Signaling_Pathway	0.113634	-0.0258231	0.62774	0.0905599
guanosine_nucleotides_ide_novoi_biosynthesis	0.113991	0.0493428	0.0505991	-0.365531
NCI_ErbB4_signaling_events_Main_Pathway	0.114239	-0.0493153	0.0689922	0.341985
NCI_IL2_mediated_signaling_events_Pathway_(positive_regulation_of_cell_cell_adhesion)	0.114341	-0.0789299	0.661186	0.08179
biocarta_endocytotic_role_of_ndk_phosphins_and_dynamin_Pathway_(endocytosis)	0.114422	-0.0441445	0.494786	0.127505
reactome_CD28_dependent_Vav1_Main_Pathway	0.114447	-0.119969	0.199503	0.239879
NCI_Thromboxane_A2_receptor_signaling_Pathway_(JNK_cascade)	0.114448	-0.079728	0.159263	0.26325
dermatan_sulfate_biosynthesis	0.11464	-0.0716885	0.409822	0.153873
NCI_Regulation_of_Ras_family_activation_Main_Pathway	0.11472	-0.0475359	0.467137	0.135494
NCI_S1P1_Main_Pathway	0.114838	-0.0827179	0.242575	0.218105
biocarta_fc_epsilon_receptor_i_signaling_in_mast_cells_Pathway_(degranulation)	0.115823	-0.122269	0.0558017	0.358687
NCI_PAR1_mediated_thrombin_signaling_events_Pathway_(MAPKKK_cascade)	0.116203	-0.0916393	0.406633	0.154784
biocarta_akap95_role_in_mitosis_and_chromosome_dynamics_Main_Pathway	0.116529	-0.0541811	0.407474	0.155883
biocarta_akap95_role_in_mitosis_and_chromosome_dynamics_Pathway_(mitotic_chromosome_condensation)	0.116529	-0.0541811	0.407474	0.155883
biocarta_akap95_role_in_mitosis_and_chromosome_dynamics_Pathway_(mitotic_chromosome_decondensation)	0.116529	-0.0541811	0.407474	0.155883
KEGG_Thyroid_hormone_signaling_Main_Pathway	0.116564	-0.0403859	0.256108	0.212293
Cellular_Apoptosis_Pathway	0.117229	0.0529587	0.0199859	-0.439582
NCI_CXCR4_mediated_signaling_events_Pathway_(chemotaxis)	0.117272	-0.0498549	0.497609	0.126555
KEGG_Collecting_duct_acid_secretion_Main_Pathway	0.1177	-0.0456202	0.86616	0.0314548
NCI_VEGFR3_signaling_in_lymphatic_endothelium_Main_Pathway	0.117786	-0.0445519	0.622275	0.091839
KEGG_Lysosome_Main_Pathway	0.118232	-0.0403515	0.144106	0.274413
reactome_Platelet_sensitization_by_LDL_Main_Pathway	0.118283	-0.0512766	0.903119	0.0226961
reactome_Classical_antibody_mediated_complement_activation_Main_Pathway	0.11841	-0.198491	0.931374	0.0161855
KEGG_Ribosome_biogenesis_in_eukaryotes_Main_Pathway	0.119794	0.0322385	0.298682	-0.193868
KEGG_Leukocyte_transendothelial_migration_Main_Pathway	0.120036	-0.0803932	0.164754	0.260322
MAPK_Signaling_Pathway	0.120278	-0.0679059	0.113732	0.297008
NCI_Atypical_NF_kappaB_Pathway_(Pathway_degradation_of_NFKB1_NFKBIA)	0.120763	-0.0514906	0.581522	0.10277
VEGF_Pathway	0.120828	-0.0394861	0.49852	0.12605
reactome_Laminin_interactions_Main_Pathway	0.12098	-0.0911014	0.0747146	0.336722
NCI_Ceramide_signaling_Main_Pathway	0.12144	-0.0281035	0.471608	0.134213
NCI_Ephrin_B_reverse_signaling_Pathway_(cell_adhesion)	0.121663	-0.081303	0.167929	0.257236
PAK_Pathway_Actin_Organization	0.121992	-0.078029	0.21931	0.230093
PAK_Pathway_Cell_Survival	0.121992	-0.078029	0.21931	0.230093
cAMP_Pathway	0.122239	-0.0465039	0.0213104	0.436692
NCI_Trk_receptor_signaling_mediated_by_PI3K_and_PLC_gamma_Pathway_(axonogenesis)	0.122408	-0.0311687	0.10472	0.305092
NCI_Trk_receptor_signaling_mediated_by_PI3K_and_PLC_gamma_Pathway_(neuron_apoptosis)	0.122408	-0.0311687	0.10472	0.305092
KEGG_Pancreatic_cancer_Main_Pathway	0.122537	-0.0322955	0.474531	0.134736
NCI_Signaling_events_mediated_by_TCPTP_Pathway_(macrophage_differentiation)	0.122609	-0.0744401	0.984806	-0.00361051
reactome_Role_of_DCC_in_regulating_apoptosis_Main_Pathway	0.124317	-0.07878	0.998473	0.000359342
ILK_Signaling_Pathway	0.124326	-0.0660706	0.264045	0.209391
PAK_Pathway	0.124399	-0.0709654	0.559073	0.110237
biocarta_mechanism_of_protein_import_into_the_nucleus_Main_Pathway	0.124617	0.0490351	0.982858	-0.00400567
Chemokine_Pathway_Gene_Expression_and_Apoptosis_via_ELK1	0.124706	-0.047969	0.229645	0.225173
AHR_Pathway	0.125002	-0.0326046	0.0231127	0.431524
NCI_Signaling_events_mediated_by_VEGFR1_and_VEGFR2_Pathway_(cell_proliferation)	0.12531	-0.0389177	0.0353026	0.399662
reactome_HS_GAG_biosynthesis_Main_Pathway	0.125759	-0.0718715	0.0759515	0.334453
reactome_Signaling_by_SCF_KIT_Main_Pathway	0.12627	-0.0549323	0.157566	0.264269
biocarta_y_branching_of_actin_filaments_Main_Pathway	0.126467	-0.0394844	0.825817	0.0411985
biocarta_mcalpain_and_friends_in_cell_motility_Main_Pathway	0.126502	-0.0334641	0.784841	0.0512896
KEGG_Drug_metabolism_other_enzymes_Main_Pathway	0.127186	-0.0842175	0.875479	0.0292078
reactome_Keratan_sulfate_biosynthesis_Main_Pathway	0.127363	-0.122058	0.501936	0.125783
cAMP_Pathway_Metabolic_Energy	0.127378	-0.0519436	0.438533	0.144979
KEGG_Long_term_depression_Main_Pathway	0.127574	-0.0532567	0.739734	0.0624329
NCI_CXCR3_mediated_signaling_events_Main_Pathway	0.127648	-0.056148	0.311531	0.188954
biocarta_p53_signaling_Main_Pathway	0.12901	0.0463474	0.0183628	-0.451161
heparan_sulfate_biosynthesis	0.129115	-0.0485631	0.481877	0.131071
NCI_Alpha4_beta1_integrin_signaling_events_Pathway_(cell_adhesion)	0.12912	-0.160396	0.237174	0.221655
KEGG_Proteoglycans_in_cancer_Main_Pathway	0.129195	-0.0539449	0.281591	0.201176
biocarta_il_2_receptor_beta_chain_in_t_cell_activation_Pathway_(apoptosis)	0.129484	-0.0305735	0.00843829	0.50755
PAK_Pathway_Lamelliopodia_and_Filopodia_Outgrowth	0.129631	-0.0761257	0.695772	0.0736292
NCI_CXCR4_mediated_signaling_events_Main_Pathway	0.129657	-0.0543524	0.355385	0.172614
JAK-STAT_Pathway_Akt_Pathway	0.131854	-0.0548218	0.118766	0.291481
reactome_Formation_of_Senescence_Associated_Heterochromatin_Foci_SAHF__Main_Pathway	0.131866	0.0652147	0.786475	-0.0504004
VEGF_Pathway_Gene_Expression_and_Cell_Proliferation_via_MAPK7	0.132298	-0.0425763	0.343111	0.177479
Akt_Signaling_Pathway	0.132765	-0.0736099	0.271265	0.205748
KEGG_FoxO_signaling_Main_Pathway	0.134096	0.020282	0.875401	0.0295971
superpathway_of_pyrimidine_deoxyribonucleotides_ide_novoi_biosynthesis	0.13419	0.0424741	0.130841	-0.283219
reactome_temp_Nuclear_Receptor_transcription_pathway	0.134768	-0.0458945	0.237674	0.221583
reactome_snRNP_Assembly_Main_Pathway	0.135139	0.0376487	0.130147	-0.285047
KEGG_Non_alcoholic_fatty_liver_disease_NAFLD__Main_Pathway	0.135242	-0.0344638	0.869706	0.0309292
biocarta_b_cell_survival_Main_Pathway	0.136169	-0.0355989	0.753435	0.0585486
NCI_BMP_receptor_signaling_Main_Pathway	0.136331	-0.0703529	0.0470074	0.390305
reactome_Fanconi_Anemia_Main_Pathway	0.13693	0.0450008	0.176259	-0.254409
KEGG_Lysine_degradation_Main_Pathway	0.138206	0.0544164	0.304054	-0.191744
NCI_CD40_CD40L_signaling_Main_Pathway	0.1383	-0.0384713	0.884579	0.0270865
TGF-Beta_Pathway	0.138773	-0.0635851	0.161746	0.262099
p38_Signaling_Pathway	0.139158	-0.0706078	0.361963	0.170215
KEGG_Steroid_hormone_biosynthesis_Main_Pathway	0.13919	-0.0881077	0.728186	-0.0649177
KEGG_Pathways_in_cancer_Main_Pathway	0.139366	-0.0461025	0.0320954	0.406303
NCI_Alpha_synuclein_signaling_Pathway_(neuron_apoptosis)	0.139927	-0.0731088	0.310941	0.191019
NCI_EPHA2_forward_signaling_Main_Pathway	0.140677	-0.0474543	0.603457	0.09738
reactome_Regulation_of_Complement_cascade_Main_Pathway	0.140851	-0.123447	0.0510006	0.369593
NCI_Signaling_events_mediated_by_Hepatocyte_Growth_Factor_Receptor_c_Met__Main_Pathway	0.141083	-0.0172035	0.381249	0.163079
biocarta_tnf_stress_related_signaling_Main_Pathway	0.141216	-0.0253794	0.94977	0.0117516
reactome_IRAK2_mediated_activation_of_TAK1_complex_Main_Pathway	0.141469	0.0330346	0.405385	-0.156185
reactome_IRAK2_mediated_activation_of_TAK1_complex_upon_TLR7_8_or_9_stimulation_Main_Pathway	0.141469	0.0330346	0.405385	-0.156185
melatonin_degradation_I	0.141889	-0.0618483	0.877263	0.0287611
reactome_Activation_of_DNA_fragmentation_factor_Main_Pathway	0.142266	0.0827505	0.789586	-0.0496295
NCI_EPHA_forward_signaling_Pathway_(axon_guidance)	0.142368	-0.0772397	0.168622	0.256814
KEGG_Arachidonic_acid_metabolism_Main_Pathway	0.142384	-0.0597151	0.939411	-0.0141831
NCI_Ephrin_B_reverse_signaling_Pathway_(angiogenesis)	0.142473	-0.0848851	0.322388	0.184587
NCI_Ephrin_B_reverse_signaling_Pathway_(endothelial_cell_migration)	0.142473	-0.0848851	0.322388	0.184587
reactome_Biotin_transport_and_metabolism_Main_Pathway	0.142547	0.0512836	0.702242	-0.0735971
NCI_Arf6_trafficking_events_Main_Pathway	0.143066	-0.0392679	0.409709	0.154191
KEGG_Regulation_of_lipolysis_in_adipocytes_Main_Pathway	0.143267	0.046289	0.861219	-0.0326575
PTEN_Pathway_Migration	0.143856	0.0481857	0.753412	-0.0594987
NCI_Regulation_of_nuclear_SMAD2_3_signaling_Pathway_(muscle_cell_differentiation)	0.144029	-0.0333924	0.861299	-0.032925
reactome_Vpr_mediated_nuclear_import_of_PICs_Main_Pathway	0.144125	0.0371976	0.0839149	-0.328212
HIF1Alpha_Pathway_Gene_Expression_via_JUN_CREB3	0.144176	-0.0315297	0.526455	0.118263
Erythropoietin_Pathway	0.144445	-0.0212614	0.0948027	0.316448
WNT_Pathway_Gene_Expression_via_CREB3	0.14499	-0.0427177	0.159821	0.26422
reactome_Keratan_sulfate_degradation_Main_Pathway	0.145031	-0.164769	0.528651	0.117266
biocarta_phosphorylation_of_mek1_by_cdk5_p35_down_regulates_the_map_kinase_Main_Pathway	0.145733	-0.0446549	0.206716	0.236798
CREB_Pathway	0.145736	-0.0571639	0.0833726	0.327516
TRAF_Pathway_Cell_Survival	0.145786	-0.0452833	0.3176	0.186117
NCI_Glypican_1_network_Main_Pathway	0.146439	-0.0930119	0.534719	0.11634
NCI_Aurora_A_signaling_Pathway_(centrosome_duplication)	0.147229	0.0336661	0.555127	-0.11133
guanosine_deoxyribonucleotides_ide_novoi_biosynthesis	0.147243	0.0485075	0.0316444	-0.404487
JNK_Pathway	0.147281	-0.056028	0.224143	0.227835
reactome_SHC1_events_in_ERBB2_signaling_Main_Pathway	0.147332	-0.063585	0.376573	-0.167644
NCI_Thromboxane_A2_receptor_signaling_Pathway_(platelet_activation)	0.148035	-0.0758066	0.38982	0.160451
heparan_sulfate_biosynthesis_late_stages	0.148301	-0.0619135	0.511643	0.122258
KEGG_Glycosphingolipid_biosynthesis_globo_series_Main_Pathway	0.148341	-0.0828754	0.984443	0.00363608
VEGF_Pathway_Cell_Survival	0.149372	-0.0465168	0.126882	0.284808
NCI_Class_I_PI3K_signaling_events_Pathway_(actin_cytoskeleton_reorganization)	0.149665	-0.0481839	0.343877	0.176863
reactome_Phagosomal_maturation_early_endosomal_stage__Main_Pathway	0.149951	-0.0553389	0.509932	0.123336
NCI_Integrins_in_angiogenesis_Main_Pathway	0.150051	-0.0826446	0.300557	0.192974
KEGG_Ether_lipid_metabolism_Main_Pathway	0.150358	-0.047691	0.693976	0.0733614
NCI_IL2_signaling_events_mediated_by_PI3K_Main_Pathway	0.150982	-0.0337686	0.173016	0.254569
gluconeogenesis	0.152082	0.0595188	0.169647	-0.256306
NCI_BCR_signaling_Main_Pathway	0.15289	-0.0288113	0.117347	0.295398
KEGG_Calcium_signaling_Main_Pathway	0.153426	-0.0775617	0.232778	0.223579
NCI_HIV_1_Nef_Negative_effector_of_Fas_and_TNF_alpha_Pathway_(protein_ubiquitination)	0.155232	-0.0434707	0.714272	0.0682146
reactome_Transport_of_Mature_mRNA_derived_from_an_Intron_Containing_Transcript_Main_Pathway	0.155504	0.0299349	0.0615529	-0.35434
KEGG_Linoleic_acid_metabolism_Main_Pathway	0.155578	-0.0663989	0.227818	0.22678
CD40_Pathway_Gene_Expression_COX2_and_Prostaglandins_via_NFKB2	0.155643	0.0261335	0.346716	-0.177078
CD40_Pathway_Gene_Expression_Cell_Adhesion_Molecule_via_NFKB2	0.155643	0.0261335	0.346716	-0.177078
CD40_Pathway_Gene_Expression_Cell_Survival_via_NFKB2	0.155643	0.0261335	0.346716	-0.177078
CD40_Pathway_Gene_Expression_Co-Stimulatory_Molecules_via_NFKB2	0.155643	0.0261335	0.346716	-0.177078
CD40_Pathway_Gene_Expression_Immunoglobulin_Class_Switch_via_NFKB2	0.155643	0.0261335	0.346716	-0.177078
CD40_Pathway_Gene_Expression_Pro-Inflamatory_Cytokines_via_NFKB2	0.155643	0.0261335	0.346716	-0.177078
CD40_Pathway_Gene_Expression_Procoagulant_Activity_via_NFKB2	0.155643	0.0261335	0.346716	-0.177078
reactome_Adrenaline_noradrenaline_inhibits_insulin_secretion_Main_Pathway	0.156176	-0.0680694	0.0530707	0.365921
NCI_Thromboxane_A2_receptor_signaling_Pathway_(cAMP_biosynthetic_process)	0.15626	-0.0601159	0.215256	0.231553
KEGG_Bladder_cancer_Main_Pathway	0.157675	-0.0273559	0.0480488	0.382907
GPCR_Pathway	0.158276	-0.0410031	0.0775699	0.330665
reactome_Initial_triggering_of_complement_Main_Pathway	0.158539	-0.182935	0.997428	-0.000606198
biocarta_nerve_growth_factor_pathway_ngf__Main_Pathway	0.158907	-0.0397529	0.231951	0.224503
biocarta_angiotensin_ii_mediated_activation_of_jnk_pathway_via_pyk2_dependent_signaling_Main_Pathway	0.158963	-0.0229485	0.588342	0.100816
reactome_ERKs_are_inactivated_Main_Pathway	0.159262	-0.0456245	0.161874	0.261766
biocarta_pdgf_signaling_Main_Pathway	0.160264	-0.0384651	0.697048	0.0725877
ERK_Signaling_Pathway	0.161983	-0.0628929	0.229348	0.225333
IGF1R_Signaling_Pathway	0.162872	-0.0368459	0.768069	0.0549246
pyrimidine_deoxyribonucleotides_biosynthesis_from_CTP	0.163899	0.0441296	0.0336415	-0.3988
ILK_Signaling_Pathway_Cytoskeletal_Adhesion_Complexes	0.163983	-0.112102	0.681121	0.0765095
biocarta_bcr_signaling_Main_Pathway	0.164487	-0.0522428	0.210465	0.235291
KEGG_Inflammatory_mediator_regulation_of_TRP_channels_Main_Pathway	0.164561	-0.0493963	0.17938	0.253143
NCI_Alpha_synuclein_signaling_Pathway_(Pathway_negative_regulation_of_transcription_via_TOR1A_SNCA_STUB1_FKBP1A)	0.165536	-0.0738867	0.348128	0.176679
NCI_Alpha_synuclein_signaling_Pathway_(Pathway_positive_regulation_of_gene_specific_transcription_via_TOR1A_SNCA_FKBP1A_STUB1)	0.165536	-0.0738867	0.348128	0.176679
NCI_Alpha_synuclein_signaling_Pathway_(protein_targeting_to_lysosome)	0.165536	-0.0738867	0.348128	0.176679
KEGG_HIF_1_signaling_Main_Pathway	0.165665	-0.0315461	0.0975535	0.310394
KEGG_Glycosaminoglycan_biosynthesis_keratan_sulfate_Main_Pathway	0.165856	-0.0752214	0.904669	-0.0223273
biocarta_pkc_catalyzed_phosphorylation_of_inhibitory_phosphoprotein_of_myosin_phosphatase_Main_Pathway	0.166331	-0.0569284	0.926111	0.0174091
reactome_Metabolism_of_Angiotensinogen_to_Angiotensins_Main_Pathway	0.166712	-0.094585	0.192395	0.244934
reactome_Signaling_by_NODAL_Main_Pathway	0.167265	0.0517996	0.242553	-0.21913
reactome_Presynaptic_function_of_Kainate_receptors_Main_Pathway	0.167463	-0.0649227	0.693838	0.0737662
NCI_ErbB4_signaling_events_Pathway_(glial_cell_differentiation)	0.167584	-0.0573648	0.0664746	0.34718
ILK_Signaling_Pathway_Epithelial_Mesenchymal_Transition_Tubulo-Interstitial_Fibrosis	0.168251	-0.097887	0.57451	0.104539
ILK_Signaling_Pathway_Migration_Vasculogenesis	0.168251	-0.097887	0.57451	0.104539
reactome_Integrin_cell_surface_interactions_Main_Pathway	0.169425	-0.112602	0.398563	0.157241
superpathway_of_melatonin_degradation	0.169901	-0.0584379	0.674059	0.0787598
ErbB_Family_Pathway_Gene_Expression_via_JUN_FOS_ELK1	0.170231	-0.0432976	0.400722	0.156878
NCI_S1P1_Pathway_(receptor_internalization)	0.170498	-0.0973289	0.526214	0.118027
KEGG_Dopaminergic_synapse_Main_Pathway	0.170775	-0.0321882	0.688045	0.0756428
biocarta_hiv_1_nef_negative_effector_of_fas_and_tnf_Pathway_(Pathway_protein_ubiquitination_of_CHUK)	0.170986	-0.0452855	0.544084	-0.113137
KEGG_Chronic_myeloid_leukemia_Main_Pathway	0.17099	-0.0261129	0.492353	0.128455
KEGG_Amyotrophic_lateral_sclerosis_ALS__Main_Pathway	0.171069	0.0518149	0.985019	-0.00353227
KEGG_Focal_adhesion_Main_Pathway	0.172264	-0.0650182	0.830974	0.0401638
KEGG_Salmonella_infection_Main_Pathway	0.173248	-0.0341006	0.03033	0.40967
reactome_G_beta_gamma_signalling_through_PLC_beta_Main_Pathway	0.173466	-0.0606477	0.485879	0.130857
reactome_Transport_of_Ribonucleoproteins_into_the_Host_Nucleus_Main_Pathway	0.173524	0.0341595	0.100466	-0.312003
KEGG_Hedgehog_signaling_Main_Pathway	0.173539	-0.0544373	0.344555	0.179057
reactome_Cytosolic_tRNA_aminoacylation_Main_Pathway	0.173647	0.0349382	0.522806	0.120131
reactome_Transport_of_the_SLBP_independent_Mature_mRNA_Main_Pathway	0.173747	0.0327713	0.126969	-0.290069
reactome_G_beta_gamma_signalling_through_PI3Kgamma_Main_Pathway	0.173761	-0.0658333	0.4693	0.13591
KEGG_MAPK_signaling_Main_Pathway	0.174016	-0.0274238	0.343728	0.178222
reactome_Sema3A_PAK_dependent_Axon_repulsion_Main_Pathway	0.174519	-0.0573584	0.068639	0.341429
NCI_p75_NTR_mediated_signaling_Pathway_(neuron_apoptosis)	0.175327	-0.038964	0.619831	0.0928105
purine_nucleotides_ide_novoi_biosynthesis	0.175361	0.0367696	0.738038	-0.0625331
reactome_Purine_catabolism_Main_Pathway	0.17572	-0.054729	0.479802	0.132105
STAT3_Pathway_Growth_Arrest_and_Differentiation	0.175867	-0.083566	0.355032	0.17272
JAK-STAT_Pathway_Nml_SOCS_BCL-XL_p21_Myc_Nos2_Gene_Expression_via_STAT2	0.17637	-0.0585033	0.127347	0.286207
reactome_Interleukin_7_signaling_Main_Pathway	0.17639	-0.0748036	0.860463	0.0328065
cAMP_Pathway_Fatty_Acid_Metabolism	0.176585	-0.0438744	0.368792	0.169971
sphingosine_and_sphingosine-1-phosphate_metabolism	0.176765	-0.0380245	0.00738387	0.51546
PTEN_Pathway_Proliferation	0.176916	0.0444634	0.88972	-0.0260536
reactome_Signaling_by_ERBB2_Main_Pathway	0.177738	-0.0421702	0.471788	0.134552
cAMP_Pathway_Cytokine_Production	0.177778	-0.0402858	0.324011	0.18557
KEGG_Epstein_Barr_virus_infection_Main_Pathway	0.177842	-0.0327019	0.417983	0.150916
reactome_Synthesis_of_PIPs_at_the_plasma_membrane_Main_Pathway	0.178667	-0.0356406	0.480535	0.13139
NCI_LPA_receptor_mediated_events_Main_Pathway	0.178892	-0.0299829	0.141226	0.274949
reactome_Class_A_1_Rhodopsin_like_receptors__Main_Pathway	0.1792	-0.113029	0.689094	0.0753078
KEGG_Hepatitis_B_Main_Pathway	0.17973	-0.0348694	0.520274	0.120022
3-phosphoinositide_biosynthesis	0.179757	-0.0365819	0.148192	0.270748
KEGG_Protein_digestion_and_absorption_Main_Pathway	0.179757	-0.0744718	0.236886	0.221373
WNT_Pathway_PKC_Pathway	0.181456	-0.0435727	0.0638296	0.350083
NCI_Thromboxane_A2_receptor_signaling_Pathway_(MAPKKK_cascade)	0.181849	-0.0622949	0.190115	0.245182
TRAF_Pathway_Apoptosis	0.181936	-0.0505997	0.9399	0.0144069
reactome_Transport_of_Mature_mRNA_Derived_from_an_Intronless_Transcript_Main_Pathway	0.182831	0.0314237	0.116253	-0.298439
reactome_Degradation_of_the_extracellular_matrix_Main_Pathway	0.183713	-0.102983	0.422963	0.151075
reactome_p38MAPK_events_Main_Pathway	0.184093	-0.0412198	0.744744	-0.06105
KEGG_Gap_junction_Main_Pathway	0.184992	0.0246222	0.478382	-0.13237
NCI_Wnt_signaling_network_Pathway_(Wnt_receptor_signaling_pathway_through_beta_catenin)	0.185244	-0.0628674	0.139455	0.279801
biocarta_akt_signaling_Main_Pathway	0.185378	-0.0342512	0.176915	0.252583
MAPK_Family_Pathway	0.186496	-0.0457046	0.541204	0.115538
NCI_VEGF_and_VEGFR_signaling_network_Main_Pathway	0.186612	-0.101127	0.971405	-0.00675024
reactome_FCERI_mediated_MAPK_activation_Main_Pathway	0.186641	-0.046238	0.187092	0.247951
KEGG_Serotonergic_synapse_Main_Pathway	0.186752	-0.0427622	0.217351	0.231725
reactome_Transcriptional_activation_of_mitochondrial_biogenesis_Main_Pathway	0.186764	-0.0280311	0.705142	0.0710502
NCI_CXCR4_mediated_signaling_events_Pathway_(cell_proliferation)	0.186908	-0.0855054	0.122018	0.289767
reactome_Transport_of_the_SLBP_Dependant_Mature_mRNA_Main_Pathway	0.1873	0.0318414	0.109841	-0.303613
reactome_Formation_of_the_ternary_complex_and_subsequently_the_43S_complex_Main_Pathway	0.187531	0.0665393	0.53992	-0.116391
biocarta_toll_like_receptor_Main_Pathway	0.189355	-0.0409448	0.300201	0.193207
reactome_RNA_Polymerase_I_Promoter_Escape_Main_Pathway	0.189636	0.0311394	0.436549	-0.147093
KEGG_Hematopoietic_cell_lineage_Main_Pathway	0.190065	-0.107607	0.354268	0.172998
NCI_Regulation_of_Androgen_receptor_activity_Main_Pathway	0.190069	-0.0189139	0.618256	0.0941681
Growth_Hormone_Signaling_Pathway_Glucose_Uptake	0.192112	-0.0505588	0.444317	0.144139
NCI_Presenilin_action_in_Notch_and_Wnt_signaling_Pathway_(apoptosis)	0.193068	-0.0429201	0.500334	-0.127644
reactome_Dermatan_sulfate_biosynthesis_Main_Pathway	0.193417	-0.121045	0.371444	0.166679
reactome_Miscellaneous_substrates_Main_Pathway	0.193909	0.0996418	0.859942	0.0337703
NCI_Nectin_adhesion_Main_Pathway	0.19396	-0.0282851	0.0147547	0.467089
KEGG_Small_cell_lung_cancer_Main_Pathway	0.194007	-0.0617308	0.173536	0.254753
reactome_PIP3_activates_AKT_signaling_Main_Pathway	0.194194	-0.034305	0.141784	0.274763
NCI_PAR1_mediated_thrombin_signaling_events_Pathway_(cAMP_biosynthetic_process)	0.194794	-0.0600358	0.612382	0.0945396
KEGG_PI3K_Akt_signaling_Main_Pathway	0.194846	0.0169958	0.171533	-0.259337
NCI_IL8_and_CXCR1_mediated_signaling_events_Main_Pathway	0.195185	-0.0894533	0.530195	0.117154
NCI_IL6_mediated_signaling_events_Main_Pathway	0.195695	-0.0440846	0.323024	0.186475
reactome_Ca2_Main_Pathway	0.196406	-0.0560537	0.449442	0.141862
biocarta_the_co_stimulatory_signal_during_t_cell_activation_Main_Pathway	0.196738	-0.134416	0.66371	0.0811083
biocarta_the_co_stimulatory_signal_during_t_cell_activation_Pathway_(T_cell_activation)	0.196738	-0.134416	0.66371	0.0811083
reactome_Elastic_fibre_formation_Main_Pathway	0.197438	-0.146261	0.21262	0.233271
IL-6_Pathway	0.197887	-0.0165593	0.842467	0.0371378
JAK-STAT_Pathway	0.198236	-0.046925	0.0850226	0.323201
reactome_Ribosomal_scanning_and_start_codon_recognition_Main_Pathway	0.199981	0.0570535	0.655248	-0.0847602
NCI_Urokinase_type_plasminogen_activator_uPA_and_uPAR_mediated_signaling_Main_Pathway	0.199989	-0.100772	0.397138	0.158185
KEGG_Prion_diseases_Main_Pathway	0.201242	-0.0408843	0.424492	0.150261
NCI_PAR1_mediated_thrombin_signaling_events_Main_Pathway	0.201433	-0.0464616	0.729021	0.064599
KEGG_Base_excision_repair_Main_Pathway	0.201719	0.0316189	0.986855	-0.00308142
NCI_Signaling_events_mediated_by_TCPTP_Main_Pathway	0.202979	-0.0345668	0.656887	-0.0846378
reactome_Thrombin_signalling_through_proteinase_activated_receptors_PARs__Main_Pathway	0.203594	-0.053018	0.145667	0.273667
reactome_Translation_initiation_complex_formation_Main_Pathway	0.20543	0.0573408	0.53992	-0.116391
reactome_NEP_NS2_Interacts_with_the_Cellular_Export_Machinery_Main_Pathway	0.206323	0.0324246	0.398479	-0.158933
reactome_Iron_uptake_and_transport_Main_Pathway	0.20711	-0.0507979	0.514761	0.122539
biocarta_actions_of_nitric_oxide_in_the_heart_Main_Pathway	0.20778	-0.0409024	0.951578	-0.0113663
biocarta_induction_of_apoptosis_through_dr3_and_dr4_5_death_receptors_Pathway_(apoptosis)	0.208074	0.0350258	0.0344996	-0.402361
Interferon_Pathway_Transciption	0.208275	-0.0421112	0.427202	0.147968
KEGG_Circadian_rhythm_Main_Pathway	0.20894	0.0396483	0.413143	-0.152897
NCI_S1P2_Main_Pathway	0.209242	-0.0378264	0.162166	0.261912
reactome_Nuclear_import_of_Rev_protein_Main_Pathway	0.209575	0.0325012	0.600658	-0.098713
mTOR_Pathway_Translation_Elongation	0.210712	0.0227847	0.796505	0.04861
KEGG_T_cell_receptor_signaling_Main_Pathway	0.211024	-0.0383998	0.971391	-0.00668374
reactome_MHC_class_II_antigen_presentation_Main_Pathway	0.211068	-0.0375804	0.450159	0.140863
reactome_Sema4D_induced_cell_migration_and_growth_cone_collapse_Main_Pathway	0.21153	-0.0386881	0.285162	0.200341
NCI_Beta1_integrin_cell_surface_interactions_Main_Pathway	0.211592	-0.105634	0.189213	0.245753
reactome_The_NLRP3_inflammasome_Main_Pathway	0.212701	-0.0648695	0.996365	0.00085704
KEGG_Legionellosis_Main_Pathway	0.213098	-0.108904	0.244774	0.216996
NCI_Cellular_roles_of_Anthrax_toxin_Main_Pathway	0.213333	-0.0542297	0.706417	-0.0701856
NCI_ATF_2_transcription_factor_network_Main_Pathway	0.213517	-0.0224845	0.3642	0.169261
reactome_Rho_GTPase_cycle_Main_Pathway	0.213942	-0.0361748	0.475701	0.133286
KEGG_Hepatitis_C_Main_Pathway	0.214268	-0.023371	0.44859	-0.142488
NCI_Fanconi_anemia_Pathway_(regulation_of_double_strand_break_repair_via_homologous_recombination)	0.214572	0.0367138	0.0528941	-0.372784
NCI_HIF_1_alpha_transcription_factor_network_Main_Pathway	0.214704	-0.04132	0.392899	0.159549
KEGG_Alcoholism_Main_Pathway	0.21479	-0.0299649	0.0373576	0.394133
NCI_Class_I_PI3K_signaling_events_mediated_by_Akt_Main_Pathway	0.215468	-0.0154604	0.754942	-0.0584561
biocarta_wnt_signaling_Main_Pathway	0.216126	0.0366068	0.942661	0.0136924
reactome_NOTCH2_intracellular_domain_regulates_transcription_Main_Pathway	0.216569	-0.0551437	0.254609	0.212529
NCI_Regulation_of_Androgen_receptor_activity_Pathway_(cell_proliferation)	0.216631	-0.0178499	0.699345	0.0729137
TRAF_Pathway_Gene_Expression_via_FOS_JUN	0.21688	-0.0471084	0.805435	0.0458718
NCI_Beta3_integrin_cell_surface_interactions_Main_Pathway	0.21754	-0.0980131	0.233495	0.223116
biocarta_how_progesterone_initiates_the_oocyte_maturation_Pathway_(oocyte_maturation)	0.218091	0.0427603	0.908962	0.0213688
reactome_EPHA_mediated_growth_cone_collapse_Main_Pathway	0.218316	-0.0519429	0.167287	0.258699
cAMP_Pathway_Cell_Growth	0.219238	-0.0362751	0.653253	0.0844676
KEGG_Phototransduction_Main_Pathway	0.220394	-0.0447607	0.854556	0.0343208
biocarta_il_2_signaling_Main_Pathway	0.220829	-0.0602277	0.441209	0.143657
biocarta_lck_and_fyn_tyrosine_kinases_in_initiation_of_tcr_activation_Main_Pathway	0.221336	-0.149544	0.187626	0.246374
NGF_Pathway_Apoptosis	0.221519	-0.0504179	0.255955	0.21383
cAMP_Pathway_Lipolysis	0.22156	0.0488043	0.876296	0.0290304
HGF_Pathway_Cell_Cycle_Progression	0.221933	-0.0441322	0.246875	0.217194
NCI_DNA_PK_pathway_in_nonhomologous_end_joining_Pathway_(V_D_J_recombination)	0.221966	0.0412552	0.771012	0.0552168
NCI_IL8_and_CXCR2_mediated_signaling_events_Main_Pathway	0.222559	-0.0719153	0.358277	0.171436
reactome_Retinoid_metabolism_and_transport_Main_Pathway	0.223161	-0.0593196	0.569655	0.106368
EGF_Pathway	0.224014	-0.0267382	0.46751	0.136014
reactome_Formation_of_the_Early_Elongation_Complex_Main_Pathway	0.224898	0.026689	0.743962	-0.0609148
reactome_Formation_of_the_HIV_1_Early_Elongation_Complex_Main_Pathway	0.224898	0.026689	0.743962	-0.0609148
KEGG_ECM_receptor_interaction_Main_Pathway	0.225488	-0.0972422	0.454136	0.139442
pyrimidine_deoxyribonucleotides_ide_novoi_biosynthesis	0.22555	0.0393195	0.0310892	-0.404218
NCI_Syndecan_1_mediated_signaling_events_Main_Pathway	0.225852	-0.0995968	0.395896	0.158137
reactome_NICD_traffics_to_nucleus_Main_Pathway	0.226054	-0.0463355	0.358171	0.171318
reactome_Notch_HLH_transcription_Main_Pathway	0.226054	-0.0463355	0.358171	0.171318
STAT3_Pathway	0.226317	-0.0740785	0.476538	0.132978
reactome_Serotonin_receptors_Main_Pathway	0.226882	-0.0769478	0.387119	-0.163865
reactome_Acyl_chain_remodelling_of_PS_Main_Pathway	0.227057	-0.0774249	0.462378	0.137652
NCI_Arf6_signaling_events_Main_Pathway	0.227327	-0.0412122	0.979802	0.00476757
reactome_Cleavage_of_Growing_Transcript_in_the_Termination_Region_Main_Pathway	0.227462	0.0240544	0.0211252	-0.450177
reactome_mRNA_3_end_processing_Main_Pathway	0.227462	0.0240544	0.0211252	-0.450177
KEGG_Type_II_diabetes_mellitus_Main_Pathway	0.227938	0.170618	0.166121	-0.258665
NCI_LPA_receptor_mediated_events_Pathway_(cAMP_biosynthetic_process)	0.22849	-0.0375058	0.42724	0.149102
NCI_FOXM1_transcription_factor_network_Main_Pathway	0.228688	0.0373282	0.00358463	-0.5641
NCI_Glypican_1_network_Pathway_(cell_growth)	0.229322	-0.0953979	0.322706	0.186284
NCI_Glypican_1_network_Pathway_(fibroblast_growth_factor_receptor_signaling_pathway)	0.229322	-0.0953979	0.322706	0.186284
KEGG_Taurine_and_hypotaurine_metabolism_Main_Pathway	0.229631	-0.0571277	0.33983	0.179963
WNT_Pathway	0.230183	-0.0282787	0.221825	0.228512
reactome_Recycling_pathway_of_L1_Main_Pathway	0.231165	-0.032913	0.83238	0.0395195
PTEN_Pathway_Synaptic_Transmission	0.231266	0.0443602	0.37939	-0.165691
reactome_Rev_mediated_nuclear_export_of_HIV_RNA_Main_Pathway	0.231503	0.0305828	0.1614	-0.262756
reactome_Regulation_of_HSF1_mediated_heat_shock_response_Main_Pathway	0.231631	-0.0248446	0.0886776	0.325348
reactome_Transcriptional_regulation_of_pluripotent_stem_cells_Main_Pathway	0.232166	0.0477378	0.645101	-0.0864322
HIF1Alpha_Pathway_p53_Hypoxia_Pathway	0.232555	-0.0235575	0.280401	0.201668
PTEN_Pathway_Genomic_Stability	0.233649	0.0433192	0.997723	0.000540513
cAMP_Pathway_Chemotaxis	0.234876	-0.034895	0.824312	0.0418015
KEGG_Folate_biosynthesis_Main_Pathway	0.235305	-0.0996955	0.562239	0.108499
NCI_Regulation_of_nuclear_SMAD2_3_signaling_Pathway_(Pathway_degradation_of_SMAD3)	0.236043	-0.0274747	0.590875	-0.101309
Cellular_Apoptosis_Pathway_Gene_Expression_FLIP_CIAP2_BFL1_BCL2_via_NFKB2	0.236851	0.023619	0.151042	-0.270698
reactome_Collagen_biosynthesis_and_modifying_enzymes_Main_Pathway	0.237085	-0.102442	0.341172	0.178646
reactome_WNT5A_dependent_internalization_of_FZD2_FZD5_and_ROR2_Main_Pathway	0.23724	-0.0550161	0.357466	0.17168
reactome_Nuclear_Pore_Complex_NPC_Disassembly_Main_Pathway	0.237352	0.0276175	0.3729	-0.168021
reactome_Tryptophan_catabolism_Main_Pathway	0.237503	-0.074237	0.320633	-0.189506
PTEN_Pathway_DNA_Repair	0.237504	0.0417049	0.997723	0.000540513
Glucocorticoid_Receptor_Signaling_Pathway	0.237524	0.0527795	0.447407	-0.142091
NCI_LKB1_signaling_events_Pathway_(establishment_of_cell_polarity)	0.237833	0.0399348	0.153205	-0.26619
MAPK_Signaling_Pathway_Cell_Motility_Inflammation_Apoptosis_Osmoregulation	0.237926	-0.0201261	0.670264	0.079316
KEGG_Glutathione_metabolism_Main_Pathway	0.238409	-0.0379878	0.805646	-0.045844
reactome_O_glycosylation_of_TSR_domain_containing_proteins_Main_Pathway	0.23853	-0.0963961	0.852144	0.0347188
NCI_RAC1_signaling_Pathway_(lamellipodium_assembly)	0.238777	-0.0203568	0.36482	0.169465
NCI_Retinoic_acid_receptors_mediated_signaling_Main_Pathway	0.239155	-0.0202544	0.00964577	0.493492
retinol_biosynthesis	0.239352	-0.0639962	0.512743	0.122166
GSK3_Signaling_Pathway_Gene_Expression_via_CTNNB1	0.239922	0.0254728	0.0677224	-0.345963
NCI_E_cadherin_signaling_in_keratinocytes_Main_Pathway	0.24063	-0.0237259	0.00591648	0.536872
NCI_VEGFR3_signaling_in_lymphatic_endothelium_Pathway_(cell_migration)	0.240778	-0.12424	0.642498	0.0864217
reactome_TRP_channels_Main_Pathway	0.241278	-0.0540358	0.316669	0.186806
KEGG_Viral_carcinogenesis_Main_Pathway	0.241913	-0.0221134	0.35067	0.175338
reactome_The_activation_of_arylsulfatases_Main_Pathway	0.243561	-0.0737081	0.997588	-0.000567761
NCI_IGF1_Pathway_(positive_regulation_of_MAPKKK_cascade)	0.243575	-0.0334763	0.952786	0.011044
KEGG_Nicotinate_and_nicotinamide_metabolism_Main_Pathway	0.243935	0.0366556	0.142107	-0.276756
PTEN_Pathway_Differentiation	0.24414	0.0322654	0.77603	0.0541005
PTEN_Pathway_Cell_Cycle	0.24675	0.0323887	0.85902	-0.0336908
PTEN_Pathway_Growth	0.24675	0.0323887	0.85902	-0.0336908
biocarta_hiv_1_nef_negative_effector_of_fas_and_tnf_Main_Pathway	0.246788	-0.0250584	0.828899	-0.0411511
biocarta_role_of_U_00DF_arrestins_in_the_activation_and_targeting_of_map_kinases_Main_Pathway	0.246838	-0.0651875	0.594478	0.0999138
reactome_pre_mRNA_splicing_Main_Pathway	0.247678	0.0220776	0.211484	-0.235718
TNF_Signaling_Pathway_Gene_Expression_and_Cell_Survival_via_FOS_NFKB2_JUN_ELK1_ATF6	0.248135	-0.020796	0.283274	-0.201149
NCI_Signaling_events_mediated_by_VEGFR1_and_VEGFR2_Pathway_(regulation_of_vascular_permeability)	0.248154	-0.028418	0.337769	0.179369
reactome_mRNA_decay_by_5_to_3_exoribonuclease_Main_Pathway	0.249197	0.0235368	0.587435	-0.101528
KEGG_Influenza_A_Main_Pathway	0.24922	0.0265903	0.887081	-0.0267388
ATM_Pathway_Cell_Survival	0.249266	-0.0258131	0.997374	0.000616896
KEGG_Natural_killer_cell_mediated_cytotoxicity_Main_Pathway	0.250701	-0.0398428	0.48919	0.129083
Hedgehog_Signaling_in_Mammals_Pathway	0.250785	-0.0389012	0.193223	0.244668
reactome_regulation_of_FZD_by_ubiquitination_Main_Pathway	0.252702	-0.043366	0.499737	0.126317
reactome_Glycosphingolipid_metabolism_Main_Pathway	0.252984	-0.0331254	0.321243	0.185254
biocarta_keratinocyte_differentiation_Pathway_(apoptosis)	0.25352	0.03035	0.365463	0.171983
biocarta_nfkb_activation_by_nontypeable_hemophilus_influenzae_Main_Pathway	0.253786	-0.0381968	0.639971	0.0872605
biocarta__U_00DF_arrestins_in_gpcr_desensitization_Main_Pathway	0.254364	-0.069397	0.589835	0.101131
biocarta_prion_Main_Pathway	0.255095	-0.0569866	0.124312	0.290787
NCI_PAR4_mediated_thrombin_signaling_events_Main_Pathway	0.25619	-0.0523148	0.113542	0.296015
NCI_IL8_and_CXCR2_mediated_signaling_events_Pathway_(Pathway_degradation_of_CXCL8)	0.256696	-0.0531044	0.34252	0.179052
KEGG_Estrogen_signaling_Main_Pathway	0.256835	-0.022432	0.690086	0.0747651
KEGG_Cysteine_and_methionine_metabolism_Main_Pathway	0.258001	0.0314854	0.0351328	-0.408399
KEGG_Toll_like_receptor_signaling_Main_Pathway	0.258405	-0.0218796	0.762807	0.0562769
reactome_Integrin_alphaIIb_beta3_signaling_Main_Pathway	0.259492	-0.0679622	0.1579	0.265914
reactome_PCP_CE_Main_Pathway	0.259914	-0.0470542	0.0395965	0.400046
KEGG_Selenocompound_metabolism_Main_Pathway	0.260129	0.0291836	0.462213	-0.137669
reactome_p130Cas_linkage_to_MAPK_signaling_for_integrins_Main_Pathway	0.260198	-0.0804171	0.347223	0.175392
IP3_Pathway	0.26034	-0.0437283	0.933517	0.0157016
reactome_Prostacyclin_signalling_through_prostacyclin_receptor_Main_Pathway	0.261509	-0.0540118	0.446598	0.142604
reactome_Nuclear_Receptor_transcription_Main_Pathway	0.261787	-0.0315951	0.411993	0.15373
KEGG_Ubiquitin_mediated_proteolysis_Main_Pathway	0.2627	0.00914877	0.439642	-0.144066
reactome_Activated_point_mutants_of_FGFR2_Main_Pathway	0.264057	-0.086414	0.0356693	0.403741
reactome_RNA_Polymerase_I_Transcription_Initiation_Main_Pathway	0.264398	0.0199028	0.645324	-0.086733
reactome_CRMPs_in_Sema3A_signaling_Main_Pathway	0.264763	-0.0744106	0.210319	0.234622
reactome_Signaling_by_FGFR_mutants_Main_Pathway	0.265066	-0.0563834	0.0170232	0.458029
NCI_Regulation_of_RAC1_activity_Main_Pathway	0.265242	-0.0294274	0.806268	0.045658
reactome_E2F_mediated_regulation_of_DNA_replication_Main_Pathway	0.265272	0.069	0.139925	-0.282153
reactome_G1_S_Specific_Transcription_Main_Pathway	0.265272	0.069	0.139925	-0.282153
KEGG_Chemokine_signaling_Main_Pathway	0.265424	-0.053171	0.899479	0.0237538
p53_Signaling_Pathway_Breast_Cancer	0.265933	-0.0176326	0.0225956	0.432529
p53_Signaling_Pathway_Cell_Cycle_Arrest	0.265933	-0.0176326	0.0225956	0.432529
p53_Signaling_Pathway_Cell_Growth_Accumulation	0.265933	-0.0176326	0.0225956	0.432529
p53_Signaling_Pathway_DNA_Repair	0.265933	-0.0176326	0.0225956	0.432529
p53_Signaling_Pathway_Exosome_Mediated_Secretion	0.265933	-0.0176326	0.0225956	0.432529
p53_Signaling_Pathway_Inhibition_of_Angiogenesis_and_Metastasis	0.265933	-0.0176326	0.0225956	0.432529
NCI_p75_NTR_mediated_signaling_Pathway_(neuron_projection_morphogenesis)	0.266091	-0.0533628	0.674353	-0.0787211
NCI_Endothelins_Pathway_(cAMP_biosynthetic_process)	0.266619	-0.0635503	0.344126	0.177547
biocarta_human_cytomegalovirus_and_map_kinase_pathways_Main_Pathway	0.268278	-0.021827	0.20692	0.234949
KEGG_Osteoclast_differentiation_Main_Pathway	0.268294	-0.0629124	0.183146	0.249241
reactome_Trafficking_of_AMPA_receptors_Main_Pathway	0.269232	-0.0527235	0.358598	0.171484
superpathway_of_pyrimidine_deoxyribonucleoside_salvage	0.26957	0.0381732	0.116343	-0.295592
reactome_KSRP_destabilizes_mRNA_Main_Pathway	0.270808	0.023288	0.537979	-0.114943
biocarta_egf_signaling_Main_Pathway	0.270887	-0.0297892	0.193259	-0.246647
biocarta_cell_cycle_g1_s_check_point_Main_Pathway	0.271615	-0.0305257	0.729174	0.0655458
terminal_iOi-glycans_residues_modification	0.271749	-0.0491282	0.927513	0.0170924
NCI_Integrins_in_angiogenesis_Pathway_(angiogenesis)	0.272093	-0.0650455	0.563504	0.108816
NCI_C_MYB_transcription_factor_network_Main_Pathway	0.272126	-0.0251201	0.403362	0.155846
KEGG_NF_kappa_B_signaling_Main_Pathway	0.273002	-0.0411315	0.219473	0.229918
biocarta_chrebp_regulation_by_carbohydrates_and_camp_Main_Pathway	0.274663	-0.0545931	0.94807	0.0122272
KEGG_RNA_polymerase_Main_Pathway	0.275004	0.0238368	0.5029	0.125025
IL-2_Pathway_Gene_Expression_via_FYN_LYN_RPS6KB1_PTK2B	0.275791	-0.0560823	0.590807	0.10035
NCI_Alpha9_beta1_integrin_signaling_events_Main_Pathway	0.275793	-0.0910317	0.933226	0.0156604
reactome_TGF_beta_receptor_signaling_in_EMT_epithelial_to_mesenchymal_transition__Main_Pathway	0.276672	-0.0244865	0.250836	0.21943
cAMP_Pathway_eNOS_Signaling_Cardiovascular_Homeostasis	0.276936	0.0408385	0.98207	-0.0041874
NCI_p38_signaling_mediated_by_MAPKAP_kinases_Main_Pathway	0.277463	-0.0244727	0.9601	0.00936758
KEGG_Ribosome_Main_Pathway	0.277794	0.049383	0.9524	0.0113019
NCI_Aurora_A_signaling_Pathway_(spindle_assembly)	0.277853	0.0227889	0.402383	-0.157572
NCI_TCR_signaling_in_naive_CD4_T_cells_Main_Pathway	0.279575	-0.0544569	0.622642	0.0917442
KEGG_Other_glycan_degradation_Main_Pathway	0.279658	0.0332317	0.197034	-0.241301
NCI_IL3_mediated_signaling_events_Main_Pathway	0.280923	-0.0384197	0.185277	0.247719
biocarta_pten_dependent_cell_cycle_arrest_and_apoptosis_Main_Pathway	0.281029	-0.0235216	0.48331	0.130541
biocarta_il_6_signaling_Main_Pathway	0.281712	-0.0434512	0.74799	0.0599414
NCI_Signaling_events_mediated_by_PTP1B_Main_Pathway	0.282006	-0.0455331	0.479966	0.132421
reactome_G_alpha_12_13_signalling_events_Main_Pathway	0.282199	-0.0304132	0.358298	0.172594
NCI_Osteopontin_mediated_events_Pathway_(bone_resorption)	0.282236	-0.0517033	0.282228	0.201391
NCI_Signaling_events_mediated_by_TCPTP_Pathway_(regulation_of_gluconeogenesis)	0.282599	-0.0433759	0.608562	-0.0971602
Ras_Pathway_Cell-Cell_Junctions	0.282712	-0.0411298	0.68536	-0.0772872
reactome_U12_Dependent_Splicing_Main_Pathway	0.282932	0.0273282	0.919241	-0.0188705
cAMP_Pathway_Regulation_of_Cytoskeleton	0.28418	0.0387949	0.510721	-0.123205
reactome_Generation_of_second_messenger_molecules_Main_Pathway	0.284354	-0.107681	0.25863	0.211185
reactome_RNA_Polymerase_I_Transcription_Termination_Main_Pathway	0.284402	0.0229598	0.821859	-0.0424182
ATM_Pathway_G2-Mitosis_progression	0.284962	-0.0355801	0.0739337	0.33469
ATM_Pathway_G2_M_Checkpoint_Arrest	0.284962	-0.0355801	0.0739337	0.33469
NCI_E2F_transcription_factor_network_Main_Pathway	0.286107	0.0223163	0.435358	0.145598
NCI_CXCR3_mediated_signaling_events_Pathway_(cell_proliferation)	0.286373	-0.0637659	0.884546	-0.0273365
biocarta_regulation_of_spermatogenesis_by_crem_Main_Pathway	0.286594	-0.049842	0.288549	0.198585
fatty_acid_beta-oxidation_peroxisome	0.286718	0.0515829	0.682592	-0.0765646
KEGG_Pancreatic_secretion_Main_Pathway	0.286896	-0.0583342	0.833413	0.0394704
biocarta_il_4_signaling_Main_Pathway	0.286897	-0.0350372	0.562291	0.1084
KEGG_Vasopressin_regulated_water_reabsorption_Main_Pathway	0.28747	-0.0320478	0.626005	0.0910741
Glucocorticoid_Receptor_Signaling_Pathway_Inflammatory_Cytokines	0.28766	0.0310539	0.699635	-0.0719543
biocarta_adp_ribosylation_factor_Main_Pathway	0.287694	-0.0270298	0.25024	0.215529
NCI_Alpha6_beta4_integrin_ligand_interactions_Main_Pathway	0.288878	-0.062564	0.115799	0.298949
Growth_Hormone_Signaling_Pathway	0.288987	-0.0298049	0.292199	0.196512
reactome_Interleukin_receptor_SHC_signaling_Main_Pathway	0.289087	-0.0479024	0.544628	0.11304
reactome_Ligand_gated_ion_channel_transport_Main_Pathway	0.289121	-0.056593	0.614799	-0.0943147
biocarta_role_of_mal_in_rho_mediated_activation_of_srf_Main_Pathway	0.289212	-0.0207039	0.744056	0.0609639
NCI_Syndecan_1_mediated_signaling_events_Pathway_(Tumor_Cell_Invasion)	0.289643	-0.0996474	0.471453	0.134105
NCI_Syndecan_1_mediated_signaling_events_Pathway_(homophilic_cell_adhesion)	0.289643	-0.0996474	0.471453	0.134105
NCI_Syndecan_1_mediated_signaling_events_Pathway_(positive_regulation_of_cell_migration)	0.289643	-0.0996474	0.471453	0.134105
biocarta_how_progesterone_initiates_the_oocyte_maturation_Main_Pathway	0.290468	-0.0247684	0.0668766	0.34854
AHR_Pathway_Cath_D_expression_via_SP1	0.290547	-0.0365964	0.555177	0.109917
biocarta_gamma_aminobutyric_acid_receptor_life_cycle_Main_Pathway	0.291452	-0.0583855	0.13686	-0.279377
reactome_Smooth_Muscle_Contraction_Main_Pathway	0.29201	-0.0831844	0.865206	0.0317701
NCI_Class_I_PI3K_signaling_events_mediated_by_Akt_Pathway_(G1_S_transition_of_mitotic_cell_cycle)	0.292035	-0.0179098	0.893043	0.0250949
KEGG_Staphylococcus_aureus_infection_Main_Pathway	0.292156	-0.0891573	0.665231	0.0816336
HIF1Alpha_Pathway	0.292198	-0.0187102	0.570731	0.105853
reactome_Signaling_by_constitutively_active_EGFR_Main_Pathway	0.292276	-0.0290006	0.978331	-0.00509129
biocarta_t_cell_receptor_signaling_Main_Pathway	0.292615	-0.0353946	0.807384	0.0454252
p38_Signaling_Pathway_Gene_Expression_Cell_Motility_Inflammation_Apoptosis_Osmoregulation_via_MEF2D_TP53_CREB1_ATF2_JUND_ETV1_NFKB2_AP2A1_MAX_FOSL1_CEBPG_ELK1_CDC25C_JUNB_STAT1_SP1_DDIT3_ELK4_CEBPA	0.293321	-0.0249717	0.772336	0.0539432
reactome_Conversion_from_APC_C_Cdc20_to_APC_C_Cdh1_in_late_anaphase_Main_Pathway	0.293507	0.0237779	0.0747198	-0.339817
NCI_Class_I_PI3K_signaling_events_mediated_by_Akt_Pathway_(cell_survival)	0.293927	-0.0203559	0.901508	-0.0231418
reactome_Class_C_3_Metabotropic_glutamate_pheromone_receptors__Main_Pathway	0.294215	0.0439913	0.532026	-0.117228
cAMP_Pathway_Cell_Survival	0.294553	-0.0262858	0.277983	0.203747
reactome_temp_Post-translational_modification_synthesis_of_GPI-anchored_proteins	0.295141	-0.0453934	0.191221	0.244946
biocarta_induction_of_apoptosis_through_dr3_and_dr4_5_death_receptors_Main_Pathway	0.295244	0.0288662	0.0217309	-0.43789
KEGG_Pyrimidine_metabolism_Main_Pathway	0.295679	0.0171614	0.131697	-0.285258
KEGG_Spliceosome_Main_Pathway	0.295762	0.0186752	0.880634	-0.0279814
NCI_Regulation_of_cytoplasmic_and_nuclear_SMAD2_3_signaling_Main_Pathway	0.296015	0.0164851	0.659604	-0.0821737
reactome_Olfactory_Signaling_Pathway_Main_Pathway	0.296096	0.00940016	0.816953	0.0434808
NCI_Sumoylation_by_RanBP2_regulates_transcriptional_repression_Main_Pathway	0.296284	0.0260705	0.548942	-0.112459
NCI_JNK_signaling_in_the_CD4_TCR_Main_Pathway	0.296536	-0.0538504	0.402811	0.156903
reactome_Rap1_signalling_Main_Pathway	0.2973	-0.0350844	0.21355	0.232537
reactome_Synthesis_of_PA_Main_Pathway	0.297922	-0.0457578	0.795121	0.0486402
NCI_IL27_mediated_signaling_events_Main_Pathway	0.298381	-0.0658137	0.490858	0.128763
reactome_Regulation_of_Rheb_GTPase_activity_by_AMPK_Main_Pathway	0.298411	-0.0456602	0.295531	0.19681
reactome_Interleukin_2_signaling_Main_Pathway	0.298488	-0.0606712	0.67123	0.0792426
Growth_Hormone_Signaling_Pathway_Gene_Expression_via_SRF_ELK1_STAT5B_CEBPD_STAT1_STAT3	0.298531	-0.0249983	0.48862	0.129262
reactome_Pre_NOTCH_Processing_in_Golgi_Main_Pathway	0.29854	-0.0416511	0.923863	-0.0179051
cAMP_Pathway_Myocardial_Contraction	0.298733	-0.0429525	0.100803	0.310082
Akt_Signaling_Pathway_Cell_Survival	0.29875	-0.0143215	0.179925	0.252718
biocarta_role_of_mef2d_in_t_cell_apoptosis_Main_Pathway	0.299236	0.0606066	0.416123	-0.152182
reactome_FCERI_mediated_Ca_2_mobilization_Main_Pathway	0.299422	-0.0505854	0.446981	0.142447
NCI_HIV_1_Nef_Negative_effector_of_Fas_and_TNF_alpha_Main_Pathway	0.299433	-0.0176504	0.904355	0.0224138
NCI_FOXA1_transcription_factor_network_Main_Pathway	0.299827	-0.195561	0.260411	0.210199
biocarta_downregulated_of_mta_3_in_er_negative_breast_tumors_Main_Pathway	0.299827	-0.195561	0.260411	0.210199
biocarta_influence_of_ras_and_rho_proteins_on_g1_to_s_transition_Main_Pathway	0.299982	-0.0164607	0.0779831	0.334756
NCI_CXCR3_mediated_signaling_events_Pathway_(chemotaxis)	0.300679	-0.0795368	0.787643	0.0506649
AHR_Pathway_PS2_Gene_expression_via_ESR1	0.301097	-0.038497	0.688284	0.0747255
reactome_Nonsense_Mediated_Decay_NMD_enhanced_by_the_Exon_Junction_Complex_EJC__Main_Pathway	0.301295	0.0470019	0.788095	-0.0509762
glutathione-mediated_detoxification	0.301722	-0.0453596	0.793548	0.0489924
reactome_Transferrin_endocytosis_and_recycling_Main_Pathway	0.30239	-0.026731	0.349534	0.176732
NCI_CXCR4_mediated_signaling_events_Pathway_(regulation_of_heterotypic_cell_cell_adhesion)	0.30244	-0.0510483	0.108442	0.300891
biocarta_ceramide_signaling_Pathway_(Pathway_protein_ubiquitination_of_CHUK)	0.303561	-0.0328806	0.51176	-0.12234
biocarta_apoptotic_signaling_in_response_to_dna_damage_Pathway_(apoptosis)	0.303856	-0.0330134	0.414835	0.152401
reactome_GTP_hydrolysis_and_joining_of_the_60S_ribosomal_subunit_Main_Pathway	0.304523	0.0497728	0.788095	-0.0509762
AHR_Pathway_C-myc_expression_via_RELA	0.305149	-0.0351685	0.532342	0.116391
Tumour_Infiltration_Pathway	0.305196	-0.094228	0.466518	-0.137582
reactome_Viral_mRNA_Translation_Main_Pathway	0.305332	0.0574299	0.788095	-0.0509762
biocarta_g_protein_signaling_through_tubby_proteins_Main_Pathway	0.30643	-0.0843461	0.197515	0.242802
KEGG_Inflammatory_bowel_disease_IBD__Main_Pathway	0.306814	-0.0641935	0.477909	0.132295
NCI_FOXA2_and_FOXA3_transcription_factor_networks_Main_Pathway	0.307075	-0.0681531	0.728715	0.0648638
Erythropoietin_Pathway_Cell_Survival	0.307188	-0.01361	0.794492	0.0486306
biocarta_activation_of_pkc_through_g_protein_coupled_receptors_Main_Pathway	0.307301	-0.0831103	0.803116	0.0467948
NCI_Fc_epsilon_receptor_I_signaling_in_mast_cells_Main_Pathway	0.307604	-0.0190821	0.964936	-0.0083174
NCI_Glucocorticoid_receptor_regulatory_network_Pathway_(MAPKKK_cascade)	0.30812	-0.0203853	0.469859	0.134516
NCI_Glucocorticoid_receptor_regulatory_network_Pathway_(apoptosis)	0.30812	-0.0203853	0.469859	0.134516
NCI_Glucocorticoid_receptor_regulatory_network_Pathway_(histone_acetylation)	0.30812	-0.0203853	0.469859	0.134516
biocarta_tnfr1_signaling_Main_Pathway	0.308999	-0.0288053	0.887935	-0.026242
reactome_Amyloids_Main_Pathway	0.310025	-0.0454044	0.961905	0.00894095
reactome_L13a_mediated_translational_silencing_of_Ceruloplasmin_expression_Main_Pathway	0.310157	0.0501236	0.788095	-0.0509762
reactome_Regulation_of_IGF_Activity_by_IGFBP_Main_Pathway	0.310367	-0.0969868	0.10157	0.311527
KEGG_Inositol_phosphate_metabolism_Main_Pathway	0.310448	-0.0189444	0.642641	0.0868077
biocarta_chromatin_remodeling_by_hswi_snf_atp_dependent_complexes_Main_Pathway	0.310715	-0.0237668	0.313021	0.18795
biocarta_chromatin_remodeling_by_hswi_snf_atp_dependent_complexes_Pathway_(chromatin_remodeling)	0.310715	-0.0237668	0.313021	0.18795
reactome_G_alpha_q_signalling_events_Main_Pathway	0.310913	-0.0423515	0.40763	0.154673
KEGG_Endocrine_and_other_factor_regulated_calcium_reabsorption_Main_Pathway	0.312901	-0.0398731	0.570383	0.105879
reactome_Synthesis_secretion_and_inactivation_of_Glucose_dependent_Insulinotropic_Polypeptide_GIP__Main_Pathway	0.313085	-0.0514316	0.487167	0.130485
biocarta_vegf_hypoxia_and_angiogenesis_Pathway_(cell_migration)	0.313133	-0.037405	0.912039	0.0206603
NCI_C_MYC_Main_Pathway	0.313438	0.0193545	0.756624	-0.0578072
reactome_Xenobiotics_Main_Pathway	0.313501	0.0573259	0.517979	0.120963
reactome_Formation_of_a_pool_of_free_40S_subunits_Main_Pathway	0.313771	0.0538643	0.788095	-0.0509762
RANK_Signaling_in_Osteoclasts_Pathway_Inhibition_of_Death	0.313987	-0.021421	0.478351	0.132144
reactome_Peptide_chain_elongation_Main_Pathway	0.314672	0.0575511	0.986729	-0.00314931
KEGG_Leishmaniasis_Main_Pathway	0.314848	-0.0546989	0.82374	-0.041869
NCI_E_cadherin_signaling_in_the_nascent_adherens_junction_Main_Pathway	0.317222	-0.0173961	0.0256232	0.424889
reactome_Triglyceride_Biosynthesis_Main_Pathway	0.317384	-0.0212512	0.749504	0.0595856
reactome_APC_C_Cdc20_mediated_degradation_of_Cyclin_B_Main_Pathway	0.317797	0.0261761	0.394436	-0.159114
IL-2_Pathway	0.318221	-0.029697	0.707876	0.0700381
reactome_Eukaryotic_Translation_Termination_Main_Pathway	0.31827	0.0561683	0.763928	-0.056953
biocarta_apoptotic_signaling_in_response_to_dna_damage_Main_Pathway	0.318627	-0.0309483	0.904266	0.0224224
NCI_ErbB1_downstream_signaling_Main_Pathway	0.318694	-0.0110689	0.391191	0.160721
reactome_Phosphorylation_of_the_APC_C_Main_Pathway	0.318772	0.0286562	0.542312	-0.113645
reactome_Reduction_of_cytosolic_Ca_levels_Main_Pathway	0.320192	-0.0562444	0.31744	0.187836
reactome_Phosphorylation_of_CD3_and_TCR_zeta_chains_Main_Pathway	0.320289	-0.123717	0.717652	0.0680704
MAPK_Family_Pathway_Chromatin_Remodelling	0.320338	0.0457878	0.512609	-0.122552
KEGG_Glycosylphosphatidylinositol_GPI_anchor_biosynthesis_Main_Pathway	0.320819	-0.0228302	0.270121	-0.209308
NCI_IL8_and_CXCR1_mediated_signaling_events_Pathway_(cAMP_biosynthetic_process)	0.321827	-0.0753287	0.370354	0.168763
biocarta_multi_step_regulation_of_transcription_by_pitx2_Main_Pathway	0.32194	0.0306284	0.519336	0.122806
PTEN_Pathway_Angiogenesis_and_Tumorigenesis	0.322282	-0.033233	0.183885	0.257212
PTEN_Pathway_Ca2+_Signaling	0.322282	-0.033233	0.183885	0.257212
IGF1R_Signaling_Pathway_Apoptosis	0.322366	-0.0378755	0.643443	0.0862632
L-kynurenine_degradation	0.322684	-0.0592612	0.41674	0.151422
NCI_IL1_mediated_signaling_events_Main_Pathway	0.322999	-0.0238371	0.509897	0.123579
HA_syntesis_pathway	0.323809	-0.0390508	0.690597	0.0742418
NCI_Regulation_of_nuclear_SMAD2_3_signaling_Main_Pathway	0.323999	-0.0238677	0.995125	0.00115105
KEGG_Peroxisome_Main_Pathway	0.324867	0.0272397	0.267755	-0.207406
biocarta_vegf_hypoxia_and_angiogenesis_Main_Pathway	0.325197	-0.0300516	0.720914	0.0672686
NCI_Thromboxane_A2_receptor_signaling_Pathway_(chemotaxis)	0.325603	-0.0684933	0.726792	0.0652475
NCI_Thromboxane_A2_receptor_signaling_Pathway_(muscle_contraction)	0.325603	-0.0684933	0.726792	0.0652475
NCI_CDC42_signaling_events_Main_Pathway	0.326458	-0.013954	0.361298	0.174027
reactome_Nonsense_Mediated_Decay_NMD_independent_of_the_Exon_Junction_Complex_EJC__Main_Pathway	0.326748	0.0527569	0.657105	-0.0842432
NCI_TCR_signaling_in_naive_CD8_T_cells_Pathway_(Pathway_regulation_of_survival_gene_product_expression_via_AKT1)	0.327176	-0.0525998	0.703468	-0.0720289
KEGG_NOD_like_receptor_signaling_Main_Pathway	0.327199	-0.021823	0.345021	-0.178316
NCI_PDGFR_alpha_signaling_Main_Pathway	0.327818	-0.0318952	0.0943387	0.316774
KEGG_Adipocytokine_signaling_Main_Pathway	0.328349	0.0263219	0.435247	-0.145296
Ras_Pathway_Apoptosis	0.329279	-0.0200612	0.595478	0.0989285
biocarta_erk1_erk2_mapk_signaling_Main_Pathway	0.329372	-0.0223319	0.963896	-0.0084538
NCI_Beta2_integrin_cell_surface_interactions_Main_Pathway	0.330111	-0.0782519	0.403778	0.156192
KEGG_Neuroactive_ligand_receptor_interaction_Main_Pathway	0.330154	-0.0439299	0.201399	0.241034
reactome_Respiratory_electron_transport_Main_Pathway	0.330262	0.0444839	0.118038	-0.291991
reactome_Signaling_by_FGFR1_fusion_mutants_Main_Pathway	0.330811	-0.0232277	0.526185	0.118177
NCI_Fanconi_anemia_Main_Pathway	0.331032	0.032644	0.0299911	-0.419016
KEGG_Asthma_Main_Pathway	0.331816	-0.0930063	0.234022	0.222641
reactome_Inhibition_of_replication_initiation_of_damaged_DNA_by_RB1_E2F1_Main_Pathway	0.332381	0.0285695	0.578018	-0.103821
reactome_Adenylate_cyclase_inhibitory_Main_Pathway	0.332568	-0.0465291	0.492888	0.127749
KEGG_Glucagon_signaling_Main_Pathway	0.333022	-0.0171616	0.428048	0.150207
KEGG_ErbB_signaling_Main_Pathway	0.333376	-0.0208138	0.719784	0.0671722
NCI_Signaling_events_mediated_by_VEGFR1_and_VEGFR2_Pathway_(angiogenesis)	0.33353	-0.0219757	0.241813	0.218897
reactome_Signaling_by_Hippo_Main_Pathway	0.334839	-0.0326218	0.346917	0.175214
reactome_APC_Cdc20_mediated_degradation_of_Nek2A_Main_Pathway	0.335063	0.0254078	0.533304	-0.1164
phospholipases	0.335903	-0.0334368	0.580894	-0.102872
NCI_N_cadherin_signaling_events_Main_Pathway	0.337337	-0.0326128	0.797937	-0.0480182
reactome_Biosynthesis_of_the_N_glycan_precursor_dolichol_lipid_linked_oligosaccharide_LLO_and_transfer_to_a_nascent_protein_Main_Pathway	0.337401	0.0258686	0.632472	-0.0895169
KEGG_Primary_immunodeficiency_Main_Pathway	0.339853	-0.0771385	0.62081	0.0924371
NCI_N_cadherin_signaling_events_Pathway_(actin_filament_polymerization)	0.340679	-0.0389381	0.798632	0.0475553
reactome_SRP_dependent_cotranslational_protein_targeting_to_membrane_Main_Pathway	0.344623	0.0435307	0.644945	-0.0874379
reactome_Ras_activation_uopn_Ca2_infux_through_NMDA_receptor_Main_Pathway	0.344653	-0.0489973	0.707608	0.0700487
reactome_Acyl_chain_remodelling_of_PE_Main_Pathway	0.344712	-0.045932	0.647963	0.0856026
KEGG_Tuberculosis_Main_Pathway	0.345497	0.0392443	0.457506	-0.138481
reactome_Kinesins_Main_Pathway	0.346092	0.0288232	0.139079	-0.286219
reactome_Translocation_of_ZAP_70_to_Immunological_synapse_Main_Pathway	0.346769	-0.125888	0.717652	0.0680704
reactome_Ion_transport_by_P_type_ATPases_Main_Pathway	0.347713	-0.0334971	0.705024	0.071383
NCI_Downstream_signaling_in_naive_CD8_T_cells_Main_Pathway	0.349376	-0.0540982	0.960435	0.00924497
biocarta_the_41bb_dependent_immune_response_Main_Pathway	0.349663	-0.039347	0.772524	0.0538794
NCI_Signaling_events_mediated_by_TCPTP_Pathway_(G1_S_transition_of_mitotic_cell_cycle)	0.349695	-0.0374635	0.317547	-0.191933
NCI_Signaling_events_mediated_by_TCPTP_Pathway_(MAPKKK_cascade)	0.349695	-0.0374635	0.317547	-0.191933
KEGG_Regulation_of_autophagy_Main_Pathway	0.349746	-0.0245411	0.546138	0.112404
TRAF_Pathway_Direct_Antimicrobial_Response_and_Cell-Mediated_Immunity_and_Apoptosis_of_Host_Cell	0.351041	0.0219204	0.886658	-0.0266815
superpathway_of_purine_nucleotide_salvage	0.351521	0.0268974	0.539992	-0.115503
NCI_Arf6_downstream_Main_Pathway	0.351944	-0.0184014	0.246944	0.218398
NCI_Integrin_linked_kinase_signaling_Main_Pathway	0.352644	-0.0208592	0.50412	0.12528
KEGG_Transcriptional_misregulation_in_cancer_Main_Pathway	0.354199	-0.0309266	0.465972	0.136069
reactome_PLC_beta_mediated_events_Main_Pathway	0.355374	-0.0405638	0.741199	0.06195
NCI_Signaling_events_regulated_by_Ret_tyrosine_kinase_Main_Pathway	0.356014	-0.027894	0.302991	0.193892
biocarta_il_2_receptor_beta_chain_in_t_cell_activation_Main_Pathway	0.35666	-0.0188676	0.484443	0.130467
reactome_PD_1_signaling_Main_Pathway	0.357716	-0.110303	0.617435	0.094114
NCI_RhoA_signaling_Main_Pathway	0.357888	-0.0177788	0.691904	-0.0741639
NCI_Syndecan_3_mediated_signaling_events_Main_Pathway	0.357948	-0.0308784	0.171807	0.25575
NCI_IL8_and_CXCR2_mediated_signaling_events_Pathway_(cAMP_biosynthetic_process)	0.358682	-0.0471229	0.493301	0.129202
reactome_G_alpha_i_signalling_events_Main_Pathway	0.360298	-0.0423733	0.292714	0.197036
reactome_APC_C_Cdc20_mediated_degradation_of_mitotic_proteins_Main_Pathway	0.360649	0.0259546	0.341495	-0.177968
reactome_Inactivation_of_APC_C_via_direct_inhibition_of_the_APC_C_complex_Main_Pathway	0.360649	0.0259546	0.341495	-0.177968
reactome_RNA_Polymerase_III_Transcription_Initiation_From_Type_2_Promoter_Main_Pathway	0.361682	0.0168601	0.506043	0.125138
KEGG_Huntington_s_disease_Main_Pathway	0.362486	-0.0410871	0.964886	-0.00824758
biocarta_bioactive_peptide_induced_signaling_Main_Pathway	0.362671	-0.0388774	0.40955	0.155129
reactome_Translocation_of_GLUT4_to_the_plasma_membrane_Main_Pathway	0.363215	-0.0180155	0.76543	0.0558048
GSK3_Signaling_Pathway_Glycogen_Synthesis	0.363459	0.0188459	0.510098	0.124224
reactome_Activation_of_the_phototransduction_cascade_Main_Pathway	0.36356	-0.0484367	0.035827	0.396863
KEGG_Terpenoid_backbone_biosynthesis_Main_Pathway	0.364916	-0.0315289	0.747651	0.0599375
reactome_Downregulation_of_TGF_beta_receptor_signaling_Main_Pathway	0.365299	-0.0184188	0.933066	0.0159371
superpathway_of_methionine_degradation	0.365673	-0.0360094	0.436112	0.145683
reactome_Apoptotic_cleavage_of_cellular_proteins_Main_Pathway	0.366093	-0.036759	0.157378	0.268139
reactome_Attenuation_phase_Main_Pathway	0.366938	-0.0269009	0.0159669	0.479899
reactome_SEMA3A_Plexin_repulsion_signaling_by_inhibiting_Integrin_adhesion_Main_Pathway	0.367944	-0.0439679	0.424465	0.149949
reactome_TCF_dependent_signaling_in_response_to_WNT_Main_Pathway	0.368247	0.0432548	0.318488	-0.189727
reactome_Transcriptional_regulation_of_white_adipocyte_differentiation_Main_Pathway	0.369744	-0.0123804	0.224238	0.228639
reactome_Glucagon_type_ligand_receptors_Main_Pathway	0.37027	-0.0463684	0.880209	0.0282401
GPCR_Pathway_Gene_Expression_via_JUN_NFKB2_ELK1_SRF_FOS_CREB3	0.370828	-0.0194588	0.665051	-0.0805933
NCI_TCR_signaling_in_naive_CD4_T_cells_Pathway_(proteasomal_ubiquitin_dependent_protein_catabolic_process)	0.371479	-0.084807	0.348218	0.175403
triacylglycerol_biosynthesis	0.371638	-0.0236771	0.820229	-0.0423582
NCI_Aurora_A_signaling_Pathway_(protein_catabolic_process)	0.374922	0.0280031	0.494043	-0.127473
KEGG_Jak_STAT_signaling_Main_Pathway	0.377408	-0.0330372	0.707786	-0.0704556
biocarta_tgf_beta_signaling_Main_Pathway	0.377877	-0.032238	0.824524	0.0414815
reactome_Regulation_of_IFNG_signaling_Main_Pathway	0.377917	-0.0387806	0.504247	-0.127147
reactome_Downstream_TCR_signaling_Main_Pathway	0.378791	-0.0565572	0.242355	0.218668
biocarta_transcription_regulation_by_methyltransferase_of_carm1_Main_Pathway	0.3818	-0.0226545	0.242946	0.217669
NCI_CXCR3_mediated_signaling_events_Pathway_(actin_polymerization_or_depolymerization)	0.382003	-0.0830768	0.938969	0.0143984
biocarta_activation_of_camp_dependent_protein_kinase_pka_Main_Pathway	0.382296	-0.0554159	0.446244	0.143006
NCI_Downstream_signaling_in_naive_CD8_T_cells_Pathway_(Pathway_regulation_of_survival_gene_product_expression_via_IL2RG)	0.382407	-0.0873412	0.364553	-0.171723
Chemokine_Pathway	0.382475	-0.0414947	0.697967	0.0723305
NCI_ATM_Pathway_(G1_S_transition_checkpoint)	0.383179	0.0238818	0.00293891	-0.585511
PTEN_Pathway_Proliferation_CyclinA2_Geminin_AuroraA_PLK1	0.383512	-0.0311759	0.573107	0.105387
PTEN_Pathway_Senescence_Ets2_p16	0.383512	-0.0311759	0.573107	0.105387
NCI_Insulin_mediated_glucose_transport_Main_Pathway	0.383569	-0.016559	0.543772	0.113157
NCI_Stabilization_and_expansion_of_the_E_cadherin_adherens_junction_Pathway_(actin_cable_formation)	0.384314	-0.0222931	0.0291959	0.416672
NCI_Fanconi_anemia_Pathway_(Sister_Chromatid_Exchange_Process)	0.386268	0.0273604	0.0498554	-0.380292
chondroitin_sulfate_biosynthesis_late_stages	0.387885	-0.0706031	0.516215	0.12115
reactome_Abortive_elongation_of_HIV_1_transcript_in_the_absence_of_Tat_Main_Pathway	0.388796	0.0242534	0.886653	0.0266138
cAMP_Pathway_Endothelial_Cell_Regulation	0.389479	0.0186772	0.540111	-0.115812
glycolysis	0.389617	0.0355938	0.873649	0.0296581
RANK_Signaling_in_Osteoclasts_Pathway	0.390044	-0.0194945	0.749221	0.0596217
cAMP_Pathway_Glycogen_Synthesis	0.391055	0.0306965	0.442913	-0.145863
superpathway_of_geranylgeranyldiphosphate_biosynthesis_I_via_mevalonate	0.391156	-0.043858	0.788852	-0.0498668
reactome_IRF3_mediated_induction_of_type_I_IFN_Main_Pathway	0.391684	-0.0186023	0.990467	-0.00224033
biocarta_regulation_of_pgc_1a_Main_Pathway	0.393694	-0.0293219	0.862255	0.0325767
biocarta_control_of_skeletal_myogenesis_by_hdac_and_calcium_calmodulin_dependent_kinase_camk__Main_Pathway	0.393827	-0.0327005	0.722764	-0.0667922
NCI_Posttranslational_regulation_of_adherens_junction_stability_and_dissassembly_Main_Pathway	0.394164	-0.0295229	0.92222	-0.018284
reactome_EPH_ephrin_mediated_repulsion_of_cells_Main_Pathway	0.394677	-0.0300435	0.398744	0.157227
NCI_IFN_gamma_Main_Pathway	0.395727	-0.0196107	0.617658	0.09306
NCI_Caspase_Cascade_in_Apoptosis_Pathway_(DNA_fragmentation_during_apoptosis)	0.396361	0.0226239	0.0472442	-0.380746
biocarta_mets_affect_on_macrophage_differentiation_Main_Pathway	0.399111	0.0184597	0.260324	-0.212358
KEGG_Salivary_secretion_Main_Pathway	0.399184	-0.0546164	0.0912029	0.319894
biocarta_hiv_1_nef_negative_effector_of_fas_and_tnf_Pathway_(Pathway_degradation_of_CASP8_BIRC2_APAF1)	0.399997	-0.0295536	0.437745	-0.148103
biocarta_lissencephaly_gene_lis1_in_neuronal_migration_and_development_Pathway_(retrograde_axon_cargo_transport)	0.400749	0.0287907	0.916087	-0.0197225
NCI_IL23_mediated_signaling_events_Main_Pathway	0.402963	-0.0354551	0.288431	0.198741
KEGG_Adrenergic_signaling_in_cardiomyocytes_Main_Pathway	0.403001	-0.0282274	0.339599	0.180084
cAMP_Pathway_Oncogenesis	0.404352	0.02828	0.294707	-0.198504
KEGG_Shigellosis_Main_Pathway	0.404537	-0.0163308	0.0901574	0.319399
NCI_Canonical_Wnt_signaling_Main_Pathway	0.405831	0.0167302	0.485427	-0.13024
KEGG_Complement_and_coagulation_cascades_Main_Pathway	0.407118	-0.0499552	0.706435	-0.070811
biocarta_trefoil_factors_initiate_mucosal_healing_Main_Pathway	0.40729	-0.0341	0.942496	-0.0134837
biocarta_internal_ribosome_entry_Main_Pathway	0.408183	-0.0267139	0.885881	0.0269595
biocarta_internal_ribosome_entry_Pathway_(translational_initiation)	0.408183	-0.0267139	0.885881	0.0269595
biocarta_alk_in_cardiac_myocytes_Main_Pathway	0.408695	-0.0351219	0.423509	0.151954
NCI_Class_I_PI3K_signaling_events_mediated_by_Akt_Pathway_(negative_regulation_of_cell_cycle)	0.409363	-0.012228	0.267623	-0.213871
biocarta_hypoxia_and_p53_in_the_cardiovascular_system_Main_Pathway	0.409673	-0.0201843	0.821518	-0.042125
KEGG_Vibrio_cholerae_infection_Main_Pathway	0.411956	0.0346489	0.860287	-0.0330005
reactome_GABA_synthesis_release_reuptake_and_degradation_Main_Pathway	0.412173	-0.0475876	0.215091	-0.232401
PAK_Pathway_Contractility_Stress_Fibres_and_Focal_Adhesion	0.412712	-0.0256458	0.672434	0.0800621
NCI_Retinoic_acid_receptors_mediated_signaling_Pathway_(proteasomal_ubiquitin_dependent_protein_catabolic_process)	0.413057	-0.0198325	0.056063	0.373604
KEGG_Homologous_recombination_Main_Pathway	0.413917	0.0245983	0.299007	-0.195006
biocarta_proteasome_complex_Main_Pathway	0.414313	0.0281227	0.74745	0.0599955
biocarta_proteasome_complex_Pathway_(Pathway_degradation_of_PSMA1)	0.414313	0.0281227	0.74745	0.0599955
NCI_ATM_Main_Pathway	0.414488	0.0198663	0.0736134	-0.342962
reactome_Dual_incision_reaction_in_GG_NER_Main_Pathway	0.415752	0.0161164	0.980171	-0.0046751
reactome_Formation_of_incision_complex_in_GG_NER_Main_Pathway	0.415752	0.0161164	0.980171	-0.0046751
KEGG_Histidine_metabolism_Main_Pathway	0.416089	-0.0358985	0.203078	0.238682
KEGG_Fanconi_anemia_Main_Pathway	0.416601	-0.0138535	0.217918	0.231482
reactome_Fatty_acids_Main_Pathway	0.417234	0.0657266	0.458576	0.140831
reactome_Processing_of_Capped_Intron_Containing_Pre_mRNA_Main_Pathway	0.417517	0.0161665	0.714062	-0.0689964
CD40_Pathway	0.417875	-0.0149194	0.986383	0.0031753
NCI_amb2_Integrin_signaling_Main_Pathway	0.417926	-0.0607006	0.423783	0.149015
RANK_Signaling_in_Osteoclasts_Pathway_Expression_of_Osteoclastic_Genes_via_JUN_NFAT5_NFKB2_MITF_FOS	0.418593	-0.0187362	0.644426	0.0865709
cAMP_Pathway_Gene_Expression_via_NFKB2_CREBBP_ELK1	0.41903	0.0156687	0.626614	-0.090511
reactome_DAP12_interactions_Main_Pathway	0.419853	-0.0713131	0.918012	-0.0193586
reactome_p75NTR_recruits_signalling_complexes_Main_Pathway	0.421217	-0.0271032	0.935413	0.0152631
reactome_Ephrin_signaling_Main_Pathway	0.421314	-0.0283352	0.180484	0.251726
biocarta_il_3_signaling_Main_Pathway	0.422695	-0.0325336	0.0796241	0.329295
reactome_RNA_Polymerase_III_Transcription_Termination_Main_Pathway	0.423641	0.0155324	0.877866	-0.0290072
NCI_Insulin_Pathway_Main_Pathway	0.423653	-0.0133121	0.495863	0.128008
reactome_Acyl_chain_remodelling_of_PC_Main_Pathway	0.423789	-0.0354168	0.518819	0.121615
putrescine_degradation_III	0.423815	-0.045154	0.390691	0.161956
dolichyl-diphosphooligosaccharide_biosynthesis	0.424436	0.0277024	0.989718	0.00241594
reactome_Lysosome_Vesicle_Biogenesis_Main_Pathway	0.424438	-0.0213044	0.19081	0.248969
reactome_Chondroitin_sulfate_biosynthesis_Main_Pathway	0.425873	-0.0606153	0.869247	0.030676
KEGG_Purine_metabolism_Main_Pathway	0.427837	-0.0110143	0.376688	0.165725
mevalonate_pathway	0.428145	-0.0480142	0.354276	-0.173979
NCI_Signaling_events_mediated_by_PRL_Main_Pathway	0.42866	-0.0129431	0.555887	-0.111951
superpathway_of_inositol_phosphate_compounds	0.430731	-0.0148333	0.351645	0.174735
reactome_RNA_Pol_II_CTD_phosphorylation_and_interaction_with_CE_Main_Pathway	0.431166	0.0152895	0.6592	-0.082374
reactome_Synthesis_of_bile_acids_and_bile_salts_via_27_hydroxycholesterol_Main_Pathway	0.432742	-0.0478592	0.436865	-0.146418
purine_nucleotides_degradation	0.43296	-0.026737	0.589775	0.100316
NCI_Trk_receptor_signaling_mediated_by_PI3K_and_PLC_gamma_Main_Pathway	0.434131	-0.0162414	0.227455	0.226952
reactome_XAV939_inhibits_tankyrase_stabilizing_AXIN_Main_Pathway	0.434914	0.0189085	0.922912	0.0181831
KEGG_Citrate_cycle_TCA_cycle__Main_Pathway	0.436235	0.0272401	0.782827	-0.0512677
reactome_Processing_of_Intronless_Pre_mRNAs_Main_Pathway	0.439589	0.0190904	0.744976	-0.0607299
reactome_RNA_Polymerase_III_Transcription_Initiation_From_Type_1_Promoter_Main_Pathway	0.44112	0.0143146	0.485819	0.131187
biocarta_rac1_cell_motility_signaling_Main_Pathway	0.442083	-0.0111968	0.203071	0.238256
KEGG_Phagosome_Main_Pathway	0.443407	-0.0275454	0.125628	-0.290227
NCI_CDC42_signaling_events_Pathway_(actin_cytoskeleton_organization)	0.444026	-0.0199591	0.616109	0.0944613
KEGG_Sphingolipid_metabolism_Main_Pathway	0.445938	-0.0160514	0.856712	0.0338211
EGF_Pathway_Actin_Cytoskeletal_Rearrangement	0.446089	-0.0346938	0.637169	0.0883917
reactome_RNA_Polymerase_III_Chain_Elongation_Main_Pathway	0.446308	0.0170586	0.311505	0.190479
reactome_CDO_in_myogenesis_Main_Pathway	0.447444	-0.0271835	0.335502	0.180539
ILK_Signaling_Pathway_Epithelial_Mesenchymal_Transition	0.447934	0.0303666	0.571673	-0.105797
chondroitin_sulfate_biosynthesis	0.448166	-0.0419869	0.457966	0.138723
ILK_Signaling_Pathway_Actin_Polymerization_Cytoskeletal_Reorganization	0.451181	0.0367824	0.137148	-0.277746
reactome_APC_C_Cdh1_mediated_degradation_of_Cdc20_and_other_APC_C_Cdh1_targeted_proteins_in_late_mitosis_early_G1_Main_Pathway	0.452031	0.0206904	0.453805	-0.139857
reactome_Role_of_LAT2_NTAL_LAB_on_calcium_mobilization_Main_Pathway	0.452096	-0.0304438	0.235512	0.222548
reactome_mRNA_Capping_Main_Pathway	0.453335	0.0138962	0.928103	-0.0168404
reactome_CS_DS_degradation_Main_Pathway	0.453463	-0.051564	0.60842	-0.0963017
biocarta_signal_transduction_through_il1r_Main_Pathway	0.454163	-0.0210589	0.829656	-0.0402827
biocarta_role_of_ran_in_mitotic_spindle_regulation_Main_Pathway	0.454326	0.0286272	0.12254	-0.299276
TNF_Signaling_Pathway_Apoptosis	0.456342	-0.0210717	0.376775	-0.170454
reactome_Recycling_of_bile_acids_and_salts_Main_Pathway	0.456674	0.0453885	0.809883	0.0450201
NCI_Calcineurin_regulated_NFAT_dependent_transcription_in_lymphocytes_Main_Pathway	0.457599	-0.0507877	0.393476	0.160335
KEGG_Insulin_secretion_Main_Pathway	0.458279	-0.0263464	0.250304	0.217083
KEGG_GnRH_signaling_Main_Pathway	0.45972	-0.0186129	0.118227	0.292868
reactome_EGFR_downregulation_Main_Pathway	0.461236	-0.0157196	0.220086	0.230469
reactome_Regulation_of_lipid_metabolism_by_Peroxisome_proliferator_activated_receptor_alpha_PPARalpha__Main_Pathway	0.462299	-0.020672	0.313391	0.18958
NCI_Regulation_of_CDC42_activity_Main_Pathway	0.462649	-0.0212681	0.36959	0.16876
biocarta_eukaryotic_protein_translation_Main_Pathway	0.463196	0.0172861	0.521551	0.120461
reactome_Tat_mediated_elongation_of_the_HIV_1_transcript_Main_Pathway	0.46369	0.0151767	0.72997	0.0643935
NCI_Presenilin_action_in_Notch_and_Wnt_signaling_Pathway_(Pathway_degradation_of_CTNNB1)	0.466225	-0.0105392	0.966261	-0.00790148
NCI_FoxO_family_signaling_Main_Pathway	0.46833	0.00834759	0.756498	0.0578871
NCI_EPO_signaling_Main_Pathway	0.469303	-0.0189081	0.869014	0.0310482
reactome_Glucose_transport_Main_Pathway	0.471788	0.0287423	0.451485	-0.140133
reactome_Formation_of_HIV_1_elongation_complex_containing_HIV_1_Tat_Main_Pathway	0.474069	0.0142307	0.820511	0.0423654
NCI_mTOR_signaling_Pathway_(lipid_biosynthetic_process)	0.474621	-0.0188559	0.527258	0.118498
reactome_Post_chaperonin_tubulin_folding_Main_Pathway	0.475024	-0.0267345	0.443457	-0.143587
reactome_Branched_chain_amino_acid_catabolism_Main_Pathway	0.475593	0.0229343	0.889295	0.0259133
NCI_IL4_mediated_signaling_events_Main_Pathway	0.475617	-0.0338935	0.775749	0.0531706
NCI_N_cadherin_signaling_events_Pathway_(regulation_of_cell_cell_adhesion)	0.475851	-0.0267605	0.76248	-0.0563115
reactome_RNA_Polymerase_II_Transcription_Elongation_Main_Pathway	0.476166	0.0141099	0.72997	0.0643935
reactome_Recruitment_of_NuMA_to_mitotic_centrosomes_Main_Pathway	0.476671	0.0200787	0.192131	0.243748
reactome_Autodegradation_of_Cdh1_by_Cdh1_APC_C_Main_Pathway	0.479198	0.0193968	0.944627	-0.0129294
reactome_WNT_ligand_biogenesis_and_trafficking_Main_Pathway	0.480396	-0.0336794	0.134857	0.284406
triacylglycerol_degradation	0.481114	0.0364747	0.268081	-0.206897
Akt_Signaling_Pathway_Protein_Synthesis	0.484252	-0.0109693	0.232564	0.224319
reactome_Senescence_Associated_Secretory_Phenotype_SASP__Main_Pathway	0.484617	0.0155427	0.437772	-0.145453
reactome_Polymerase_switching_Main_Pathway	0.485617	0.0246861	0.11555	-0.301319
reactome_Polymerase_switching_on_the_C_strand_of_the_telomere_Main_Pathway	0.485617	0.0246861	0.11555	-0.301319
reactome_Receptor_ligand_binding_initiates_the_second_proteolytic_cleavage_of_Notch_receptor_Main_Pathway	0.486354	-0.0267824	0.156446	0.266282
Akt_Signaling_Pathway_Tumor_Supression	0.486952	-0.0157165	0.719007	0.0676771
reactome_Formation_of_HIV_elongation_complex_in_the_absence_of_HIV_Tat_Main_Pathway	0.488204	0.0132372	0.817251	-0.0431834
reactome_Formation_of_RNA_Pol_II_elongation_complex_Main_Pathway	0.488204	0.0132372	0.817251	-0.0431834
NCI_HIV_1_Nef_Negative_effector_of_Fas_and_TNF_alpha_Pathway_(Pathway_degradation_of_CASP3_CASP7_CASP6)	0.488704	-0.0239894	0.982607	-0.00415111
reactome_CREB_phosphorylation_through_the_activation_of_CaMKII_Main_Pathway	0.489512	-0.0393856	0.948628	0.0120732
biocarta_atm_signaling_Main_Pathway	0.492289	0.0181562	0.532977	-0.116586
biocarta_signal_transduction_through_il1r_Pathway_(Pathway_protein_ubiquitination_of_CHUK_PEBP1)	0.492804	-0.0137485	0.427371	0.148404
reactome_Synthesis_of_Leukotrienes_LT_and_Eoxins_EX__Main_Pathway	0.492881	-0.0415077	0.184883	0.259335
biocarta_il_2_receptor_beta_chain_in_t_cell_activation_Pathway_(cell_proliferation)	0.492955	-0.0213622	0.890051	-0.0257841
reactome_Na_Cl_dependent_neurotransmitter_transporters_Main_Pathway	0.493407	-0.0381309	0.871469	0.030184
reactome_SMAD2_SMAD3_SMAD4_heterotrimer_regulates_transcription_Main_Pathway	0.493697	0.0163861	0.50833	-0.124288
biocarta_lissencephaly_gene_lis1_in_neuronal_migration_and_development_Main_Pathway	0.495056	0.0170297	0.940625	-0.0139292
reactome_APC_C_Cdc20_mediated_degradation_of_Securin_Main_Pathway	0.496807	0.0181758	0.921617	-0.0183207
biocarta_rho_cell_motility_signaling_Main_Pathway	0.498736	-0.010797	0.634877	-0.0903694
reactome_Dissolution_of_Fibrin_Clot_Main_Pathway	0.498837	-0.0419136	0.92583	0.0176282
reactome_MyD88_Mal_cascade_initiated_on_plasma_membrane_Main_Pathway	0.499951	0.0192982	0.239008	-0.220052
NCI_RAC1_signaling_Main_Pathway	0.501794	-0.0108374	0.61326	0.0945809
KEGG_cAMP_signaling_Main_Pathway	0.502188	-0.0102733	0.342353	0.177668
reactome_NRAGE_signals_death_through_JNK_Main_Pathway	0.503294	-0.0199569	0.616825	0.0932547
purine_deoxyribonucleosides_salvage	0.503454	0.0227211	0.261187	-0.20934
reactome_ECM_proteoglycans_Main_Pathway	0.50402	-0.0498615	0.374689	0.166306
reactome_Negative_regulators_of_RIG_I_MDA5_signaling_Main_Pathway	0.504491	0.0227701	0.0913243	-0.317956
reactome_Recruitment_of_mitotic_centrosome_proteins_and_complexes_Main_Pathway	0.505218	0.010994	0.535861	-0.11807
NCI_Signaling_events_mediated_by_TCPTP_Pathway_(positive_regulation_of_S_phase_of_mitotic_cell_cycle)	0.506257	-0.0196814	0.418639	-0.154445
NCI_Validated_targets_of_C_MYC_transcriptional_repression_Main_Pathway	0.506524	-0.0178893	0.613844	0.0945807
NCI_mTOR_signaling_Pathway_(Pathway_rRNA_transcription_via_RRN3)	0.506663	-0.0142853	0.931047	0.016098
NCI_BARD1_signaling_events_Pathway_(DNA_repair)	0.50729	0.0164795	0.0292079	-0.430757
reactome_Regulation_of_APC_C_activators_between_G1_S_and_early_anaphase_Main_Pathway	0.507503	0.0187063	0.160816	-0.269899
KEGG_HTLV_I_infection_Main_Pathway	0.507533	0.0158908	0.508366	-0.123642
Ras_Pathway_Gene_Expression_Cell_Proliferation_Cell_Survival_Differentiation_Development_Cell_Cycle_Control_Cell_Motility_Tumorigenesis_via_ELK4_ATF2_MEF2D_STAT2_CREB3_CCNA1_MYC_ELK1_JUN_CDK4	0.507536	-0.00819613	0.374005	-0.167225
NCI_Regulation_of_Telomerase_Main_Pathway	0.508723	-0.00992918	0.585417	0.102056
KEGG_Glycerophospholipid_metabolism_Main_Pathway	0.509142	-0.013823	0.86658	0.0315944
NCI_PAR1_mediated_thrombin_signaling_events_Pathway_(positive_regulation_of_stress_fiber_assembly)	0.509626	-0.0221519	0.408924	-0.15427
reactome_Growth_hormone_receptor_signaling_Main_Pathway	0.510165	-0.0207603	0.57543	0.105921
KEGG_DNA_replication_Main_Pathway	0.510335	0.0230438	0.919241	0.018922
biocarta_integrin_signaling_Main_Pathway	0.511628	-0.0212532	0.95598	-0.0103234
KEGG_Apoptosis_Main_Pathway	0.511747	-0.0178448	0.457634	-0.138339
BRCA1_Pathway	0.51218	0.0107944	0.261595	-0.215184
NCI_IL12_signaling_mediated_by_STAT4_Main_Pathway	0.513438	-0.0314278	0.845218	0.0365627
KEGG_RNA_degradation_Main_Pathway	0.514936	0.00819565	0.922636	0.0181554
NCI_Regulation_of_retinoblastoma_protein_Main_Pathway	0.516349	-0.00905792	0.557888	0.11038
reactome_Cytosolic_sensors_of_pathogen_associated_DNA_Main_Pathway	0.518622	0.0127974	0.591853	0.100834
NCI_mTOR_signaling_Pathway_(translational_initiation)	0.518749	-0.0143946	0.237972	0.221466
reactome_Removal_of_the_Flap_Intermediate_Main_Pathway	0.521135	0.0230734	0.737018	-0.0636469
biocarta_oxidative_stress_induced_gene_expression_via_nrf2_Main_Pathway	0.522498	0.0404668	0.201981	-0.237916
reactome_Oncogene_Induced_Senescence_Main_Pathway	0.523103	-0.0176354	0.0240314	0.441907
NCI_ATR_signaling_Pathway_(response_to_G2_M_transition_DNA_damage_checkpoint_signal)	0.524878	0.0171059	0.13676	-0.283617
KEGG_p53_signaling_Main_Pathway	0.525045	0.0327218	0.152324	-0.270322
reactome_Glucagon_signaling_in_metabolic_regulation_Main_Pathway	0.525132	-0.0310829	0.193705	0.24462
reactome_IRAK1_recruits_IKK_complex_Main_Pathway	0.525238	-0.0151119	0.622796	0.092065
reactome_IRAK1_recruits_IKK_complex_upon_TLR7_8_or_9_stimulation_Main_Pathway	0.525238	-0.0151119	0.622796	0.092065
KEGG_Pentose_phosphate_Main_Pathway	0.526343	0.0194715	0.319741	-0.186061
reactome_G_alpha_z_signalling_events_Main_Pathway	0.526608	-0.0253506	0.642595	0.0871104
NCI_Canonical_NF_kappaB_Pathway_(proteasomal_ubiquitin_dependent_protein_catabolic_process)	0.526795	-0.0141654	0.611745	0.0949395
Interferon_Pathway_Gene_Expression_via_HIST1H3B_CREB3	0.527393	0.0271355	0.492409	0.129217
KEGG_ABC_transporters_Main_Pathway	0.527492	-0.0237878	0.486221	-0.130053
NCI_Presenilin_action_in_Notch_and_Wnt_signaling_Main_Pathway	0.52797	-0.00774462	0.871091	-0.0310707
NCI_Glucocorticoid_receptor_regulatory_network_Main_Pathway	0.528079	-0.0114216	0.839015	0.0384259
EGF_Pathway_Gene_Expression_via_FOS_NFKB2_MYC_STAT1_ELK1_STAT3_JUN	0.528441	-0.0183738	0.0872911	0.321954
reactome_Removal_of_the_Flap_Intermediate_from_the_C_strand_Main_Pathway	0.52859	0.0217658	0.402077	0.156525
reactome_degradation_of_AXIN_Main_Pathway	0.529108	0.0159744	0.981446	-0.00433435
biocarta_erk_and_pi_3_kinase_are_necessary_for_collagen_binding_in_corneal_epithelia_Pathway_(cell_matrix_adhesion)	0.529318	-0.017148	0.10701	0.30347
PTEN_Pathway_Apoptosis	0.53039	-0.0134737	0.536909	0.115626
reactome_Hormone_sensitive_lipase_HSL_mediated_triacylglycerol_hydrolysis_Main_Pathway	0.531926	0.0320926	0.626331	-0.0907081
reactome_Synthesis_secretion_and_deacylation_of_Ghrelin_Main_Pathway	0.532815	-0.0343511	0.775475	-0.0538719
Mitochondrial_Apoptosis_Pathway	0.534226	0.0080473	0.548214	-0.113042
KEGG_Porphyrin_and_chlorophyll_metabolism_Main_Pathway	0.53589	0.0152492	0.698529	-0.0725366
reactome_Signal_transduction_by_L1_Main_Pathway	0.536584	-0.0269293	0.498057	-0.127129
NCI_IL12_mediated_signaling_events_Main_Pathway	0.536932	-0.0301377	0.930428	0.0162677
biocarta_induction_of_apoptosis_through_dr3_and_dr4_5_death_receptors_Pathway_(Pathway_degradation_of_CASP3_CASP10_CASP10)	0.537144	0.020393	0.0419199	-0.390767
KEGG_Tryptophan_metabolism_Main_Pathway	0.538035	-0.0231004	0.534042	-0.115785
KEGG_Type_I_diabetes_mellitus_Main_Pathway	0.539886	-0.0549848	0.897365	0.0240453
biocarta_tnfr2_signaling_Main_Pathway	0.543497	-0.019309	0.800255	-0.0481608
biocarta_tnfr2_signaling_Pathway_(Pathway_protein_ubiquitination_of_MAP3K1_TNFAIP3_MAP3K14)	0.543497	-0.019309	0.800255	-0.0481608
reactome_Glycogen_breakdown_glycogenolysis__Main_Pathway	0.545811	0.0195282	0.988426	0.00272505
biocarta_skeletal_muscle_hypertrophy_is_regulated_via_akt_mtor_Main_Pathway	0.547059	-0.0125371	0.706079	0.070271
reactome_Prolactin_receptor_signaling_Main_Pathway	0.548315	-0.0127717	0.522241	0.119868
reactome_Antigen_processing_Ubiquitination_Proteasome_degradation_Main_Pathway	0.54858	0.00594612	0.236415	-0.22181
ATM_Pathway	0.548644	-0.00902131	0.594752	-0.101197
Akt_Signaling_Pathway_NF-kB_dependent_transciption	0.548803	-0.0138435	0.493685	0.128551
reactome_Glutamate_Neurotransmitter_Release_Cycle_Main_Pathway	0.550253	-0.0283959	0.280766	0.201276
KEGG_Ovarian_steroidogenesis_Main_Pathway	0.55038	-0.0207963	0.355182	0.172391
reactome_Apoptotic_cleavage_of_cell_adhesion_proteins_Main_Pathway	0.550997	0.0395341	0.228945	0.22671
reactome_Unblocking_of_NMDA_receptor_glutamate_binding_and_activation_Main_Pathway	0.551631	-0.0389714	0.948628	0.0120732
KEGG_Antigen_processing_and_presentation_Main_Pathway	0.551806	-0.0365062	0.408497	-0.156151
ILK_Signaling_Pathway_MMP2_MMP9_Gene_Expression_Tissue_Invasion_via_FOS	0.552157	-0.0223052	0.96796	0.00748658
ILK_Signaling_Pathway_Tissue_Morphogenesis	0.552157	-0.0223052	0.96796	0.00748658
WNT_Pathway_Cell_Fate_Proliferation_Differentiation_Adhesion_and_Survival	0.552176	-0.0137063	0.744712	0.0609697
IGF1R_Signaling_Pathway_Gene_Expression_Proliferation_Growth_Survival_via_NFAT5_CREB3	0.552236	-0.0177626	0.431538	0.148258
reactome_Unwinding_of_DNA_Main_Pathway	0.552319	0.0340267	0.774163	-0.0543622
biocarta_cdk_regulation_of_dna_replication_Main_Pathway	0.552639	0.0253989	0.253919	-0.216867
NCI_Regulation_of_RhoA_activity_Main_Pathway	0.553707	-0.0103392	0.574735	-0.105219
KEGG_Cell_cycle_Main_Pathway	0.554945	0.00776182	0.840086	-0.0376125
KEGG_Notch_signaling_Main_Pathway	0.555234	-0.011048	0.913118	0.0203694
reactome_P2Y_receptors_Main_Pathway	0.556173	-0.0462947	0.0670152	0.3455
NCI_Caspase_Cascade_in_Apoptosis_Pathway_(apoptosis)	0.556698	-0.0182458	0.863114	0.0321445
superpathway_of_tryptophan_utilization	0.556702	-0.0205952	0.563023	-0.107891
KEGG_Measles_Main_Pathway	0.557133	-0.0163902	0.397682	-0.160346
NCI_Posttranslational_regulation_of_adherens_junction_stability_and_dissassembly_Pathway_(axonogenesis)	0.558037	-0.0280075	0.728154	-0.0652004
NCI_Signaling_events_mediated_by_HDAC_Class_III_Main_Pathway	0.558771	-0.0198922	0.708565	0.0699723
reactome_FRS2_mediated_cascade_Main_Pathway	0.558966	-0.024348	0.339229	0.178863
NCI_Regulation_of_nuclear_beta_catenin_signaling_and_target_gene_transcription_Main_Pathway	0.55978	-0.00983052	0.0209328	0.447379
KEGG_Chagas_disease_American_trypanosomiasis__Main_Pathway	0.560005	-0.0204124	0.774886	-0.0534423
NCI_Regulation_of_retinoblastoma_protein_Pathway_(proteasomal_ubiquitin_dependent_protein_catabolic_process)	0.560886	0.0141035	0.469569	-0.136457
JNK_Pathway_Insulin_Signaling	0.561194	0.0178131	0.145986	-0.274037
isoleucine_degradation	0.561404	0.0213173	0.995149	0.00113329
NCI_ATR_signaling_Pathway_(Pathway_negative_regulation_of_transcription_during_mitosis_via_CHEK1)	0.561548	0.0151225	0.119211	-0.295797
Cytokine_Network_Pathway	0.564147	-0.0261323	0.587271	-0.101483
reactome_Gluconeogenesis_Main_Pathway	0.564349	0.0213711	0.218705	-0.229513
NCI_Ceramide_signaling_Pathway_(ganglioside_biosynthetic_process)	0.564579	-0.020335	0.934865	-0.0152414
NCI_IFN_gamma_Pathway_(Antibacterial_Response)	0.565642	-0.0223539	0.715558	-0.0690215
NCI_IFN_gamma_Pathway_(Antiviral_Response)	0.565642	-0.0223539	0.715558	-0.0690215
NCI_IFN_gamma_Pathway_(Immunoregulation)	0.565642	-0.0223539	0.715558	-0.0690215
NCI_IFN_gamma_Pathway_(antigen_processing_and_presentation_of_peptide_antigen_via_MHC_class_I)	0.565642	-0.0223539	0.715558	-0.0690215
NCI_IFN_gamma_Pathway_(antigen_processing_and_presentation_of_peptide_antigen_via_MHC_class_II)	0.565642	-0.0223539	0.715558	-0.0690215
NCI_IFN_gamma_Pathway_(apoptosis)	0.565642	-0.0223539	0.715558	-0.0690215
NCI_IFN_gamma_Pathway_(negative_regulation_of_cell_growth)	0.565642	-0.0223539	0.715558	-0.0690215
reactome_RNA_Polymerase_II_Pre_transcription_Events_Main_Pathway	0.565791	0.00882275	0.900556	-0.0234815
NCI_ATR_signaling_Main_Pathway	0.566071	0.01626	0.395874	-0.159019
KEGG_Long_term_potentiation_Main_Pathway	0.566429	-0.0114064	0.567531	0.108152
NCI_IGF1_Main_Pathway	0.566575	-0.0104263	0.719039	0.0671381
reactome_TAK1_activates_NFkB_by_phosphorylation_and_activation_of_IKKs_complex_Main_Pathway	0.567018	-0.021638	0.0934385	-0.319642
NCI_Aurora_B_signaling_Main_Pathway	0.567589	-0.0171663	0.976754	0.00552627
biocarta_erk_and_pi_3_kinase_are_necessary_for_collagen_binding_in_corneal_epithelia_Main_Pathway	0.56983	-0.0110882	0.133822	0.281369
reactome_Formation_of_tubulin_folding_intermediates_by_CCT_TriC_Main_Pathway	0.570659	-0.0212745	0.90941	0.0212412
reactome_Meiotic_synapsis_Main_Pathway	0.571834	-0.0203601	0.533646	0.1166
biocarta_sumoylation_by_ranbp2_regulates_transcriptional_repression_Main_Pathway	0.573363	0.0140755	0.0912955	-0.318607
Akt_Signaling_Pathway_Genetic_Stability	0.573842	-0.0133425	0.819852	0.0428703
JNK_Pathway_Gene_Expression_Apoptosis_Inflammation_Tumorigenesis_Cell_Migration_via_SMAD4_STAT4_HSF1_TP53_MAP2_DCX_ATF2_NFATC3_SPIRE1_MAP1B_TCF15_ELK1_BCL2_JUN_PXN_NFATC2	0.574841	-0.0120032	0.236482	0.221836
biocarta_regulation_of_splicing_through_sam68_Main_Pathway	0.57501	-0.0122559	0.900128	0.023421
biocarta_hypoxia_inducible_factor_in_the_cardivascular_system_Main_Pathway	0.575856	-0.00923211	0.823054	0.0417768
BRCA1_Pathway_Chromatin_Remodeling	0.576826	0.00877022	0.446799	0.141643
KEGG_mTOR_signaling_Main_Pathway	0.579304	-0.0083808	0.832579	-0.0394253
reactome_Depolymerisation_of_the_Nuclear_Lamina_Main_Pathway	0.580029	-0.0123254	0.69384	-0.0735141
reactome_TGF_beta_receptor_signaling_activates_SMADs_Main_Pathway	0.5814	-0.0156844	0.050058	0.377599
KEGG_Nucleotide_excision_repair_Main_Pathway	0.582059	0.0116433	0.848425	0.0357928
reactome_Ubiquitin_dependent_degradation_of_Cyclin_D1_Main_Pathway	0.583247	0.0164016	0.890831	-0.0257012
reactome_Dual_incision_reaction_in_TC_NER_Main_Pathway	0.585147	0.0101015	0.635926	0.0893249
reactome_Formation_of_transcription_coupled_NER_TC_NER_repair_complex_Main_Pathway	0.585147	0.0101015	0.635926	0.0893249
reactome_NF_kB_is_activated_and_signals_survival_Main_Pathway	0.586833	-0.0195577	0.860311	-0.03304
KEGG_N_Glycan_biosynthesis_Main_Pathway	0.587102	-0.00980394	0.884643	0.0272197
biocarta_epo_signaling_Main_Pathway	0.5873	-0.0139556	0.827456	0.0411209
cAMP_Pathway_Cell_Proliferation	0.587397	0.0200612	0.995821	0.000977135
NAD_ide_novoi_biosynthesis	0.58765	0.0314617	0.122907	-0.290593
superpathway_of_cholesterol_biosynthesis	0.588962	-0.0239973	0.984164	0.0036955
TGF-Beta_Pathway_Post_Transciptional_G1_Arrest	0.590174	-0.0137692	0.89552	-0.0248449
reactome_HIV_Transcription_Initiation_Main_Pathway	0.590417	0.00902485	0.563461	0.108274
reactome_RNA_Polymerase_II_HIV_Promoter_Escape_Main_Pathway	0.590417	0.00902485	0.563461	0.108274
reactome_RNA_Polymerase_II_Promoter_Escape_Main_Pathway	0.590417	0.00902485	0.563461	0.108274
reactome_RNA_Polymerase_II_Transcription_Initiation_And_Promoter_Clearance_Main_Pathway	0.590417	0.00902485	0.563461	0.108274
reactome_RNA_Polymerase_II_Transcription_Initiation_Main_Pathway	0.590417	0.00902485	0.563461	0.108274
reactome_RNA_Polymerase_II_Transcription_Pre_Initiation_And_Promoter_Opening_Main_Pathway	0.590417	0.00902485	0.563461	0.108274
reactome_Transcription_of_the_HIV_genome_Main_Pathway	0.590417	0.00902485	0.563461	0.108274
GSK3_Signaling_Pathway_Protein_Synthesis	0.591027	0.0100301	0.228611	0.2303
reactome_Cdc20_Phospho_APC_C_mediated_degradation_of_Cyclin_A_Main_Pathway	0.592325	0.0139136	0.426353	-0.149238
biocarta_inhibition_of_cellular_proliferation_by_gleevec_Main_Pathway	0.59299	-0.0132791	0.401871	0.156492
NCI_p73_transcription_factor_network_Main_Pathway	0.593347	0.0115599	0.797959	-0.0477657
reactome_CDT1_association_with_the_CDC6_ORC_origin_complex_Main_Pathway	0.59341	0.0155251	0.77765	-0.0527756
MAPK_Signaling_Pathway_Gene_Expression_Apoptosis_Inflammation_Tumorigenesis_via_MYC_HSF1_STAT2	0.593649	-0.0133602	0.789076	-0.0498885
NCI_TRAIL_signaling_Main_Pathway	0.593962	-0.0117432	0.0432825	0.388298
reactome_FGFR4_ligand_binding_and_activation_Main_Pathway	0.596662	-0.0432997	0.97244	0.00644603
reactome_Ubiquitin_Mediated_Degradation_of_Phosphorylated_Cdc25A_Main_Pathway	0.596898	0.0149674	0.968347	0.00743584
Akt_Signaling_Pathway_Survival_Genes	0.597602	-0.0092275	0.561112	0.109232
NCI_Hedgehog_signaling_events_mediated_by_Gli_proteins_Main_Pathway	0.598395	-0.0159409	0.848598	0.0358333
reactome_Regulation_of_IFNA_signaling_Main_Pathway	0.598575	-0.0111625	0.349242	-0.176114
KEGG_Nicotine_addiction_Main_Pathway	0.598665	-0.0267329	0.974521	-0.00595403
NCI_FGF_signaling_Main_Pathway	0.59868	0.0174169	0.958275	-0.00984726
NCI_Stabilization_and_expansion_of_the_E_cadherin_adherens_junction_Pathway_(adherens_junction_assembly)	0.599117	0.0130053	0.965352	-0.00809705
NCI_PAR1_mediated_thrombin_signaling_events_Pathway_(regulation_of_vascular_permeability)	0.601262	-0.0177931	0.283314	-0.20119
Akt_Signaling_Pathway_Aggregation_and_Neurodegeneration	0.601548	-0.0104574	0.74085	0.0621008
CDP-diacylglycerol_biosynthesis	0.602049	-0.0113984	0.755005	0.0582261
NCI_Regulation_of_retinoblastoma_protein_Pathway_(Pathway_rRNA_transcription_via_RB1)	0.603036	0.0130336	0.896096	-0.0245636
reactome_Constitutive_Signaling_by_NOTCH1_HD_PEST_Domain_Mutants_Main_Pathway	0.604059	0.00964664	0.154814	0.275736
reactome_Constitutive_Signaling_by_NOTCH1_PEST_Domain_Mutants_Main_Pathway	0.604059	0.00964664	0.154814	0.275736
reactome_NOTCH2_Activation_and_Transmission_of_Signal_to_the_Nucleus_Main_Pathway	0.605292	-0.018994	0.269549	0.207663
biocarta_cystic_fibrosis_transmembrane_conductance_regulator_cftr_and_beta_2_adrenergic_receptor_b2ar_Main_Pathway	0.60668	-0.0271972	0.315517	0.189164
KEGG_Hippo_signaling_Main_Pathway	0.607496	0.0118728	0.457946	-0.138372
Akt_Signaling_Pathway_Synaptic_Transmission	0.607547	-0.0195022	0.791592	0.0498447
SMAD_Signaling_Network_Pathway	0.608013	-0.0101096	0.936078	-0.0150085
NCI_Signaling_mediated_by_p38_gamma_and_p38_delta_Main_Pathway	0.609314	-0.016419	0.588662	0.101158
KEGG_PPAR_signaling_Main_Pathway	0.609522	0.0304707	0.42623	-0.149244
superpathway_of_D-imyoi-inositol_145-trisphosphate_metabolism	0.611192	-0.0108144	0.5555	-0.110529
reactome_MicroRNA_miRNA_biogenesis_Main_Pathway	0.61276	0.0122969	0.763999	0.056144
NCI_Aurora_A_signaling_Main_Pathway	0.612911	0.00965567	0.775816	-0.0532146
reactome_Regulation_of_AMPK_activity_via_LKB1_Main_Pathway	0.613049	-0.01863	0.332594	0.185033
NCI_IL5_mediated_signaling_events_Main_Pathway	0.613075	-0.0257513	0.369329	0.167347
reactome_disassembly_of_the_destruction_complex_and_recruitment_of_AXIN_to_the_membrane_Main_Pathway	0.613141	-0.00829633	0.789752	-0.0497324
reactome_Interaction_With_The_Zona_Pellucida_Main_Pathway	0.61328	0.0223687	0.104429	0.314958
NCI_BARD1_signaling_events_Main_Pathway	0.613931	0.0121446	0.512202	-0.123572
NCI_E_cadherin_signaling_in_keratinocytes_Pathway_(apoptosis)	0.615493	0.0119599	0.524731	0.118392
biocarta_growth_hormone_signaling_Main_Pathway	0.615944	-0.0177858	0.625452	-0.0910108
reactome_NoRC_negatively_regulates_rRNA_expression_Main_Pathway	0.616155	0.0131978	0.573953	0.104738
KEGG_Pantothenate_and_CoA_biosynthesis_Main_Pathway	0.616287	-0.0201007	0.654822	-0.0833144
reactome_RNA_Polymerase_I_Chain_Elongation_Main_Pathway	0.617665	0.0165963	0.876789	0.0288702
fatty_acid_beta-oxidation	0.6195	0.0190248	0.335672	0.182896
NCI_Validated_targets_of_C_MYC_transcriptional_repression_Pathway_(cell_cycle_arrest)	0.620594	-0.0120094	0.485741	-0.130619
NCI_Validated_transcriptional_targets_of_TAp63_isoforms_Main_Pathway	0.622061	0.0134534	0.736557	-0.0627555
KEGG_Steroid_biosynthesis_Main_Pathway	0.622645	-0.0246912	0.934466	0.0153616
noradrenaline_and_adrenaline_degradation	0.623258	-0.0340959	0.595343	-0.0990633
NCI_PLK1_signaling_events_Pathway_(spindle_assembly)	0.623683	0.0195939	0.158275	-0.27074
Akt_Signaling_Pathway_Apoptosis	0.6238	-0.0104896	0.800034	-0.0473636
NCI_Caspase_Cascade_in_Apoptosis_Pathway_(neuron_apoptosis)	0.623977	-0.0177646	0.931324	0.0160673
reactome_Activated_NOTCH1_Transmits_Signal_to_the_Nucleus_Main_Pathway	0.624384	-0.016105	0.525537	0.119606
NCI_Signaling_events_mediated_by_Hepatocyte_Growth_Factor_Receptor_c_Met__Pathway_(positive_regulation_of_tyrosine_phosphorylation_of_STAT_protein)	0.625901	-0.0119068	0.429364	-0.148788
reactome_Oxidative_Stress_Induced_Senescence_Main_Pathway	0.626311	-0.00795848	0.60736	-0.0960453
reactome_Interleukin_1_signaling_Main_Pathway	0.626806	-0.00961848	0.92566	-0.0174864
KEGG_Tight_junction_Main_Pathway	0.627578	-0.0113322	0.239738	0.222975
NCI_ATR_signaling_Pathway_(regulation_of_double_strand_break_repair_via_homologous_recombination)	0.629007	0.0136445	0.440288	-0.146231
KEGG_Synthesis_and_degradation_of_ketone_bodies_Main_Pathway	0.629757	-0.0265723	0.680822	0.0778284
KEGG_Olfactory_transduction_Main_Pathway	0.632087	0.00447507	0.596694	0.0991928
NCI_Role_of_Calcineurin_dependent_NFAT_signaling_in_lymphocytes_Main_Pathway	0.632503	-0.0105555	0.630275	0.0898249
Akt_Signaling_Pathway_Increased_GLUT4_translocation	0.632533	-0.0107658	0.792189	0.0494986
reactome_SHC_mediated_cascade_Main_Pathway	0.632623	-0.0281445	0.464148	0.136205
biocarta_stathmin_and_breast_cancer_resistance_to_antimicrotubule_agents_Main_Pathway	0.63306	-0.0141455	0.885113	-0.0273308
reactome_Regulation_of_pyruvate_dehydrogenase_PDH_complex_Main_Pathway	0.63377	-0.0144999	0.512768	0.123134
KEGG_Oxytocin_signaling_Main_Pathway	0.63748	-0.0060925	0.960764	-0.00918973
reactome_ISG15_antiviral_mechanism_Main_Pathway	0.63969	0.0100141	0.122596	-0.293695
reactome_Detoxification_of_Reactive_Oxygen_Species_Main_Pathway	0.64122	-0.0147177	0.820904	-0.0422043
KEGG_Circadian_entrainment_Main_Pathway	0.642011	-0.01523	0.662647	0.0816052
reactome_Dopamine_Neurotransmitter_Release_Cycle_Main_Pathway	0.642631	-0.0202418	0.922927	-0.0180599
reactome_Serotonin_Neurotransmitter_Release_Cycle_Main_Pathway	0.642631	-0.0202418	0.922927	-0.0180599
reactome_Oxygen_dependent_proline_hydroxylation_of_Hypoxia_inducible_Factor_Alpha_Main_Pathway	0.643005	-0.00986777	0.484139	0.132258
reactome_WNT5A_dependent_internalization_of_FZD4_Main_Pathway	0.644492	-0.0151727	0.722068	0.0662732
reactome_Orc1_removal_from_chromatin_Main_Pathway	0.645322	0.0125733	0.901267	-0.0231392
Akt_Signaling_Pathway_Neuroprotection	0.645442	-0.00880022	0.738956	0.0625702
reactome_alpha_linolenic_acid_ALA_metabolism_Main_Pathway	0.646401	-0.0243328	0.479677	-0.132616
KEGG_Oxidative_phosphorylation_Main_Pathway	0.646524	0.0168471	0.81057	-0.0450604
biocarta_reversal_of_insulin_resistance_by_leptin_Main_Pathway	0.646761	-0.0235474	0.538196	0.115893
biocarta_reversal_of_insulin_resistance_by_leptin_Pathway_(fatty_acid_oxidation)	0.646761	-0.0235474	0.538196	0.115893
Akt_Signaling_Pathway_Glycogen_Synthesis_and_Apoptosis	0.647464	-0.0093352	0.681808	0.0770962
reactome_Nuclear_signaling_by_ERBB4_Main_Pathway	0.648506	0.0126666	0.269282	-0.206512
NCI_Integrin_linked_kinase_signaling_Pathway_(anoikis)	0.648777	-0.0208004	0.266015	0.208253
NCI_Integrin_linked_kinase_signaling_Pathway_(apoptosis)	0.648777	-0.0208004	0.266015	0.208253
reactome_Nephrin_interactions_Main_Pathway	0.648815	-0.0150808	0.535091	0.116742
NCI_Aurora_B_signaling_Pathway_(cytokinesis)	0.649289	-0.0222019	0.458444	-0.140806
reactome_Separation_of_Sister_Chromatids_Main_Pathway	0.649525	0.0114491	0.977214	0.00535006
reactome_CDK_mediated_phosphorylation_and_removal_of_Cdc6_Main_Pathway	0.650043	0.0136247	0.910885	-0.0209692
NCI_Ceramide_signaling_Pathway_(negative_regulation_of_cell_cycle)	0.650628	-0.0156944	0.715273	0.0685868
Akt_Signaling_Pathway_Regulation_of_Cyclic_Nucleotide	0.651423	-0.0101491	0.987341	0.00296501
KEGG_Morphine_addiction_Main_Pathway	0.651756	0.0107322	0.361464	0.17124
KEGG_Insulin_signaling_Main_Pathway	0.651915	-0.00498996	0.497165	0.126448
gamma-linolenate_biosynthesis	0.653116	0.0194511	0.0449147	-0.384558
KEGG_Taste_transduction_Main_Pathway	0.653715	-0.0156399	0.399684	-0.160585
D-imyoi-inositol_145-trisphosphate_biosynthesis	0.654721	-0.00994678	0.486671	0.130141
Akt_Signaling_Pathway_Blocks_Apoptosis	0.654987	-0.00983172	0.645916	0.0864194
biocarta_keratinocyte_differentiation_Main_Pathway	0.655968	-0.0102678	0.506565	0.124067
NCI_Signaling_events_mediated_by_HDAC_Class_I_Pathway_(histone_deacetylation)	0.656817	0.00806671	0.775681	0.053319
NCI_Degradation_of_beta_catenin_Main_Pathway	0.656901	-0.00923366	0.577574	0.106381
RANK_Signaling_in_Osteoclasts_Pathway_Resorption	0.657233	-0.0117647	0.73321	0.0635057
reactome_Establishment_of_Sister_Chromatid_Cohesion_Main_Pathway	0.657877	-0.021261	0.429007	0.147583
Akt_Signaling_Pathway_Acetylation_of_proteins	0.658759	-0.0104009	0.974878	0.00588512
NCI_RXR_and_RAR_heterodimerization_with_other_nuclear_receptor_Main_Pathway	0.658815	-0.0160093	0.506339	0.124271
reactome_Chylomicron_mediated_lipid_transport_Main_Pathway	0.659009	-0.030999	0.570479	-0.105914
NCI_p73_transcription_factor_network_Pathway_(apoptosis)	0.660218	0.00979851	0.0134106	-0.48289
reactome_degradation_of_DVL_Main_Pathway	0.660816	0.0119123	0.619748	0.0924898
Akt_Signaling_Pathway_Induction_of_Chromatin_Condensation	0.661743	-0.00954623	0.588083	0.101789
KEGG_Phosphatidylinositol_signaling_system_Main_Pathway	0.663114	-0.00811891	0.157072	0.266528
reactome_Activation_of_G_protein_gated_Potassium_channels_Main_Pathway	0.663963	-0.0206057	0.992998	-0.00164234
reactome_Inhibition_of_voltage_gated_Ca2_channels_via_Gbeta_gamma_subunits_Main_Pathway	0.663963	-0.0206057	0.992998	-0.00164234
reactome_RNA_Polymerase_III_Transcription_Initiation_From_Type_3_Promoter_Main_Pathway	0.66413	0.00704581	0.440664	-0.146889
NCI_Validated_transcriptional_targets_of_AP1_family_members_Fra1_and_Fra2_Main_Pathway	0.667348	0.042457	0.493717	0.130318
KEGG_RIG_I_like_receptor_signaling_Main_Pathway	0.667737	-0.00724551	0.229574	-0.225958
KEGG_Wnt_signaling_Main_Pathway	0.668509	-0.00723857	0.700326	0.0727698
Mismatch_Repair_in_Eukaryotes_Pathway	0.668963	0.0148335	0.269958	-0.209559
biocarta_cell_cycle_g2_m_checkpoint_Main_Pathway	0.669307	0.0104616	0.82017	-0.0423224
reactome_Regulation_of_activated_PAK_2p34_by_proteasome_mediated_degradation_Main_Pathway	0.669778	0.0125212	0.878803	0.0286054
BRCA1_Pathway_Homologous_Recombination_Repair	0.670181	0.0164754	0.130063	-0.289259
KEGG_Basal_transcription_factors_Main_Pathway	0.670221	0.00789425	0.905147	-0.0224014
reactome_repression_of_WNT_target_genes_Main_Pathway	0.670403	-0.0123887	0.27661	0.204089
reactome_SCF_beta_TrCP_mediated_degradation_of_Emi1_Main_Pathway	0.670751	0.0125723	0.65106	0.0843443
reactome_CYP2E1_reactions_Main_Pathway	0.671162	0.0236602	0.68638	0.0755718
KEGG_Mismatch_repair_Main_Pathway	0.671254	0.0124348	0.803796	-0.0464027
reactome_E2F_enabled_inhibition_of_pre_replication_complex_formation_Main_Pathway	0.671743	0.0199088	0.445874	-0.142206
Chromatin_Pathway	0.672263	-0.0110339	0.0355404	0.394259
Akt_Signaling_Pathway_NF-kB_pathway	0.67426	-0.00889011	0.956221	0.0102605
reactome_NCAM_signaling_for_neurite_out_growth_Main_Pathway	0.675292	-0.012944	0.218553	0.229153
1D-imyoi-inositol_hexakisphosphate_biosynthesis_II_mammalian	0.675691	-0.0112215	0.260621	-0.211415
biocarta_repression_of_pain_sensation_by_the_transcriptional_regulator_dream_Main_Pathway	0.676028	-0.0143372	0.789083	0.0497995
NCI_PLK1_signaling_events_Main_Pathway	0.677386	0.0145312	0.422837	-0.150319
reactome_Regulation_of_innate_immune_responses_to_cytosolic_DNA_Main_Pathway	0.678981	-0.0136529	0.842487	0.0370614
KEGG_Fatty_acid_degradation_Main_Pathway	0.679659	0.0129826	0.642876	-0.0863805
reactome_PI_3K_cascade_Main_Pathway	0.681028	-0.0243594	0.520252	0.119608
NCI_Caspase_Cascade_in_Apoptosis_Pathway_(DNA_repair)	0.682505	0.0103255	0.398287	-0.160197
reactome_Autodegradation_of_the_E3_ubiquitin_ligase_COP1_Main_Pathway	0.682692	0.0114783	0.791296	-0.0495513
NCI_AP_1_transcription_factor_network_Main_Pathway	0.683111	-0.0262634	0.318761	-0.185895
NCI_Ceramide_signaling_Pathway_(cell_survival)	0.683297	-0.0154281	0.968193	-0.00744787
biocarta_regulation_of_ck1_cdk5_by_type_1_glutamate_receptors_Main_Pathway	0.684379	0.0156795	0.304477	0.198013
MAPK_Family_Pathway_Gene_Expression_via_ATF2_JUN_ELK1_NFKB2_CREB3	0.684511	-0.00600723	0.893844	-0.0248858
biocarta_ras_independent_pathway_in_nk_cell_mediated_cytotoxicity_Main_Pathway	0.685013	-0.0122769	0.460688	0.138544
reactome_SLBP_independent_Processing_of_Histone_Pre_mRNAs_Main_Pathway	0.685714	0.0125162	0.927824	0.0168621
Akt_Signaling_Pathway_Blood_cell_differentiation	0.685734	-0.0100321	0.815682	0.0435235
Akt_Signaling_Pathway_Enhancement_of_Breast_Epithelial	0.688548	-0.00896554	0.706305	0.070898
reactome_Pausing_and_recovery_of_Tat_mediated_HIV_elongation_Main_Pathway	0.689232	0.00985583	0.305582	0.191314
reactome_Tat_mediated_HIV_elongation_arrest_and_recovery_Main_Pathway	0.689232	0.00985583	0.305582	0.191314
NCI_Validated_transcriptional_targets_of_TAp63_isoforms_Pathway_(Metastasis)	0.690032	0.0122594	0.688923	-0.0746591
NCI_Validated_transcriptional_targets_of_TAp63_isoforms_Pathway_(Pathway_degradation_of_TP63)	0.690032	0.0122594	0.688923	-0.0746591
reactome_ER_Phagosome_Main_Pathway	0.690198	0.0129479	0.762837	-0.0564945
reactome_Activation_of_ATR_in_response_to_replication_stress_Main_Pathway	0.691653	0.0154763	0.109767	-0.309464
KEGG_Glycosaminoglycan_biosynthesis_heparan_sulfate_heparin_Main_Pathway	0.692632	-0.0154313	0.824751	0.0412402
reactome_Cohesin_Loading_onto_Chromatin_Main_Pathway	0.692761	-0.0163494	0.0262055	0.419764
NCI_PLK1_signaling_events_Pathway_(regulation_of_centriole_centriole_cohesion)	0.696499	0.0150361	0.407151	-0.157676
NCI_Hypoxic_and_oxygen_homeostasis_regulation_of_HIF_1_alpha_Main_Pathway	0.698048	0.00989732	0.582582	0.103492
KEGG_Dilated_cardiomyopathy_Main_Pathway	0.698342	-0.0248391	0.241851	0.222546
KEGG_Hypertrophic_cardiomyopathy_HCM__Main_Pathway	0.698342	-0.0248391	0.241851	0.222546
KEGG_Endocytosis_Main_Pathway	0.698468	0.00663271	0.403573	0.15627
KEGG_Amino_sugar_and_nucleotide_sugar_metabolism_Main_Pathway	0.698556	-0.00930012	0.581497	-0.104144
reactome_Packaging_Of_Telomere_Ends_Main_Pathway	0.699945	-0.0202311	0.966869	0.00779157
reactome_Acetylcholine_Neurotransmitter_Release_Cycle_Main_Pathway	0.700041	-0.0214459	0.867372	0.0313089
reactome_Endogenous_sterols_Main_Pathway	0.700203	-0.0193476	0.710484	-0.0698528
reactome_SLBP_Dependent_Processing_of_Replication_Dependent_Histone_Pre_mRNAs_Main_Pathway	0.700972	0.0118214	0.880376	0.0280218
reactome_Amino_acid_transport_across_the_plasma_membrane_Main_Pathway	0.701789	-0.0150954	0.424595	0.149568
reactome_Downregulation_of_SMAD2_3_SMAD4_transcriptional_activity_Main_Pathway	0.703263	0.00696449	0.200685	0.244276
biocarta_regulation_of_eif2_Main_Pathway	0.705016	-0.00979752	0.676699	0.0784466
NCI_Validated_targets_of_C_MYC_transcriptional_activation_Main_Pathway	0.705767	0.0123035	0.767871	0.0549565
reactome_Elongation_arrest_and_recovery_Main_Pathway	0.706628	0.00865092	0.621186	0.0922234
reactome_HIV_elongation_arrest_and_recovery_Main_Pathway	0.706628	0.00865092	0.621186	0.0922234
reactome_Pausing_and_recovery_of_HIV_elongation_Main_Pathway	0.706628	0.00865092	0.621186	0.0922234
ERK_Signaling_Pathway_EGFR_signaling	0.707134	0.00909694	0.522147	0.11984
biocarta_rho_cell_motility_signaling_Pathway_(actin_filament_polymerization)	0.708535	0.00800704	0.0774165	-0.338726
KEGG_Proteasome_Main_Pathway	0.709441	0.0114643	0.345975	-0.177578
biocarta_bone_remodeling_Main_Pathway	0.709477	-0.0119842	0.533084	-0.11607
biocarta_stress_induction_of_hsp_regulation_Main_Pathway	0.711067	-0.0144056	0.726341	0.0668338
NCI_Caspase_Cascade_in_Apoptosis_Pathway_(nuclear_fragmentation_during_apoptosis)	0.711446	0.0103057	0.145287	-0.279211
reactome_TRAF6_mediated_NF_kB_activation_Main_Pathway	0.711776	-0.0115225	0.177364	-0.255109
reactome_Mismatch_repair_MMR_directed_by_MSH2_MSH3_MutSbeta__Main_Pathway	0.711987	0.0110714	0.534548	-0.115894
reactome_Norepinephrine_Neurotransmitter_Release_Cycle_Main_Pathway	0.713475	-0.0142992	0.772189	0.0542181
reactome_Interferon_alpha_beta_signaling_Main_Pathway	0.714364	0.0043429	0.0627094	-0.357501
biocarta_role_of_brca1_brca2_and_atr_in_cancer_susceptibility_Main_Pathway	0.714653	0.0117993	0.11394	-0.302032
GSK3_Signaling_Pathway_b-CTNN_Degradation	0.715723	0.0122992	0.938526	0.0144514
JAK-STAT_Pathway_JAK_Degradation	0.715723	-0.0122992	0.893573	-0.0250597
NCI_TCR_signaling_in_naive_CD8_T_cells_Main_Pathway	0.71665	-0.0060856	0.5202	-0.120845
KEGG_Amphetamine_addiction_Main_Pathway	0.718538	-0.00799595	0.418415	0.15131
reactome_Synthesis_of_PC_Main_Pathway	0.719146	0.0184083	0.475598	-0.133601
Akt_Signaling_Pathway_p73_mediated_apoptosis	0.719454	-0.0080516	0.597503	0.099286
reactome_Formation_of_ATP_by_chemiosmotic_coupling_Main_Pathway	0.719573	0.0179186	0.568292	-0.106364
IL-2_Pathway_IL2_Gene_Expression_via_POLR1E_EGR1_HMGA1_ELF1_POU2F1_MYC	0.720101	0.0088739	0.553445	-0.110322
reactome_Repair_synthesis_for_gap_filling_by_DNA_polymerase_in_TC_NER_Main_Pathway	0.720746	0.0119796	0.899285	0.0236448
reactome_Repair_synthesis_of_patch_27_30_bases_long_by_DNA_polymerase_Main_Pathway	0.720746	0.0119796	0.899285	0.0236448
reactome_CDC6_association_with_the_ORC_origin_complex_Main_Pathway	0.721575	0.0161043	0.661933	-0.0815922
KEGG_Valine_leucine_and_isoleucine_degradation_Main_Pathway	0.722241	0.0109357	0.82938	-0.0401668
reactome_The_canonical_retinoid_cycle_in_rods_twilight_vision__Main_Pathway	0.723255	-0.0154364	0.637915	0.0888277
reactome_Cyclin_A_B1_associated_events_during_G2_M_transition_Main_Pathway	0.724263	0.0125408	0.224134	-0.227186
D-imyoi-inositol_145-trisphosphate_degradation	0.724326	-0.00687409	0.493406	0.127865
NCI_Calcium_signaling_in_the_CD4_TCR_Main_Pathway	0.725035	-0.0186847	0.878523	0.0285686
Ubiquitin-Proteasome_Dependent_Proteolysis_Pathway	0.726812	-0.00411136	0.098778	-0.316931
reactome_RIP_mediated_NFkB_activation_via_ZBP1_Main_Pathway	0.7272	-0.0133319	0.170479	-0.259702
reactome_Budding_and_maturation_of_HIV_virion_Main_Pathway	0.727213	-0.00721851	0.95377	0.0108891
reactome_Voltage_gated_Potassium_channels_Main_Pathway	0.727688	-0.0177963	0.328431	0.182571
NCI_PLK1_signaling_events_Pathway_(positive_regulation_of_microtubule_depolymerization)	0.727806	0.012846	0.378219	-0.167809
reactome_Vif_mediated_degradation_of_APOBEC3G_Main_Pathway	0.727973	0.0103246	0.547547	0.112119
ERK_Signaling_Pathway_Gene_Expression_via_CAPN6_TP53_FOS_ATF1_MYC_ELK3_MYLK_ETS1_SRF_HIST1H3B_CREB3_STAT3_NFKB2_HMGN1_ESR2_ELK1_PAX6_JUN	0.728036	0.00687919	0.693738	-0.0740105
Chemokine_Pathway_Internalization_Degradation_Recycling	0.729091	-0.0107532	0.851028	0.034997
reactome_DNA_Damage_Telomere_Stress_Induced_Senescence_Main_Pathway	0.730023	-0.0152833	0.804905	-0.0462716
reactome_Adenylate_cyclase_activating_Main_Pathway	0.730434	-0.0209653	0.426627	0.149376
KEGG_Propanoate_metabolism_Main_Pathway	0.730666	0.0110208	0.9306	-0.016376
reactome_NCAM1_interactions_Main_Pathway	0.730856	-0.0229888	0.509068	0.123876
reactome_Zinc_influx_into_cells_by_the_SLC39_gene_family_Main_Pathway	0.734026	0.0206943	0.261027	0.214095
KEGG_mRNA_surveillance_Main_Pathway	0.734681	-0.00693553	0.692598	0.0752041
biocarta_fas_signaling_pathway_cd95__Main_Pathway	0.736764	-0.0113116	0.650465	-0.0858432
reactome_AKT_phosphorylates_targets_in_the_cytosol_Main_Pathway	0.737795	-0.00637482	0.841157	0.0376794
reactome_Association_of_TriC_CCT_with_target_proteins_during_biosynthesis_Main_Pathway	0.738613	0.00560915	0.662853	-0.0815826
TCA_cycle	0.7389	-0.0111863	0.504265	0.125681
Akt_Signaling_Pathway_Cell_Cycle_Progression	0.739066	-0.00734273	0.646964	0.08614
reactome_Hh_ligand_biogenesis_disease_Main_Pathway	0.739302	0.00862268	0.973754	0.00616438
biocarta_role_of_mitochondria_in_apoptotic_signaling_Main_Pathway	0.740061	-0.0091363	0.834777	0.0388593
reactome_Endosomal_Sorting_Complex_Required_For_Transport_ESCRT__Main_Pathway	0.741548	-0.00654717	0.830261	0.0404985
D-imyoi-inositol-5-phosphate_metabolism	0.742267	-0.00907436	0.120634	0.29265
NCI_LKB1_signaling_events_Main_Pathway	0.743553	0.0052696	0.465735	-0.136094
reactome_Activation_of_NF_kappaB_in_B_cells_Main_Pathway	0.744444	0.00814924	0.213481	-0.235713
reactome_RNA_Polymerase_III_Abortive_And_Retractive_Initiation_Main_Pathway	0.74534	0.00478896	0.961763	0.00905579
JAK-STAT_Pathway_IFN-Inducible_Gene_Expression_via_STAT2_STAT1	0.752873	-0.00810131	0.892956	0.0254104
reactome_Phospholipase_C_mediated_cascade_Main_Pathway	0.753675	-0.0222523	0.404769	0.156043
reactome_Glycogen_synthesis_Main_Pathway	0.753766	0.0103258	0.303447	-0.193882
KEGG_Oocyte_meiosis_Main_Pathway	0.755729	0.00472743	0.993677	0.00148905
reactome_Negative_regulation_of_FGFR_signaling_Main_Pathway	0.756154	-0.0155585	0.688629	0.0745736
reactome_Hedgehog_ligand_biogenesis_Main_Pathway	0.7562	0.00769221	0.736785	-0.0629311
Akt_Signaling_Pathway_ERK_mediated_apoptosis	0.756773	-0.00687692	0.855371	0.0342489
reactome_Viral_Messenger_RNA_Synthesis_Main_Pathway	0.757399	0.00906302	0.856445	0.0337109
NCI_PLK1_signaling_events_Pathway_(spindle_stabilization)	0.75852	0.0110781	0.319689	-0.189396
KEGG_Butanoate_metabolism_Main_Pathway	0.758946	-0.0128102	0.636954	-0.0880732
reactome_Vpu_mediated_degradation_of_CD4_Main_Pathway	0.760233	0.00871838	0.533349	-0.118093
KEGG_Thyroid_hormone_synthesis_Main_Pathway	0.760244	0.0315317	0.615471	0.0945079
reactome_NRIF_signals_cell_death_from_the_nucleus_Main_Pathway	0.763719	-0.00965614	0.901616	0.0231425
KEGG_Renin_angiotensin_system_Main_Pathway	0.76423	-0.0190298	0.458094	0.140258
NCI_p38_MAPK_signaling_Main_Pathway	0.765652	-0.00478428	0.722836	-0.0660746
NCI_Syndecan_3_mediated_signaling_events_Pathway_(limb_bud_formation)	0.766476	-0.0114934	0.27949	0.204465
reactome_Glycoprotein_hormones_Main_Pathway	0.767103	-0.013117	0.91666	0.0195771
KEGG_Cytokine_cytokine_receptor_interaction_Main_Pathway	0.767219	-0.0289427	0.944853	-0.0130869
reactome_SHC1_events_in_ERBB4_signaling_Main_Pathway	0.76885	0.013305	0.704815	-0.070814
Erythropoietin_Pathway_Gene_Expression_Neuroprotection_via_NFKB2	0.770164	0.00691418	0.987129	-0.00302473
NCI_Signaling_events_mediated_by_HDAC_Class_I_Main_Pathway	0.770731	-0.00386774	0.88338	-0.0274574
valine_degradation	0.772662	0.00829684	0.439157	0.14592
reactome_Transport_of_glucose_and_other_sugars_bile_salts_and_organic_acids_metal_ions_and_amine_compounds_Main_Pathway	0.77292	-0.0197769	0.40139	-0.157783
reactome_Regulation_of_ornithine_decarboxylase_ODC__Main_Pathway	0.773958	0.00808114	0.466794	0.135744
KEGG_Axon_guidance_Main_Pathway	0.776224	0.00366461	0.136542	-0.280845
reactome_Activation_of_the_pre_replicative_complex_Main_Pathway	0.777673	0.0123622	0.280094	-0.205906
D-imyoi-inositol_134-trisphosphate_biosynthesis	0.778108	-0.00761867	0.872118	-0.0302093
cAMP_Pathway_Protein_Retention	0.780967	0.00874559	0.894458	0.024727
KEGG_Fructose_and_mannose_metabolism_Main_Pathway	0.783134	-0.0106701	0.254841	-0.212168
reactome_SCF_Skp2_mediated_degradation_of_p27_p21_Main_Pathway	0.785862	0.00781843	0.523089	0.119129
eicosapentaenoate_biosynthesis	0.785926	0.01485	0.217111	-0.231564
NCI_E_cadherin_signaling_in_the_nascent_adherens_junction_Pathway_(regulation_of_actin_nucleation)	0.786366	-0.00652117	0.270503	0.20907
reactome_Constitutive_PI3K_AKT_Signaling_in_Cancer_Main_Pathway	0.786829	0.00455047	0.588852	0.101011
KEGG_Other_types_of_O_glycan_biosynthesis_Main_Pathway	0.787738	0.00801814	0.0763131	-0.333055
KEGG_Herpes_simplex_infection_Main_Pathway	0.78866	-0.00558286	0.288493	0.199561
reactome_Regulation_of_cholesterol_biosynthesis_by_SREBP_SREBF__Main_Pathway	0.79208	-0.00566393	0.196238	0.243246
reactome_Mitotic_Prometaphase_Main_Pathway	0.792403	0.00880863	0.599134	-0.0986912
reactome_PPARA_activates_gene_expression_Main_Pathway	0.792413	-0.00472661	0.908752	0.0216266
NCI_PLK1_signaling_events_Pathway_(cytokinesis)	0.792633	0.00877985	0.535286	-0.117925
reactome_Membrane_binding_and_targetting_of_GAG_proteins_Main_Pathway	0.793523	-0.00898151	0.388262	0.163189
IP3_Pathway_Gene_Expression_via_CREB3_NFATC2_MEF2D	0.797895	-0.00577328	0.665434	-0.0823475
reactome_Endosomal_Vacuolar_Main_Pathway	0.798714	-0.0154292	0.49874	-0.126619
NCI_Arf6_trafficking_events_Pathway_(calcium_ion_dependent_exocytosis)	0.800786	0.00566124	0.936205	-0.0150801
reactome_Deadenylation_of_mRNA_Main_Pathway	0.801113	0.00438843	0.536288	0.116817
reactome_Polo_like_kinase_mediated_events_Main_Pathway	0.801918	0.00929348	0.394557	-0.16287
biocarta_cyclins_and_cell_cycle_regulation_Main_Pathway	0.80208	-0.00592352	0.680524	-0.0784099
3-phosphoinositide_degradation	0.802832	-0.00492311	0.858869	0.0333965
biocarta_regulators_of_bone_mineralization_Main_Pathway	0.803146	0.0244183	0.96114	-0.0091987
reactome_Effects_of_PIP2_hydrolysis_Main_Pathway	0.804728	-0.0112857	0.0528662	0.368444
reactome_Hyaluronan_uptake_and_degradation_Main_Pathway	0.805799	-0.0115479	0.0417489	-0.385958
cAMP_Pathway_Axonal_Growth	0.807474	-0.00688349	0.554984	0.111905
NCI_Validated_nuclear_estrogen_receptor_beta_network_Main_Pathway	0.808693	0.00607315	0.352872	-0.173488
NCI_PLK1_signaling_events_Pathway_(microtubule_cytoskeleton_organization)	0.810909	0.00873866	0.851576	0.0349985
biocarta_insulin_signaling_Main_Pathway	0.810952	0.00679571	0.293838	0.197366
reactome_HDL_mediated_lipid_transport_Main_Pathway	0.811646	0.0154841	0.462751	-0.137063
biocarta_rac1_cell_motility_signaling_Pathway_(actin_filament_organization)	0.814318	0.00492437	0.227171	-0.227175
Akt_Signaling_Pathway_JNK_mediated_apoptosis	0.816131	-0.00480454	0.743154	0.0616439
reactome_Mismatch_repair_MMR_directed_by_MSH2_MSH6_MutSalpha__Main_Pathway	0.816265	0.00715247	0.486584	-0.129796
biocarta_endocytotic_role_of_ndk_phosphins_and_dynamin_Main_Pathway	0.816411	0.00583156	0.756799	-0.0576874
reactome_Loss_of_Nlp_from_mitotic_centrosomes_Main_Pathway	0.81735	0.00407496	0.880791	-0.028447
reactome_Loss_of_proteins_required_for_interphase_microtubule_organizationA_from_the_centrosome_Main_Pathway	0.81735	0.00407496	0.880791	-0.028447
stearate_biosynthesis	0.81891	0.00770661	0.203479	-0.239136
biocarta_role_of_brca1_brca2_and_atr_in_cancer_susceptibility_Pathway_(DNA_replication_termination)	0.822006	0.00679262	0.738437	-0.0637516
reactome_Regulated_proteolysis_of_p75NTR_Main_Pathway	0.822304	0.0082346	0.941107	-0.0137589
KEGG_Vitamin_digestion_and_absorption_Main_Pathway	0.823195	-0.0111822	0.220681	0.230651
reactome_Synthesis_of_glycosylphosphatidylinositol_GPI__Main_Pathway	0.82362	-0.00601439	0.74726	-0.0601401
reactome_NOTCH1_Intracellular_Domain_Regulates_Transcription_Main_Pathway	0.82554	0.00302284	0.649669	0.0866269
KEGG_Adherens_junction_Main_Pathway	0.825631	0.00357133	0.118788	-0.293213
KEGG_Pathogenic_Escherichia_coli_infection_Main_Pathway	0.827336	-0.00781523	0.00316066	-0.574761
reactome_COPI_Mediated_Transport_Main_Pathway	0.827849	0.00601437	0.715192	-0.0685932
reactome_ABCA_transporters_in_lipid_homeostasis_Main_Pathway	0.8291	-0.0132909	0.187757	-0.249923
reactome_Cholesterol_biosynthesis_Main_Pathway	0.830769	-0.010739	0.593524	-0.100047
NCI_PLK1_signaling_events_Pathway_(Golgi_organization)	0.831207	0.0090228	0.296417	-0.198773
NCI_PLK1_signaling_events_Pathway_(regulation_of_mitotic_centrosome_separation)	0.831207	0.0090228	0.296417	-0.198773
NCI_PLK1_signaling_events_Pathway_(spindle_elongation)	0.831207	0.0090228	0.296417	-0.198773
reactome_formation_of_the_beta_catenin_TCF_transactivating_complex_Main_Pathway	0.833016	-0.00729516	0.642239	-0.0872513
NCI_TGF_beta_receptor_signaling_Main_Pathway	0.834586	0.00357105	0.658576	-0.0831898
NCI_LKB1_signaling_events_Pathway_(Pathway_positive_regulation_of_CREB_transcription_factor_activity_via_CRTC2)	0.835126	0.00562871	0.630554	-0.0895992
reactome_Striated_Muscle_Contraction_Main_Pathway	0.836216	-0.0109497	0.554992	0.110808
NCI_PLK1_signaling_events_Pathway_(metaphase_plate_congression)	0.836571	0.00817802	0.532418	-0.118763
reactome_CREB_phosphorylation_through_the_activation_of_Ras_Main_Pathway	0.839159	-0.00749695	0.541687	-0.11385
NCI_PLK1_signaling_events_Pathway_(proteasomal_ubiquitin_dependent_protein_catabolic_process)	0.839575	0.00856056	0.309333	-0.193571
biocarta_caspase_cascade_in_apoptosis_Main_Pathway	0.842671	-0.00638469	0.393323	-0.162192
reactome_Activation_of_gene_expression_by_SREBF_SREBP__Main_Pathway	0.842676	-0.00457418	0.370301	-0.168816
reactome_Meiotic_recombination_Main_Pathway	0.844799	0.00782559	0.747687	-0.0610857
reactome_Citric_acid_cycle_TCA_cycle__Main_Pathway	0.847895	-0.00659978	0.980399	0.00459888
KEGG_Biosynthesis_of_unsaturated_fatty_acids_Main_Pathway	0.848478	0.00678089	0.209266	-0.234723
reactome_Resolution_of_Sister_Chromatid_Cohesion_Main_Pathway	0.852891	0.00612801	0.741367	-0.0618082
NCI_Arf6_trafficking_events_Pathway_(clathrin_coat_assembly)	0.856718	0.00384455	0.462506	0.13871
cholesterol_biosynthesis_I	0.857383	-0.00871989	0.298808	-0.195551
cholesterol_biosynthesis_III_via_desmosterol	0.857383	-0.00871989	0.298808	-0.195551
cholesterol_biosynthesis_II_via_2425-dihydrolanosterol	0.857383	-0.00871989	0.298808	-0.195551
NCI_Validated_nuclear_estrogen_receptor_alpha_network_Main_Pathway	0.857689	0.00331057	0.563265	-0.107892
NCI_Caspase_Cascade_in_Apoptosis_Main_Pathway	0.85805	-0.00402242	0.502638	0.12529
folate_transformations	0.860212	0.0103158	0.679844	0.0777282
NCI_Integrin_linked_kinase_signaling_Pathway_(centrosome_localization)	0.860972	0.00495856	0.21471	-0.235174
reactome_Prefoldin_mediated_transfer_of_substrate_to_CCT_TriC_Main_Pathway	0.861841	-0.00536496	0.426041	-0.148535
Glucocorticoid_Receptor_Signaling_Pathway_Cell_Cycle_Progression	0.863333	-0.00370061	0.093026	0.31481
KEGG_Protein_export_Main_Pathway	0.86487	-0.00504706	0.250228	0.214589
KEGG_One_carbon_pool_by_folate_Main_Pathway	0.865131	0.00558793	0.92653	0.0172843
reactome_NOD1_2_Signaling_Pathway_Main_Pathway	0.865228	-0.00417156	0.347348	-0.175068
NCI_ALK2_signaling_events_Main_Pathway	0.865407	-0.00761516	0.377763	0.167904
reactome_TRAF3_dependent_IRF_activation_Main_Pathway	0.866169	0.00474137	0.17037	-0.261479
biocarta_activation_of_csk_by_camp_dependent_protein_kinase_inhibits_signaling_through_the_t_cell_receptor_Main_Pathway	0.866311	0.0060421	0.733949	-0.0641585
reactome_FCERI_mediated_NF_kB_activation_Main_Pathway	0.86698	-0.0057796	0.595521	0.0993832
reactome_Deposition_of_new_CENPA_containing_nucleosomes_at_the_centromere_Main_Pathway	0.867115	-0.00731396	0.922547	-0.0182148
adenosine_ribonucleotides_ide_novoi_biosynthesis	0.868301	-0.00840264	0.330212	0.183203
NCI_N_cadherin_signaling_events_Pathway_(myoblast_differentiation)	0.871102	0.00543309	0.833691	-0.0394884
biocarta_double_stranded_rna_induced_gene_expression_Main_Pathway	0.87226	0.0032814	0.846054	0.0362497
reactome_G0_and_Early_G1_Main_Pathway	0.874172	0.00540443	0.232713	-0.230131
NGF_Pathway_Gene_Expression_via_MYC_ELK1_CREB3_NFKB2	0.874865	-0.0040712	0.536793	-0.115197
reactome_HSF1_dependent_transactivation_Main_Pathway	0.875414	-0.00448329	0.27861	0.204531
IGF1R_Signaling_Pathway_Protein_Synthesis	0.878336	0.00238786	0.801742	-0.0469817
NCI_Canonical_NF_kappaB_Main_Pathway	0.879762	-0.00382834	0.970384	-0.00691989
reactome_L1CAM_interactions_Main_Pathway	0.880644	-0.00987548	0.686695	0.0755163
reactome_Regulation_of_PLK1_Activity_at_G2_M_Transition_Main_Pathway	0.880954	0.00226466	0.526512	-0.120824
reactome_PRC2_methylates_histones_and_DNA_Main_Pathway	0.881478	0.00783233	0.871659	-0.0302663
reactome_HATs_acetylate_histones_Main_Pathway	0.882835	0.00405787	0.731116	-0.0643112
reactome_Degradation_of_beta_catenin_by_the_destruction_complex_Main_Pathway	0.884776	0.0032394	0.602276	0.0971475
WNT_Pathway_NFAT_Pathway	0.886031	-0.00388772	0.454402	0.139452
Akt_Signaling_Pathway_Proto-Oncogenic_and_RTK-signaling	0.888294	-0.00294013	0.684575	0.0763839
KEGG_RNA_transport_Main_Pathway	0.889733	0.00245695	0.400419	-0.157579
NCI_BARD1_signaling_events_Pathway_(protein_ubiquitination)	0.891905	-0.00388372	0.639302	-0.0881896
Caspase_Cascade_Pathway_Activated_Tissue_Trans-glutaminase	0.89231	0.00381658	0.995782	0.00098578
Mitochondrial_Apoptosis_Pathway_Apoptosis	0.8935	-0.00301564	0.660607	0.0821801
reactome_Signal_attenuation_Main_Pathway	0.893633	0.00476553	0.756987	-0.0577144
Akt_Signaling_Pathway_AR_mediated_apoptosis	0.894842	0.00299493	0.862741	0.0323142
reactome_SIRT1_negatively_regulates_rRNA_Expression_Main_Pathway	0.895269	0.00686606	0.811833	-0.0446181
KEGG_Progesterone_mediated_oocyte_maturation_Main_Pathway	0.896039	-0.00361327	0.750848	-0.0591939
NCI_BCR_signaling_Pathway_(ubiquitin_dependent_protein_catabolic_process)	0.899829	0.00387489	0.349472	-0.174468
KEGG_Glycosaminoglycan_degradation_Main_Pathway	0.900989	-0.00431652	0.887132	-0.026533
biocarta_role_of_egf_receptor_transactivation_by_gpcrs_in_cardiac_hypertrophy_Pathway_(cell_growth)	0.901003	-0.00609463	0.0934007	-0.322513
NCI_Arf1_Main_Pathway	0.901968	0.00337746	0.520856	0.119976
Akt_Signaling_Pathway_NO_production	0.902392	-0.00305258	0.853863	0.0346008
reactome_Signaling_by_NOTCH4_Main_Pathway	0.90464	0.00431505	0.95954	-0.00946993
KEGG_Arginine_and_proline_metabolism_Main_Pathway	0.904643	0.00335152	0.552863	-0.111053
Akt_Signaling_Pathway_Promotes_Adipogenesis	0.908365	0.00249473	0.613251	0.0950367
reactome_ABC_family_proteins_mediated_transport_Main_Pathway	0.90866	0.00658824	0.630321	-0.0904108
NCI_E_cadherin_signaling_in_keratinocytes_Pathway_(adherens_junction_organization)	0.90925	-0.00328847	0.00140206	0.641543
reactome_Antigen_Presentation_Folding_assembly_and_peptide_loading_of_class_I_MHC_Main_Pathway	0.909399	0.00514897	0.147022	-0.272146
reactome_Constitutive_Signaling_by_NOTCH1_HD_Domain_Mutants_Main_Pathway	0.909587	-0.00440144	0.0209211	0.45101
reactome_Cross_presentation_of_soluble_exogenous_antigens_endosomes__Main_Pathway	0.910003	-0.00325896	0.461442	-0.14001
KEGG_Gastric_acid_secretion_Main_Pathway	0.910459	0.00360828	0.449945	0.141152
NCI_Signaling_events_mediated_by_the_Hedgehog_family_Main_Pathway	0.911384	-0.00371745	0.59352	0.100196
Glucocorticoid_Receptor_Signaling_Pathway_Gene_Expression_via_CREB3_STAT5B_SLC22A2_POU2F1	0.912296	0.00222026	0.334973	0.181365
reactome_Synthesis_of_very_long_chain_fatty_acyl_CoAs_Main_Pathway	0.912753	-0.00448637	0.596513	0.100116
biocarta_role_of_egf_receptor_transactivation_by_gpcrs_in_cardiac_hypertrophy_Main_Pathway	0.913259	-0.00314461	0.0884115	-0.327582
KEGG_Epithelial_cell_signaling_in_Helicobacter_pylori_infection_Main_Pathway	0.917148	-0.00246968	0.695767	-0.072824
KEGG_Cocaine_addiction_Main_Pathway	0.91876	-0.00210232	0.853371	0.0344923
biocarta_toll_like_receptor_Pathway_(Pathway_protein_ubiquitination_of_CHUK_MAP3K1)	0.918764	0.00185499	0.355281	-0.172351
reactome_Insulin_processing_Main_Pathway	0.919153	-0.00592669	0.99242	0.00178424
reactome_Acyl_chain_remodelling_of_PG_Main_Pathway	0.922702	-0.00700252	0.39793	-0.158954
reactome_HDACs_deacetylate_histones_Main_Pathway	0.92353	0.00565085	0.707844	0.0703322
reactome_Cyclin_E_associated_events_during_G1_S_transition_Main_Pathway	0.923709	0.00324012	0.815708	-0.0436011
biocarta_rac1_cell_motility_signaling_Pathway_(phosphatidic_acid_metabolic_process)	0.925769	-0.00202663	0.180696	-0.251729
BRCA1_Pathway_Mismatch_Repair	0.927164	-0.00346383	0.195992	-0.247019
reactome_Interferon_gamma_signaling_Main_Pathway	0.927705	0.00353892	0.516942	-0.121302
NCI_ErbB1_downstream_signaling_Pathway_(cell_proliferation)	0.927706	-0.00208777	0.373559	-0.166553
reactome_Intrinsic_Pathway_Main_Pathway	0.931717	0.00477043	0.117045	0.294779
KEGG_AMPK_signaling_Main_Pathway	0.933889	-0.00118465	0.909592	0.0211643
NCI_Integrin_linked_kinase_signaling_Pathway_(DNA_biosynthetic_process)	0.935817	-0.00256574	0.416082	-0.152118
reactome_Condensation_of_Prophase_Chromosomes_Main_Pathway	0.93736	-0.00374956	0.243436	-0.222575
NCI_Signaling_events_mediated_by_the_Hedgehog_family_Pathway_(receptor_mediated_endocytosis)	0.93807	-0.00335268	0.963065	-0.00865469
NCI_p53_Main_Pathway	0.938345	0.000926744	0.282964	-0.201635
ERK_Signaling_Pathway_Translation	0.93895	0.0016759	0.352628	0.17401
KEGG_Glutamatergic_synapse_Main_Pathway	0.942426	-0.00127748	0.485275	-0.130445
biocarta_extrinsic_prothrombin_activation_Main_Pathway	0.943154	-0.00532503	0.332129	0.181127
ILK_Signaling_Pathway_Cell_Motility	0.944171	0.00361687	0.965478	-0.00813911
reactome_Cyclin_A_Cdk2_associated_events_at_S_phase_entry_Main_Pathway	0.944308	0.00188796	0.504547	-0.125016
KEGG_TGF_beta_signaling_Main_Pathway	0.945484	0.00126087	0.762427	-0.0566435
Interferon_Pathway	0.946982	-0.001369	0.847536	-0.036545
reactome_HDMs_demethylate_histones_Main_Pathway	0.947874	0.00207647	0.51178	0.122698
NCI_PLK1_signaling_events_Pathway_(regulation_of_attachment_of_spindle_microtubules_to_kinetochore)	0.955261	0.00237923	0.899503	-0.0235964
NCI_p53_Pathway_(apoptosis)	0.956509	-0.000673508	0.170513	-0.259789
reactome_Synthesis_of_PIPs_at_the_Golgi_membrane_Main_Pathway	0.960362	-0.000917632	0.305819	-0.19383
reactome_HSF1_activation_Main_Pathway	0.960836	0.000951688	0.352613	-0.173625
reactome_Synthesis_of_PIPs_at_the_early_endosome_membrane_Main_Pathway	0.963442	-0.00131323	0.96888	-0.00725958
Akt_Signaling_Pathway_Elevation_of_Glucose_Import	0.966191	-0.00101466	0.799561	0.0477072
KEGG_Glycerolipid_metabolism_Main_Pathway	0.967025	-0.00118439	0.850748	0.0351896
Erythropoietin_Pathway_Anti-Apoptosis	0.968856	0.000718427	0.813403	0.0445596
NCI_Stabilization_and_expansion_of_the_E_cadherin_adherens_junction_Main_Pathway	0.971935	-0.000838167	0.221846	0.230987
KEGG_Cytosolic_DNA_sensing_Main_Pathway	0.973228	0.00109222	0.163709	-0.26313
reactome_RIG_I_MDA5_mediated_induction_of_IFN_alpha_beta_pathways_Main_Pathway	0.974151	0.00157607	0.54367	0.114059
cAMP_Pathway_Degradation_of_Cell_Cycle_Regulators	0.978296	-0.000596174	0.278535	0.20191
reactome_Signaling_by_NOTCH3_Main_Pathway	0.979401	0.000971241	0.969187	0.00721301
cAMP_Pathway_Glycolisis	0.980471	-0.000871119	0.774803	0.0537743
reactome_Transcription_coupled_NER_TC_NER__Main_Pathway	0.981257	0.000767083	0.92904	0.0166112
biocarta_nitric_oxide_signaling_Main_Pathway	0.981408	0.000816437	0.733335	0.0641239
biocarta_ucalpain_and_friends_in_cell_spread_Main_Pathway	0.98169	-0.000660707	0.139366	-0.278972
biocarta_mechanisms_of_transcriptional_repression_by_dna_methylation_Main_Pathway	0.981795	0.000396775	0.140744	0.277006
biocarta_mechanisms_of_transcriptional_repression_by_dna_methylation_Pathway_(histone_deacetylation)	0.981795	0.000396775	0.140744	0.277006
NCI_ErbB_receptor_signaling_network_Main_Pathway	0.984767	0.000958691	0.409634	-0.155107
biocarta_keratinocyte_differentiation_Pathway_(keratinocyte_differentiation)	0.984928	-0.000819688	0.719431	0.0679242
KEGG_Glycolysis_Gluconeogenesis_Main_Pathway	0.990091	0.000388026	0.394842	-0.158455
NCI_E_cadherin_signaling_in_keratinocytes_Pathway_(keratinocyte_differentiation)	0.99037	-0.000308441	0.0121643	0.489016
NCI_Validated_transcriptional_targets_of_deltaNp63_isoforms_Main_Pathway	0.99068	0.000448345	0.772409	0.0542869
biocarta_calcium_signaling_by_hbx_of_hepatitis_b_virus_Main_Pathway	0.990724	-0.000336113	0.627235	0.0905606
reactome_RNA_Polymerase_I_Promoter_Opening_Main_Pathway	0.992759	-0.000550199	0.832024	0.0397102
reactome_Transport_of_organic_anions_Main_Pathway	0.993553	-0.000628208	0.778728	0.0527805
leucine_degradation	0.994529	0.000231669	0.716461	0.0677606
reactome_Eicosanoids_Main_Pathway	0.995877	0.000415783	0.683781	0.0771691
biocarta_tpo_signaling_Main_Pathway	0.996482	0.000118619	0.278374	0.203483

## Sheet: Syn2623706  samples
Molecular pathway name	Log-rank test p-value for survival analysis	ln(Hazard Ratio) of survival analysis
biocarta_regulation_of_eif_4e_and_p70s6_kinase_Main_Pathway	0.880533	-0.0215893
cAMP_Pathway_Cell_Growth	0.0325664	0.302298
cAMP_Pathway_Chemotaxis	0.110951	0.224582
cAMP_Pathway_Cytokine_Production	0.0719638	0.253846
biocarta_multi_step_regulation_of_transcription_by_pitx2_Main_Pathway	0.144177	-0.204466
NCI_Signaling_events_regulated_by_Ret_tyrosine_kinase_Main_Pathway	0.170693	0.193188
reactome_CREB_phosphorylation_through_the_activation_of_Ras_Main_Pathway	0.513915	0.0914921
biocarta_aspirin_blocks_signaling_pathway_involved_in_platelet_activation_Main_Pathway	0.38419	-0.122091
biocarta_phospholipids_as_signalling_intermediaries_Pathway_(lamellipodium_assembly)	0.146068	0.204417
NCI_Syndecan_4_mediated_signaling_events_Main_Pathway	0.179305	0.188472
biocarta_wnt_signaling_Main_Pathway	0.466707	-0.1018
KEGG_FoxO_signaling_Main_Pathway	0.0301647	-0.306448
reactome_Growth_hormone_receptor_signaling_Main_Pathway	0.708141	-0.0523189
Estrogen_Pathway_Anti-Apoptosis	0.305728	-0.143792
KEGG_Homologous_recombination_Main_Pathway	1.4231e-05	-0.619107
biocarta_aspirin_blocks_signaling_pathway_involved_in_platelet_activation_Pathway_(vasoconstriction)	0.704468	-0.0532884
KEGG_Bladder_cancer_Main_Pathway	0.0183578	-0.330951
cAMP_Pathway_Fatty_Acid_Metabolism	0.715355	0.051239
KEGG_Endometrial_cancer_Main_Pathway	0.663588	0.0611087
biocarta_phospholipids_as_signalling_intermediaries_Main_Pathway	0.116535	0.220963
Erythropoietin_Pathway	0.482023	0.0983214
Ras_Pathway_Golgi_Trafficking_and_Vesicle_Formation	0.0105504	0.360137
reactome_G_alpha_i_signalling_events_Main_Pathway	0.714451	0.0510904
MAPK_Family_Pathway_Gene_Expression_via_ATF2_JUN_ELK1_NFKB2_CREB3	0.0113929	-0.356497
KEGG_Amphetamine_addiction_Main_Pathway	0.666545	-0.0607656
NCI_Signaling_events_mediated_by_HDAC_Class_II_Main_Pathway	6.11125e-05	-0.574519
cAMP_Pathway_Cell_Survival	0.0149983	0.343575
reactome_ADP_signalling_through_P2Y_purinoceptor_1_Main_Pathway	0.0865859	0.241113
JAK-STAT_Pathway_Nml_SOCS_BCL-XL_p21_Myc_Nos2_Gene_Expression_via_STAT2	0.221337	0.17191
KEGG_Circadian_entrainment_Main_Pathway	0.00113242	0.461928
ILK_Signaling_Pathway_Induced_Cell_Proliferation	0.718888	-0.0502842
NCI_EPHA_forward_signaling_Pathway_(axon_guidance)	0.0155988	0.342082
reactome_Activation_of_G_protein_gated_Potassium_channels_Main_Pathway	0.0468398	0.281351
reactome_Inhibition_of_voltage_gated_Ca2_channels_via_Gbeta_gamma_subunits_Main_Pathway	0.0468398	0.281351
biocarta_mets_affect_on_macrophage_differentiation_Main_Pathway	8.80713e-06	-0.631778
KEGG_Glioma_Main_Pathway	0.0374404	0.29336
NCI_IL12_signaling_mediated_by_STAT4_Main_Pathway	0.106307	0.227161
reactome_Glucagon_type_ligand_receptors_Main_Pathway	0.089863	0.239058
KEGG_Base_excision_repair_Main_Pathway	3.40377e-05	-0.588087
KEGG_Salivary_secretion_Main_Pathway	0.664904	-0.061138
JAK-STAT_Pathway	0.547207	0.0842544
NCI_C_MYC_Main_Pathway	6.17931e-06	-0.64389
reactome_Mismatch_repair_MMR_directed_by_MSH2_MSH3_MutSbeta__Main_Pathway	1.51179e-06	-0.687482
reactome_Nuclear_Receptor_transcription_Main_Pathway	0.76505	-0.0417096
KEGG_Cholinergic_synapse_Main_Pathway	0.0805355	0.245956
JNK_Pathway	0.358497	0.129023
reactome_Thromboxane_signalling_through_TP_receptor_Main_Pathway	0.0949547	0.235169
reactome_NF_kB_is_activated_and_signals_survival_Main_Pathway	0.0511213	0.274479
biocarta_regulation_of_pgc_1a_Main_Pathway	0.823881	0.0303881
ATM_Pathway	1.102e-06	-0.698044
reactome_Adrenaline_noradrenaline_inhibits_insulin_secretion_Main_Pathway	0.0165094	0.339507
reactome_Mismatch_repair_MMR_directed_by_MSH2_MSH6_MutSalpha__Main_Pathway	3.16563e-05	-0.59018
KEGG_Alcoholism_Main_Pathway	0.502354	0.0940526
KEGG_Jak_STAT_signaling_Main_Pathway	0.972668	0.00438335
NCI_VEGFR3_signaling_in_lymphatic_endothelium_Main_Pathway	0.0404964	0.28999
NCI_Trk_receptor_signaling_mediated_by_the_MAPK_Pathway_(neuron_apoptosis)	0.627418	0.0683038
KEGG_Taurine_and_hypotaurine_metabolism_Main_Pathway	0.0971795	0.234569
cAMP_Pathway_Myocardial_Contraction	0.654453	-0.0627119
biocarta_p53_signaling_Main_Pathway	0.00214766	-0.432216
KEGG_Regulation_of_autophagy_Main_Pathway	0.518278	0.0900695
reactome_SHC1_events_in_ERBB2_signaling_Main_Pathway	0.024074	-0.316583
NCI_Arf6_signaling_events_Main_Pathway	0.317855	0.140429
KEGG_Calcium_signaling_Main_Pathway	0.0199722	0.329429
NCI_Integrin_linked_kinase_signaling_Pathway_(anoikis)	0.000183576	0.533695
NCI_Integrin_linked_kinase_signaling_Pathway_(apoptosis)	0.000183576	0.533695
EGF_Pathway_Actin_Cytoskeletal_Rearrangement	0.35458	0.130315
NCI_IL5_mediated_signaling_events_Main_Pathway	0.565822	-0.080738
KEGG_Prostate_cancer_Main_Pathway	0.00317442	0.420042
biocarta_igf_1_signaling_Main_Pathway	0.4343	0.109597
reactome_Regulation_of_KIT_signaling_Main_Pathway	0.380711	0.122915
WNT_Pathway_Gene_Expression_via_CREB3	0.277896	0.152313
NCI_CXCR3_mediated_signaling_events_Pathway_(cell_proliferation)	0.547512	-0.0847328
IP3_Pathway	0.169355	0.192996
ATM_Pathway_Cell_Survival	0.00333763	-0.413411
reactome_Signaling_by_BMP_Main_Pathway	0.671444	0.0591119
NCI_Endothelins_Pathway_(cAMP_biosynthetic_process)	0.00127484	0.457123
biocarta_il_2_receptor_beta_chain_in_t_cell_activation_Pathway_(apoptosis)	0.401222	0.118185
KEGG_Long_term_potentiation_Main_Pathway	0.502192	-0.094861
KEGG_cGMP_PKG_signaling_Main_Pathway	0.00154232	0.44782
reactome_p75NTR_recruits_signalling_complexes_Main_Pathway	0.895481	0.0183933
biocarta_cdk_regulation_of_dna_replication_Main_Pathway	1.83573e-07	-0.74744
reactome_ERK_MAPK_targets_Main_Pathway	0.270614	0.154596
reactome_Removal_of_the_Flap_Intermediate_from_the_C_strand_Main_Pathway	0.00103758	-0.463733
NCI_Netrin_mediated_signaling_events_Main_Pathway	0.0235985	0.320431
FLT3_Signaling_Pathway_Transcription_via_ELK3_MAPK12_CREB3_STAT2	0.71608	-0.0513743
MAPK_Family_Pathway	0.751236	0.0442529
Chemokine_Pathway_Gene_Expression_and_Apoptosis_via_ELK1	0.351398	0.130744
KEGG_DNA_replication_Main_Pathway	8.41276e-05	-0.55705
KEGG_Hematopoietic_cell_lineage_Main_Pathway	0.0371798	0.294312
reactome_Interleukin_7_signaling_Main_Pathway	0.790105	0.0371595
reactome_Glycogen_breakdown_glycogenolysis__Main_Pathway	0.0226427	-0.320281
NCI_ErbB1_downstream_signaling_Pathway_(cell_proliferation)	0.00314327	-0.415926
KEGG_Selenocompound_metabolism_Main_Pathway	1.03998e-06	-0.697643
reactome_Rap1_signalling_Main_Pathway	0.279488	-0.151874
KEGG_cAMP_signaling_Main_Pathway	0.651887	-0.0633703
KEGG_Phototransduction_Main_Pathway	0.286764	-0.149967
NCI_E_cadherin_signaling_in_keratinocytes_Main_Pathway	0.00163844	0.447471
NCI_Signaling_events_mediated_by_VEGFR1_and_VEGFR2_Main_Pathway	0.886323	-0.0204863
NAD_ide_novoi_biosynthesis	0.437942	-0.109046
WNT_Pathway	0.938911	-0.0114604
NCI_Thromboxane_A2_receptor_signaling_Pathway_(cAMP_biosynthetic_process)	0.165173	0.195266
reactome_Synthesis_of_Prostaglandins_PG_and_Thromboxanes_TX__Main_Pathway	0.351864	0.130638
NCI_CXCR3_mediated_signaling_events_Pathway_(actin_polymerization_or_depolymerization)	0.51313	-0.0920026
NCI_Plexin_D1_Signaling_Main_Pathway	0.0596604	0.264599
KEGG_Melanogenesis_Main_Pathway	0.0536737	0.272323
TGF-Beta_Pathway	0.227925	0.169468
Mitochondrial_Apoptosis_Pathway	0.0534925	-0.271506
biocarta_bioactive_peptide_induced_signaling_Main_Pathway	0.11759	0.219769
NCI_Signaling_events_mediated_by_focal_adhesion_kinase_Pathway_(cell_migration)	0.863806	0.0240717
NCI_LPA_receptor_mediated_events_Main_Pathway	0.942868	0.00960195
KEGG_Vasopressin_regulated_water_reabsorption_Main_Pathway	0.124767	0.215483
NCI_IL3_mediated_signaling_events_Main_Pathway	0.9962	-0.000843125
NCI_ALK1_signaling_events_Main_Pathway	0.0118861	0.35581
reactome_PCP_CE_Main_Pathway	0.490332	-0.0969109
ERK_Signaling_Pathway_Gene_Expression_via_CAPN6_TP53_FOS_ATF1_MYC_ELK3_MYLK_ETS1_SRF_HIST1H3B_CREB3_STAT3_NFKB2_HMGN1_ESR2_ELK1_PAX6_JUN	0.0105387	-0.359406
STAT3_Pathway	0.464751	0.102494
NCI_CXCR3_mediated_signaling_events_Pathway_(chemotaxis)	0.367874	-0.126655
KEGG_TGF_beta_signaling_Main_Pathway	0.0541392	-0.271544
biocarta_egf_signaling_Main_Pathway	0.108164	-0.2256
KEGG_Glycosphingolipid_biosynthesis_lacto_and_neolacto_series_Main_Pathway	0.232012	0.167665
KEGG_Inflammatory_mediator_regulation_of_TRP_channels_Main_Pathway	0.508657	0.0927615
reactome_Downregulation_of_TGF_beta_receptor_signaling_Main_Pathway	0.822129	0.0313811
reactome_mRNA_decay_by_3_to_5_exoribonuclease_Main_Pathway	4.87599e-06	-0.649625
Glucocorticoid_Receptor_Signaling_Pathway	0.224963	-0.170679
NCI_Thromboxane_A2_receptor_signaling_Main_Pathway	0.247041	0.162519
NCI_CXCR3_mediated_signaling_events_Main_Pathway	0.444534	-0.107518
NCI_Signaling_mediated_by_p38_alpha_and_p38_beta_Main_Pathway	0.508947	-0.0927198
NCI_EPHA_forward_signaling_Pathway_(proteasomal_ubiquitin_dependent_protein_catabolic_process)	0.00976893	0.365442
reactome_Smooth_Muscle_Contraction_Main_Pathway	0.000760433	0.48041
NCI_S1P3_Main_Pathway	0.00155416	0.449033
KEGG_Sphingolipid_metabolism_Main_Pathway	0.943203	-0.0101756
reactome_Transport_of_glucose_and_other_sugars_bile_salts_and_organic_acids_metal_ions_and_amine_compounds_Main_Pathway	0.556777	-0.0823806
KEGG_Gap_junction_Main_Pathway	0.0990182	0.231532
biocarta_the_igf_1_receptor_and_longevity_Main_Pathway	0.388699	0.120906
reactome_Prostacyclin_signalling_through_prostacyclin_receptor_Main_Pathway	0.02378	0.320019
IGF1R_Signaling_Pathway_Cell_Proliferation_Diferentiation_and_Apoptosis	0.196076	0.18204
NCI_Trk_receptor_signaling_mediated_by_the_MAPK_Main_Pathway	0.214055	-0.174392
biocarta_nerve_growth_factor_pathway_ngf__Main_Pathway	0.15507	0.200606
Hedgehog_Signaling_in_Mammals_Pathway	0.0571336	0.268448
Erythropoietin_Pathway_Cell_Survival	0.283777	-0.15073
NCI_ALK1_signaling_events_Pathway_(endothelial_cell_proliferation)	0.574833	0.0780494
KEGG_Folate_biosynthesis_Main_Pathway	0.380112	-0.122961
NCI_Regulation_of_p38_alpha_and_p38_beta_Main_Pathway	0.376396	0.124149
NCI_Regulation_of_p38_alpha_and_p38_beta_Pathway_(positive_regulation_of_innate_immune_response)	0.376396	0.124149
reactome_G_alpha_q_signalling_events_Main_Pathway	0.0427428	0.286768
NCI_Arf6_trafficking_events_Main_Pathway	0.10625	0.226833
biocarta_role_of_erk5_in_neuronal_survival_Pathway_(cell_survival)	0.895356	0.0183872
GPCR_Pathway	0.0954799	0.234468
biocarta_actions_of_nitric_oxide_in_the_heart_Main_Pathway	0.0069612	0.381281
cAMP_Pathway_Metabolic_Energy	0.078828	0.247299
KEGG_Insulin_secretion_Main_Pathway	0.19365	0.181856
reactome_Removal_of_the_Flap_Intermediate_Main_Pathway	7.2187e-05	-0.5623
biocarta_induction_of_apoptosis_through_dr3_and_dr4_5_death_receptors_Main_Pathway	6.21616e-06	-0.642249
KEGG_Protein_digestion_and_absorption_Main_Pathway	0.0167488	0.339162
NCI_ALK2_signaling_events_Main_Pathway	0.568788	-0.0801785
KEGG_GnRH_signaling_Main_Pathway	0.661854	0.0606363
KEGG_Thyroid_cancer_Main_Pathway	0.729943	0.0486841
reactome_G_alpha_12_13_signalling_events_Main_Pathway	0.0365233	0.295369
NCI_ATM_Main_Pathway	6.83878e-06	-0.640842
GSK3_Signaling_Pathway_Gene_Expression_via_CTNNB1	3.32842e-05	-0.589775
reactome_Activation_of_the_pre_replicative_complex_Main_Pathway	1.38577e-05	-0.618298
KEGG_Mismatch_repair_Main_Pathway	3.00136e-05	-0.593043
reactome_G_beta_gamma_signalling_through_PI3Kgamma_Main_Pathway	0.0766234	0.24957
NCI_mTOR_signaling_Pathway_(translational_initiation)	0.0837503	-0.243009
KEGG_Glutamatergic_synapse_Main_Pathway	0.316912	-0.140499
Mismatch_Repair_in_Eukaryotes_Pathway	0.000708299	-0.478405
tRNA_charging	0.000208818	-0.523773
cAMP_Pathway	0.147734	0.203672
NCI_Signaling_events_mediated_by_focal_adhesion_kinase_Pathway_(negative_regulation_of_cell_adhesion_involved_in_substrate_bound_cell_migration)	0.852974	0.0263683
reactome_Unwinding_of_DNA_Main_Pathway	7.83777e-05	-0.559399
NCI_EPHA_forward_signaling_Main_Pathway	0.00718065	0.380132
NCI_Caspase_Cascade_in_Apoptosis_Main_Pathway	1.75655e-06	-0.681555
IP3_Pathway_Gene_Expression_via_CREB3_NFATC2_MEF2D	0.873888	0.0218214
NCI_S1P4_Main_Pathway	0.320278	0.139648
KEGG_B_cell_receptor_signaling_Main_Pathway	0.536823	0.0869009
Base_Excision_Repair_Pathway	0.000991803	-0.464965
reactome_HSF1_activation_Main_Pathway	0.0194394	-0.327832
reactome_VEGFR2_mediated_vascular_permeability_Main_Pathway	0.298029	0.145731
reactome_Voltage_gated_Potassium_channels_Main_Pathway	0.145063	0.205265
3-phosphoinositide_degradation	0.562273	-0.0814489
biocarta_control_of_skeletal_myogenesis_by_hdac_and_calcium_calmodulin_dependent_kinase_camk__Main_Pathway	0.444574	0.107311
reactome_EPHA_mediated_growth_cone_collapse_Main_Pathway	0.00632557	0.387345
reactome_Interferon_gamma_signaling_Main_Pathway	0.981715	-0.00346379
Erythropoietin_Pathway_Gene_Expression_Neuroprotection_via_NFKB2	0.0235246	-0.319174
reactome_Presynaptic_function_of_Kainate_receptors_Main_Pathway	0.0740823	0.252113
reactome_ADP_signalling_through_P2Y_purinoceptor_12_Main_Pathway	0.0819766	0.244864
NCI_BMP_receptor_signaling_Main_Pathway	0.219321	0.172358
NCI_SHP2_signaling_Main_Pathway	0.219745	0.172347
reactome_Polymerase_switching_Main_Pathway	4.43405e-06	-0.652125
reactome_Polymerase_switching_on_the_C_strand_of_the_telomere_Main_Pathway	4.43405e-06	-0.652125
NCI_Fanconi_anemia_Pathway_(regulation_of_double_strand_break_repair_via_homologous_recombination)	1.07467e-06	-0.698679
NCI_Nongenotropic_Androgen_signaling_Main_Pathway	0.0868074	0.241431
NCI_Posttranslational_regulation_of_adherens_junction_stability_and_dissassembly_Pathway_(axonogenesis)	0.292242	0.147708
biocarta_role_of_egf_receptor_transactivation_by_gpcrs_in_cardiac_hypertrophy_Main_Pathway	0.108625	-0.224614
KEGG_Acute_myeloid_leukemia_Main_Pathway	0.336437	0.134816
biocarta_epo_signaling_Main_Pathway	0.00161011	-0.445629
KEGG_Chemokine_signaling_Main_Pathway	0.582442	0.07682
reactome_KSRP_destabilizes_mRNA_Main_Pathway	2.62858e-05	-0.596021
p38_Signaling_Pathway	0.325665	0.138087
NCI_LPA_receptor_mediated_events_Pathway_(cAMP_biosynthetic_process)	0.789796	-0.0375357
NCI_CXCR4_mediated_signaling_events_Pathway_(regulation_of_heterotypic_cell_cell_adhesion)	0.862097	-0.024609
NCI_Regulation_of_retinoblastoma_protein_Pathway_(proteasomal_ubiquitin_dependent_protein_catabolic_process)	5.24275e-06	-0.648572
NCI_Signaling_events_mediated_by_VEGFR1_and_VEGFR2_Pathway_(cell_proliferation)	0.15937	0.198237
reactome_NCAM1_interactions_Main_Pathway	0.00277719	0.424861
biocarta_trefoil_factors_initiate_mucosal_healing_Main_Pathway	0.451957	-0.105051
biocarta_apoptotic_signaling_in_response_to_dna_damage_Pathway_(apoptosis)	1.1331e-07	-0.764307
reactome_Activation_of_ATR_in_response_to_replication_stress_Main_Pathway	2.469e-05	-0.599148
KEGG_Ras_signaling_Main_Pathway	0.149312	0.20314
KEGG_Cysteine_and_methionine_metabolism_Main_Pathway	0.000242495	-0.518908
KEGG_Cell_adhesion_molecules_CAMs__Main_Pathway	0.0293378	0.308248
CD40_Pathway	0.260427	-0.157864
KEGG_mRNA_surveillance_Main_Pathway	0.107173	-0.226137
NCI_Posttranslational_regulation_of_adherens_junction_stability_and_dissassembly_Main_Pathway	0.843725	-0.0279729
KEGG_Dilated_cardiomyopathy_Main_Pathway	0.00112379	0.463288
KEGG_Hypertrophic_cardiomyopathy_HCM__Main_Pathway	0.00112379	0.463288
KEGG_Neuroactive_ligand_receptor_interaction_Main_Pathway	0.0716741	0.254225
heparan_sulfate_biosynthesis_late_stages	0.374912	0.124291
biocarta_induction_of_apoptosis_through_dr3_and_dr4_5_death_receptors_Pathway_(apoptosis)	1.65065e-05	-0.611633
NCI_Syndecan_3_mediated_signaling_events_Main_Pathway	0.477255	0.0994056
reactome_DCC_mediated_attractive_signaling_Main_Pathway	0.00974677	0.365321
NCI_mTOR_signaling_Pathway_(lipid_biosynthetic_process)	0.318205	-0.139762
reactome_Cytosolic_iron_sulfur_cluster_assembly_Main_Pathway	8.1106e-07	-0.702558
NCI_ErbB1_downstream_signaling_Main_Pathway	0.0337339	-0.298929
Chemokine_Pathway	0.869864	0.0224865
KEGG_Ribosome_biogenesis_in_eukaryotes_Main_Pathway	2.19601e-07	-0.740959
MAPK_Signaling_Pathway_Gene_Expression_Cell_Proliferation_Cell_Survival_Tumorigenesis_Differentiation_Development_via_PXN_CREB3_RPS6KA5_RPS6KA6	0.0179082	0.334641
reactome_Thrombin_signalling_through_proteinase_activated_receptors_PARs__Main_Pathway	0.0183805	0.33394
NCI_BARD1_signaling_events_Pathway_(DNA_repair)	1.71615e-05	-0.614707
KEGG_Choline_metabolism_in_cancer_Main_Pathway	0.0903512	0.238211
KEGG_Amyotrophic_lateral_sclerosis_ALS__Main_Pathway	0.0204024	0.326984
biocarta_transcription_regulation_by_methyltransferase_of_carm1_Main_Pathway	0.403224	0.117259
NCI_Thromboxane_A2_receptor_signaling_Pathway_(JNK_cascade)	0.0237448	0.32043
mTOR_Pathway_Actin_Organization	0.00250368	0.429325
reactome_Purine_catabolism_Main_Pathway	0.585292	-0.0764866
CREB_Pathway	0.082527	0.245138
KEGG_Linoleic_acid_metabolism_Main_Pathway	0.415381	-0.113778
reactome_Sema4D_induced_cell_migration_and_growth_cone_collapse_Main_Pathway	0.000131372	0.550421
KEGG_Non_homologous_end_joining_Main_Pathway	0.000149382	-0.538732
NCI_ErbB4_signaling_events_Main_Pathway	0.103601	-0.228406
NCI_Signaling_events_mediated_by_HDAC_Class_I_Pathway_(histone_deacetylation)	0.000787995	-0.472321
reactome_Hyaluronan_uptake_and_degradation_Main_Pathway	0.852399	-0.0262216
reactome_temp_Nuclear_Receptor_transcription_pathway	0.700993	0.054084
reactome_Synthesis_secretion_and_inactivation_of_Glucagon_like_Peptide_1_GLP_1__Main_Pathway	0.130467	0.212451
NCI_S1P1_Main_Pathway	0.0137043	0.349257
reactome_temp_Post-translational_modification_synthesis_of_GPI-anchored_proteins	0.0775518	0.248597
WNT_Pathway_PKC_Pathway	0.198952	0.180259
KEGG_Spliceosome_Main_Pathway	4.68724e-06	-0.652481
NCI_Regulation_of_retinoblastoma_protein_Main_Pathway	7.60666e-06	-0.634971
KEGG_Regulation_of_actin_cytoskeleton_Main_Pathway	0.144763	-0.204982
reactome_regulation_of_FZD_by_ubiquitination_Main_Pathway	0.0909532	-0.237428
reactome_TGF_beta_receptor_signaling_activates_SMADs_Main_Pathway	0.142223	0.20602
reactome_cGMP_effects_Main_Pathway	0.372415	0.124952
NCI_Integrin_linked_kinase_signaling_Pathway_(centrosome_localization)	6.85946e-05	-0.564188
NCI_S1P2_Main_Pathway	0.412108	0.115143
NCI_Signaling_events_mediated_by_Stem_cell_factor_receptor_c_Kit__Main_Pathway	0.447274	0.106616
KEGG_Proteoglycans_in_cancer_Main_Pathway	0.220302	0.172416
NCI_Trk_receptor_signaling_mediated_by_PI3K_and_PLC_gamma_Pathway_(axonogenesis)	0.00132042	-0.452744
NCI_Trk_receptor_signaling_mediated_by_PI3K_and_PLC_gamma_Pathway_(neuron_apoptosis)	0.00132042	-0.452744
KEGG_Non_small_cell_lung_cancer_Main_Pathway	0.683879	0.0570379
Hedgehog_Signaling_in_Mammals_no_Tubulin_Pathway	0.80789	0.0340245
reactome_G_beta_gamma_signalling_through_PLC_beta_Main_Pathway	0.0740823	0.252113
NCI_IL2_mediated_signaling_events_Main_Pathway	0.935566	0.0112608
CDP-diacylglycerol_biosynthesis	0.0178088	-0.333581
KEGG_Glycosphingolipid_biosynthesis_globo_series_Main_Pathway	0.138703	0.208498
KEGG_Hepatitis_C_Main_Pathway	0.642412	-0.0650318
NCI_Internalization_of_ErbB1_Main_Pathway	0.617119	0.0701745
KEGG_Cytokine_cytokine_receptor_interaction_Main_Pathway	0.0571384	0.268227
NCI_mTOR_signaling_Pathway_(Pathway_rRNA_transcription_via_RRN3)	0.0317654	-0.302223
FLT3_Signaling_Pathway	0.856206	-0.0260781
NCI_Glucocorticoid_receptor_regulatory_network_Pathway_(MAPKKK_cascade)	0.49141	-0.0965915
NCI_Glucocorticoid_receptor_regulatory_network_Pathway_(apoptosis)	0.49141	-0.0965915
NCI_Glucocorticoid_receptor_regulatory_network_Pathway_(histone_acetylation)	0.49141	-0.0965915
reactome_snRNP_Assembly_Main_Pathway	5.4511e-07	-0.715481
reactome_Tryptophan_catabolism_Main_Pathway	0.133927	-0.210746
reactome_Ca2_Main_Pathway	0.57485	0.0782249
KEGG_Renal_cell_carcinoma_Main_Pathway	0.582759	-0.0773723
NGF_Pathway	0.963271	0.00639284
reactome_Role_of_LAT2_NTAL_LAB_on_calcium_mobilization_Main_Pathway	0.0458812	0.281024
biocarta_mechanisms_of_transcriptional_repression_by_dna_methylation_Main_Pathway	0.0301376	-0.304086
biocarta_mechanisms_of_transcriptional_repression_by_dna_methylation_Pathway_(histone_deacetylation)	0.0301376	-0.304086
KEGG_Retrograde_endocannabinoid_signaling_Main_Pathway	0.732432	0.0479907
KEGG_Colorectal_cancer_Main_Pathway	0.208149	0.177673
NCI_Signaling_events_mediated_by_the_Hedgehog_family_Pathway_(receptor_mediated_endocytosis)	0.0651894	-0.259493
reactome_Serotonin_receptors_Main_Pathway	0.00683305	0.382387
VEGF_Pathway_Cell_Survival	0.826257	0.0302862
STAT3_Pathway_Growth_Arrest_and_Differentiation	0.63117	0.0672407
reactome_RNA_Polymerase_I_Transcription_Initiation_Main_Pathway	4.82103e-06	-0.65028
NCI_CXCR4_mediated_signaling_events_Pathway_(cell_adhesion)	0.94537	0.00959496
NCI_Thromboxane_A2_receptor_signaling_Pathway_(MAPKKK_cascade)	0.852737	0.0259164
reactome_Sphingolipid_de_novo_biosynthesis_Main_Pathway	0.90493	0.0166983
reactome_Activation_of_the_phototransduction_cascade_Main_Pathway	0.605066	0.0727726
reactome_Integrin_alphaIIb_beta3_signaling_Main_Pathway	0.467939	0.10138
HA_syntesis_pathway	0.603097	0.0725819
KEGG_Prion_diseases_Main_Pathway	0.0374943	0.293772
KEGG_Rap1_signaling_Main_Pathway	0.0686876	0.256875
KEGG_MAPK_signaling_Main_Pathway	0.887348	0.0199097
melatonin_degradation_I	0.395014	-0.119203
KEGG_Nucleotide_excision_repair_Main_Pathway	6.8752e-05	-0.564071
reactome_CDC6_association_with_the_ORC_origin_complex_Main_Pathway	0.000385488	-0.502931
reactome_Rev_mediated_nuclear_export_of_HIV_RNA_Main_Pathway	4.75672e-07	-0.720723
reactome_Glucagon_signaling_in_metabolic_regulation_Main_Pathway	0.0537328	0.272303
HGF_Pathway	0.112882	0.222758
NCI_p73_transcription_factor_network_Pathway_apoptosis_and_DNA_repair	0.0980296	-0.231968
NCI_IL8_and_CXCR2_mediated_signaling_events_Pathway_(cAMP_biosynthetic_process)	0.468786	-0.102052
Akt_Signaling_Pathway_Protein_Synthesis	0.009982	-0.363844
KEGG_RNA_transport_Main_Pathway	3.72602e-06	-0.660304
reactome_Repair_synthesis_for_gap_filling_by_DNA_polymerase_in_TC_NER_Main_Pathway	3.18217e-06	-0.66326
reactome_Repair_synthesis_of_patch_27_30_bases_long_by_DNA_polymerase_Main_Pathway	3.18217e-06	-0.66326
KEGG_Tuberculosis_Main_Pathway	1.83459e-05	-0.615774
NCI_CXCR4_mediated_signaling_events_Pathway_(establishment_of_cell_polarity)	0.270694	0.154503
reactome_TRAF6_mediated_NF_kB_activation_Main_Pathway	0.161283	0.196875
KEGG_Pyrimidine_metabolism_Main_Pathway	6.34911e-07	-0.708302
reactome_TRAF3_dependent_IRF_activation_Main_Pathway	0.150379	-0.202074
KEGG_Glycosaminoglycan_biosynthesis_keratan_sulfate_Main_Pathway	0.238623	0.165794
biocarta_il_2_receptor_beta_chain_in_t_cell_activation_Main_Pathway	0.0757263	-0.24924
NCI_IGF1_Main_Pathway	0.109574	-0.225393
reactome_Collagen_degradation_Main_Pathway	0.0113731	0.358171
biocarta_stathmin_and_breast_cancer_resistance_to_antimicrotubule_agents_Main_Pathway	0.0600593	-0.263923
NCI_Arf6_trafficking_events_Pathway_(cell_adhesion_mediated_by_integrin)	0.00482525	0.398288
reactome_Olfactory_Signaling_Pathway_Main_Pathway	0.26023	0.158269
NCI_PDGFR_beta_signaling_Main_Pathway	0.843087	-0.0281241
NCI_Ras_signaling_in_the_CD4_TCR_Main_Pathway	0.750954	0.044514
NCI_Validated_transcriptional_targets_of_AP1_family_members_Fra1_and_Fra2_Main_Pathway	0.165993	0.194878
NCI_Plasma_membrane_estrogen_receptor_signaling_Main_Pathway	0.512174	0.0917315
KEGG_Glycerolipid_metabolism_Main_Pathway	0.0746744	-0.249643
reactome_TCF_dependent_signaling_in_response_to_WNT_Main_Pathway	0.0028955	-0.420719
biocarta_extrinsic_prothrombin_activation_Main_Pathway	0.592281	0.0752503
KEGG_Adrenergic_signaling_in_cardiomyocytes_Main_Pathway	0.157568	0.19864
HGF_Pathway_Gene_Expression_via_JUN_STAT3_FOS_ELK1_ETS2	0.619552	-0.0697462
NCI_Endothelins_Main_Pathway	0.252724	0.160171
NCI_Sphingosine_1_phosphate_S1P_Main_Pathway	0.262878	0.157197
NCI_Validated_targets_of_C_MYC_transcriptional_repression_Main_Pathway	0.0010951	-0.460676
reactome_G_alpha_z_signalling_events_Main_Pathway	0.017811	0.335582
biocarta_erk1_erk2_mapk_signaling_Main_Pathway	0.967381	-0.00509581
reactome_p130Cas_linkage_to_MAPK_signaling_for_integrins_Main_Pathway	0.0723022	0.253415
mTOR_Pathway_Microtubule_Organization	0.0042999	0.405125
reactome_Signaling_by_constitutively_active_EGFR_Main_Pathway	0.00233624	-0.428656
NCI_IL2_mediated_signaling_events_Pathway_(natural_killer_cell_mediated_cytotoxicity)	0.0605917	0.265228
NCI_ATR_signaling_Main_Pathway	1.03649e-06	-0.697703
biocarta_mcalpain_and_friends_in_cell_motility_Main_Pathway	0.3917	0.120251
biocarta_how_progesterone_initiates_the_oocyte_maturation_Pathway_(oocyte_maturation)	0.0764147	-0.248892
NCI_PDGFR_alpha_signaling_Main_Pathway	0.210714	0.175542
KEGG_Bacterial_invasion_of_epithelial_cells_Main_Pathway	0.239672	0.165019
NCI_Plexin_D1_Signaling_Pathway_(cell_adhesion_mediated_by_integrin)	0.00482525	0.398288
KEGG_Prolactin_signaling_Main_Pathway	0.953427	0.00807691
biocarta_hypoxia_and_p53_in_the_cardiovascular_system_Main_Pathway	0.00292588	0.423099
NCI_Alpha_synuclein_signaling_Main_Pathway	0.167637	0.193667
biocarta_repression_of_pain_sensation_by_the_transcriptional_regulator_dream_Main_Pathway	0.102207	0.229895
BRCA1_Pathway_Mismatch_Repair	0.000905076	-0.46969
biocarta_apoptotic_signaling_in_response_to_dna_damage_Main_Pathway	5.87157e-09	-0.843941
reactome_Recruitment_of_mitotic_centrosome_proteins_and_complexes_Main_Pathway	7.0307e-05	-0.564376
HGF_Pathway_Regulation_of_Cytoskeleton_Cell_Polarity_and_Cell_Motility	0.121497	-0.217364
biocarta_role_of_pi3k_subunit_p85_in_regulation_of_actin_organization_and_cell_migration_Main_Pathway	0.40334	0.117014
biocarta_role_of_egf_receptor_transactivation_by_gpcrs_in_cardiac_hypertrophy_Pathway_(cell_growth)	0.0680952	-0.255399
NCI_IL2_signaling_events_mediated_by_PI3K_Pathway_(cell_survival)	0.345146	0.13255
cAMP_Pathway_Axonal_Growth	0.774508	-0.040774
NCI_PLK1_signaling_events_Pathway_(spindle_stabilization)	6.80865e-06	-0.640851
KEGG_Fanconi_anemia_Main_Pathway	0.0553864	-0.269248
p53_Signaling_Pathway_Normal_Cell_Cycle_Progression	0.0173782	-0.335324
p53_Signaling_Pathway_Apoptosis	0.0173782	-0.335324
p53_Signaling_Pathway_Cancer	0.0173782	-0.335324
p53_Signaling_Pathway_Gene_Expression_Anti-Apoptosis_via_TP53	0.0173782	-0.335324
p53_Signaling_Pathway_Gene_Expression_Cell_Cycle_and_Cell_Growth_via_TP53	0.0173782	-0.335324
p53_Signaling_Pathway_Gene_Expression_Cell_Fate_and_Development_via_TP53	0.0173782	-0.335324
p53_Signaling_Pathway_Gene_Expression_Cell_Signaling_via_TP53	0.0173782	-0.335324
p53_Signaling_Pathway_Gene_Expression_DNA_Replication_and_Repair_via_TP53	0.0173782	-0.335324
p53_Signaling_Pathway_Gene_Expression_ECM_and_Adhesion_via_TP53	0.0173782	-0.335324
p53_Signaling_Pathway_Gene_Expression_Infection_and_Immune_Response_via_TP53	0.0173782	-0.335324
reactome_ERKs_are_inactivated_Main_Pathway	0.024274	0.316675
NCI_BARD1_signaling_events_Main_Pathway	0.000296408	-0.514402
reactome_RNA_Polymerase_III_Transcription_Initiation_From_Type_2_Promoter_Main_Pathway	1.89851e-07	-0.74541
reactome_SLBP_Dependent_Processing_of_Replication_Dependent_Histone_Pre_mRNAs_Main_Pathway	7.88721e-07	-0.702123
KEGG_PPAR_signaling_Main_Pathway	NA	#VALUE!
Growth_Hormone_Signaling_Pathway_Gene_Expression_via_SRF_ELK1_STAT5B_CEBPD_STAT1_STAT3	0.896422	-0.01884
KEGG_HTLV_I_infection_Main_Pathway	0.258751	-0.158304
SMAD_Signaling_Network_Pathway	0.00125446	0.458681
reactome_NRIF_signals_cell_death_from_the_nucleus_Main_Pathway	0.502741	0.0939154
NCI_LKB1_signaling_events_Main_Pathway	0.924906	0.0133586
NCI_HIF_1_alpha_transcription_factor_network_Main_Pathway	0.651736	-0.0634419
KEGG_Protein_processing_in_endoplasmic_reticulum_Main_Pathway	0.0508652	0.274679
NCI_Integrin_linked_kinase_signaling_Main_Pathway	0.25912	0.158354
reactome_Adenylate_cyclase_inhibitory_Main_Pathway	0.0385241	0.291399
NCI_Beta2_integrin_cell_surface_interactions_Main_Pathway	0.0172987	0.336871
NCI_IFN_gamma_Pathway_(Antibacterial_Response)	0.0474148	-0.279232
NCI_IFN_gamma_Pathway_(Antiviral_Response)	0.0474148	-0.279232
NCI_IFN_gamma_Pathway_(Immunoregulation)	0.0474148	-0.279232
NCI_IFN_gamma_Pathway_(antigen_processing_and_presentation_of_peptide_antigen_via_MHC_class_I)	0.0474148	-0.279232
NCI_IFN_gamma_Pathway_(antigen_processing_and_presentation_of_peptide_antigen_via_MHC_class_II)	0.0474148	-0.279232
NCI_IFN_gamma_Pathway_(apoptosis)	0.0474148	-0.279232
NCI_IFN_gamma_Pathway_(negative_regulation_of_cell_growth)	0.0474148	-0.279232
NCI_Validated_targets_of_C_MYC_transcriptional_repression_Pathway_(cell_cycle_arrest)	0.000931217	-0.468118
reactome_WNT5A_dependent_internalization_of_FZD4_Main_Pathway	0.00269413	0.428434
NCI_Fc_epsilon_receptor_I_signaling_in_mast_cells_Pathway_(regulation_of_mast_cell_degranulation)	0.000822707	-0.474156
biocarta_cystic_fibrosis_transmembrane_conductance_regulator_cftr_and_beta_2_adrenergic_receptor_b2ar_Main_Pathway	0.332857	0.135844
NCI_ATR_signaling_Pathway_(response_to_G2_M_transition_DNA_damage_checkpoint_signal)	9.52827e-06	-0.63115
reactome_Antigen_activates_B_Cell_Receptor_BCR_leading_to_generation_of_second_messengers_Main_Pathway	0.0195178	0.329377
KEGG_Endocrine_and_other_factor_regulated_calcium_reabsorption_Main_Pathway	0.677198	0.0579733
KEGG_Dopaminergic_synapse_Main_Pathway	0.219376	0.172791
reactome_WNT5A_dependent_internalization_of_FZD2_FZD5_and_ROR2_Main_Pathway	0.896931	-0.0182934
IGF1R_Signaling_Pathway_Protein_Synthesis	0.148254	-0.203589
NCI_Regulation_of_nuclear_SMAD2_3_signaling_Main_Pathway	0.0277541	0.309826
Estrogen_Pathway	0.0812896	0.245666
NCI_TRAIL_signaling_Main_Pathway	2.22493e-05	0.606784
RANK_Signaling_in_Osteoclasts_Pathway	0.55513	0.0822236
heparan_sulfate_biosynthesis	0.374912	0.124291
reactome_Downregulation_of_SMAD2_3_SMAD4_transcriptional_activity_Main_Pathway	4.89789e-05	-0.578084
KEGG_ErbB_signaling_Main_Pathway	0.9032	-0.017358
NCI_a6b1_and_a6b4_Integrin_signaling_Main_Pathway	0.297852	0.145932
sphingosine_and_sphingosine-1-phosphate_metabolism	0.0171478	0.336571
reactome_Constitutive_Signaling_by_NOTCH1_HD_Domain_Mutants_Main_Pathway	0.00800291	-0.374637
NCI_Signaling_events_mediated_by_the_Hedgehog_family_Main_Pathway	0.00111677	-0.462506
reactome_Transport_of_the_SLBP_Dependant_Mature_mRNA_Main_Pathway	1.26472e-08	-0.820079
GPCR_Pathway_Gene_Expression_via_JUN_NFKB2_ELK1_SRF_FOS_CREB3	0.0749401	0.250325
BRCA1_Pathway	6.40892e-06	-0.643232
reactome_Vpr_mediated_nuclear_import_of_PICs_Main_Pathway	4.50352e-05	-0.579105
PAK_Pathway_Lamelliopodia_and_Filopodia_Outgrowth	0.125097	0.216104
IGF1R_Signaling_Pathway_Gene_Expression_Proliferation_Growth_Survival_via_NFAT5_CREB3	0.150364	0.201729
NCI_Fanconi_anemia_Main_Pathway	1.64177e-06	-0.687036
reactome_TAK1_activates_NFkB_by_phosphorylation_and_activation_of_IKKs_complex_Main_Pathway	0.161283	0.196875
reactome_NEP_NS2_Interacts_with_the_Cellular_Export_Machinery_Main_Pathway	1.32554e-08	-0.819092
GSK3_Signaling_Pathway_Glycogen_Synthesis	0.0170443	-0.337178
IL-2_Pathway_Gene_Expression_via_FYN_LYN_RPS6KB1_PTK2B	0.485661	0.0973122
EGF_Pathway	0.432948	0.109896
NCI_Insulin_mediated_glucose_transport_Main_Pathway	0.630417	-0.0673278
NCI_Integrin_linked_kinase_signaling_Pathway_(DNA_biosynthetic_process)	0.0554656	-0.269117
biocarta_angiotensin_ii_mediated_activation_of_jnk_pathway_via_pyk2_dependent_signaling_Main_Pathway	0.816608	-0.0325429
mTOR_Pathway_Lipid_Synthesis	0.00835674	0.373931
biocarta_influence_of_ras_and_rho_proteins_on_g1_to_s_transition_Main_Pathway	0.883369	0.0207414
NCI_Neurotrophic_factor_mediated_Trk_receptor_signaling_Pathway_(Schwann_cell_development)	0.744642	-0.0460325
biocarta_role_of_ran_in_mitotic_spindle_regulation_Main_Pathway	0.00103006	-0.463841
NCI_Regulation_of_retinoblastoma_protein_Pathway_(Pathway_rRNA_transcription_via_RB1)	5.2567e-05	-0.572538
reactome_Transport_of_Mature_mRNA_Derived_from_an_Intronless_Transcript_Main_Pathway	1.77841e-08	-0.812259
gamma-linolenate_biosynthesis	0.0197545	-0.328162
KEGG_Salmonella_infection_Main_Pathway	0.00295847	0.422245
terminal_iOi-glycans_residues_modification	0.000926784	0.469645
reactome_RNA_Polymerase_III_Transcription_Initiation_From_Type_1_Promoter_Main_Pathway	5.78292e-06	-0.645322
KEGG_Cocaine_addiction_Main_Pathway	0.357998	0.128787
reactome_Kinesins_Main_Pathway	3.79977e-05	-0.587069
reactome_Inhibition_of_replication_initiation_of_damaged_DNA_by_RB1_E2F1_Main_Pathway	5.43664e-07	-0.715536
KEGG_Endocytosis_Main_Pathway	0.0119731	-0.353869
KEGG_Neurotrophin_signaling_Main_Pathway	0.531303	0.0875863
NCI_PAR1_mediated_thrombin_signaling_events_Pathway_(regulation_of_vascular_permeability)	0.0325074	0.301335
biocarta_keratinocyte_differentiation_Pathway_(apoptosis)	0.721514	0.0500671
KEGG_Olfactory_transduction_Main_Pathway	0.949609	-0.00894099
reactome_HATs_acetylate_histones_Main_Pathway	0.000521641	-0.490288
HGF_Pathway_Cell_Cycle_Progression	0.417883	0.113734
reactome_HS_GAG_biosynthesis_Main_Pathway	0.0196202	0.32961
NCI_Regulation_of_Ras_family_activation_Main_Pathway	0.652747	0.0627955
reactome_SLBP_independent_Processing_of_Histone_Pre_mRNAs_Main_Pathway	7.52133e-07	-0.703506
reactome_Interleukin_1_signaling_Main_Pathway	0.0999953	-0.231117
NCI_LKB1_signaling_events_Pathway_(establishment_of_cell_polarity)	0.020594	-0.32555
reactome_EGFR_downregulation_Main_Pathway	0.169943	-0.192191
NCI_ATR_signaling_Pathway_(Pathway_negative_regulation_of_transcription_during_mitosis_via_CHEK1)	7.91145e-06	-0.636661
GSK3_Signaling_Pathway_Protein_Synthesis	0.0170443	-0.337178
reactome_Transport_of_Ribonucleoproteins_into_the_Host_Nucleus_Main_Pathway	3.55157e-07	-0.730656
biocarta_p38_mapk_signaling_Main_Pathway	0.00177158	-0.440713
NCI_p75_NTR_mediated_signaling_Main_Pathway	0.560605	0.0811925
reactome_Transport_of_the_SLBP_independent_Mature_mRNA_Main_Pathway	1.07849e-07	-0.763281
reactome_disassembly_of_the_destruction_complex_and_recruitment_of_AXIN_to_the_membrane_Main_Pathway	0.0100745	-0.36261
NCI_DNA_PK_pathway_in_nonhomologous_end_joining_Main_Pathway	0.0304356	-0.304688
NCI_DNA_PK_pathway_in_nonhomologous_end_joining_Pathway_(double_strand_break_repair_via_nonhomologous_end_joining)	0.0304356	-0.304688
NCI_ATR_signaling_Pathway_(regulation_of_double_strand_break_repair_via_homologous_recombination)	1.49766e-05	-0.617284
biocarta_mechanism_of_protein_import_into_the_nucleus_Main_Pathway	0.000510704	-0.491128
reactome_CYP2E1_reactions_Main_Pathway	0.9985	0.000426144
biocarta_bcr_signaling_Main_Pathway	0.163897	0.195866
superpathway_of_melatonin_degradation	0.836362	0.0288179
biocarta_multiple_antiapoptotic_pathways_from_igf_1r_signaling_lead_to_bad_phosphorylation_Main_Pathway	0.0352931	0.297981
NCI_CXCR4_mediated_signaling_events_Pathway_(chemotaxis)	0.467201	0.10203
TGF-Beta_Pathway_Transciption_Arrested_Growth_Apoptosis	0.205901	-0.177817
TGF-Beta_Pathway_Transciption_Cell_Growth_and_Mobility_and_Angiogenesis	0.205901	-0.177817
reactome_Activation_of_Matrix_Metalloproteinases_Main_Pathway	0.413307	0.114947
reactome_Reduction_of_cytosolic_Ca_levels_Main_Pathway	0.0990301	0.232249
reactome_ABC_family_proteins_mediated_transport_Main_Pathway	0.35327	-0.129868
KEGG_Basal_transcription_factors_Main_Pathway	0.00111167	-0.461197
NCI_Arf6_downstream_Main_Pathway	0.469224	0.101184
reactome_Signal_transduction_by_L1_Main_Pathway	6.60339e-05	0.571851
reactome_Recycling_pathway_of_L1_Main_Pathway	0.0955366	0.234594
reactome_IRF3_mediated_induction_of_type_I_IFN_Main_Pathway	0.244796	-0.162848
reactome_Class_A_1_Rhodopsin_like_receptors__Main_Pathway	0.261246	0.158197
reactome_Nef_mediated_downregulation_of_MHC_class_I_complex_cell_surface_expression_Main_Pathway	0.852776	-0.0260549
NCI_RXR_and_RAR_heterodimerization_with_other_nuclear_receptor_Main_Pathway	0.212633	-0.175148
NCI_Signaling_events_mediated_by_Hepatocyte_Growth_Factor_Receptor_c_Met__Main_Pathway	0.989863	-0.00189134
KEGG_Primary_immunodeficiency_Main_Pathway	0.230065	0.168894
NCI_E_cadherin_signaling_in_the_nascent_adherens_junction_Main_Pathway	0.178801	-0.189386
HGF_Pathway_Anoikis	0.36628	0.126787
reactome_CDO_in_myogenesis_Main_Pathway	0.24415	-0.163277
NCI_CXCR4_mediated_signaling_events_Pathway_(cell_proliferation)	0.228206	0.169218
Growth_Hormone_Signaling_Pathway_Glucose_Uptake	0.79182	-0.0373688
NCI_ErbB4_signaling_events_Pathway_(epithelial_cell_differentiation)	0.0130003	-0.349052
reactome_Regulation_of_Rheb_GTPase_activity_by_AMPK_Main_Pathway	0.0783139	0.247742
NCI_Neurotrophic_factor_mediated_Trk_receptor_signaling_Pathway_(MAPKKK_cascade)	0.382456	0.122322
KEGG_Fc_epsilon_RI_signaling_Main_Pathway	0.428946	0.110944
reactome_Nuclear_import_of_Rev_protein_Main_Pathway	5.66256e-07	-0.716198
biocarta_activation_of_camp_dependent_protein_kinase_pka_Main_Pathway	0.086452	0.2417
NCI_Arf6_trafficking_events_Pathway_(calcium_ion_dependent_exocytosis)	0.121746	-0.21698
PAK_Pathway_Actin_Organization	0.149525	0.203052
PAK_Pathway_Cell_Survival	0.149525	0.203052
Akt_Signaling_Pathway	0.23579	0.166457
biocarta_hiv_1_nef_negative_effector_of_fas_and_tnf_Pathway_(Pathway_degradation_of_CASP8_BIRC2_APAF1)	2.6753e-07	-0.739808
reactome_Recruitment_of_NuMA_to_mitotic_centrosomes_Main_Pathway	0.000112242	-0.547516
KEGG_Sphingolipid_signaling_Main_Pathway	0.044789	0.282702
NCI_Presenilin_action_in_Notch_and_Wnt_signaling_Pathway_(apoptosis)	0.586461	-0.0767024
NCI_Thromboxane_A2_receptor_signaling_Pathway_(platelet_activation)	0.0220691	0.324296
NCI_Signaling_events_mediated_by_HDAC_Class_III_Main_Pathway	0.13875	-0.207721
KEGG_Morphine_addiction_Main_Pathway	0.950563	0.00866513
NCI_Nectin_adhesion_Main_Pathway	0.583872	0.076513
RANK_Signaling_in_Osteoclasts_Pathway_Resorption	0.0122695	0.354024
Akt_Signaling_Pathway_Cell_Survival	0.243641	-0.163484
HIF1Alpha_Pathway_p53_Hypoxia_Pathway	0.583258	-0.0766681
biocarta_regulation_of_spermatogenesis_by_crem_Main_Pathway	0.0699113	0.254768
NCI_ATM_Pathway_(G1_S_transition_checkpoint)	4.72088e-06	-0.651737
KEGG_Thyroid_hormone_synthesis_Main_Pathway	NA	#VALUE!
GSK3_Signaling_Pathway	0.0790987	-0.247621
NCI_IL6_mediated_signaling_events_Main_Pathway	0.981937	-0.00377509
reactome_Transport_of_Mature_mRNA_derived_from_an_Intron_Containing_Transcript_Main_Pathway	8.17085e-07	-0.706333
the_visual_cycle_I_vertebrates	0.266356	0.155849
NCI_Fanconi_anemia_Pathway_(Sister_Chromatid_Exchange_Process)	1.53206e-05	-0.618316
reactome_EPH_ephrin_mediated_repulsion_of_cells_Main_Pathway	0.0820225	0.245406
KEGG_Pancreatic_cancer_Main_Pathway	0.0584173	0.266737
reactome_Ion_transport_by_P_type_ATPases_Main_Pathway	0.492003	-0.0965439
NGF_Pathway_Neurite_Outgrowth_and_Differentiation	0.562371	0.0808014
KEGG_Insulin_signaling_Main_Pathway	0.333904	-0.135855
PPAR_Pathway	0.165004	0.194872
Growth_Hormone_Signaling_Pathway	0.541064	0.084904
PAK_Pathway	0.310785	0.142279
WNT_Pathway_Cell_Fate_Proliferation_Differentiation_Adhesion_and_Survival	0.0964348	0.234049
NCI_p73_transcription_factor_network_Main_Pathway	0.225764	-0.169815
NCI_Caspase_Cascade_in_Apoptosis_Pathway_(DNA_repair)	1.30375e-09	-0.874571
purine_nucleotides_ide_novoi_biosynthesis	0.000375475	-0.502431
KEGG_Renin_angiotensin_system_Main_Pathway	0.427435	-0.111298
reactome_AKT_phosphorylates_targets_in_the_cytosol_Main_Pathway	0.0300498	0.305643
NCI_Class_I_PI3K_signaling_events_Main_Pathway	0.206822	0.177291
KEGG_Shigellosis_Main_Pathway	0.278256	0.152437
NCI_PLK1_signaling_events_Pathway_(regulation_of_attachment_of_spindle_microtubules_to_kinetochore)	0.000664024	-0.480965
reactome_Miscellaneous_substrates_Main_Pathway	0.707008	-0.0531079
NCI_ErbB4_signaling_events_Pathway_(glial_cell_differentiation)	0.699642	0.0540214
KEGG_Aldosterone_regulated_sodium_reabsorption_Main_Pathway	0.00252274	0.42905
NCI_DNA_PK_pathway_in_nonhomologous_end_joining_Pathway_(V_D_J_recombination)	0.0705725	-0.253989
reactome_RMTs_methylate_histone_arginines_Main_Pathway	7.53491e-05	-0.559228
KEGG_Estrogen_signaling_Main_Pathway	0.257758	0.1589
NCI_Regulation_of_RAC1_activity_Main_Pathway	0.0557628	0.269421
reactome_Striated_Muscle_Contraction_Main_Pathway	0.040664	0.289094
mucin_core_1_and_core_2_iOi-glycosylation	0.604747	0.0723561
reactome_EPHB_mediated_forward_signaling_Main_Pathway	0.768649	-0.0411663
reactome_Regulation_of_Glucokinase_by_Glucokinase_Regulatory_Protein_Main_Pathway	1.93622e-07	-0.746263
JNK_Pathway_Insulin_Signaling	0.0105105	-0.360262
KEGG_GABAergic_synapse_Main_Pathway	0.06136	0.263937
NCI_IL2_signaling_events_mediated_by_PI3K_Pathway_(T_cell_proliferation)	0.345146	0.13255
NCI_IL2_signaling_events_mediated_by_PI3K_Pathway_(actin_cytoskeleton_organization)	0.345146	0.13255
NCI_PDGFR_beta_signaling_Pathway_(cell_migration)	0.0765984	0.249722
ERK_Signaling_Pathway	0.12051	0.218324
NCI_IL1_mediated_signaling_events_Main_Pathway	0.037372	-0.292764
reactome_Elastic_fibre_formation_Main_Pathway	4.43142e-05	0.586362
reactome_Constitutive_PI3K_AKT_Signaling_in_Cancer_Main_Pathway	0.457806	0.103756
NCI_BCR_signaling_Main_Pathway	0.0176692	0.335144
reactome_SHC1_events_in_ERBB4_signaling_Main_Pathway	0.0719299	-0.252761
NCI_p75_NTR_mediated_signaling_Pathway_(neuron_apoptosis)	0.0598081	0.265341
biocarta_nfat_and_hypertrophy_of_the_heart__Main_Pathway	0.104814	0.22754
biocarta_mapkinase_signaling_Main_Pathway	0.216909	-0.173261
BRCA1_Pathway_Chromatin_Remodeling	0.00272229	-0.422532
NCI_Lissencephaly_gene_LIS1_in_neuronal_migration_and_development_Main_Pathway	0.274213	0.152846
mTOR_Pathway	0.0729201	0.253199
reactome_Cytosolic_tRNA_aminoacylation_Main_Pathway	0.00263525	-0.424516
biocarta_hiv_1_nef_negative_effector_of_fas_and_tnf_Main_Pathway	1.6784e-05	-0.615556
IGF1R_Signaling_Pathway_Apoptosis	0.0538766	0.271515
Circadian_Pathway	0.00250175	-0.427794
NCI_Nongenotropic_Androgen_signaling_Pathway_(cell_proliferation)	0.0190243	0.331296
NCI_Validated_nuclear_estrogen_receptor_beta_network_Main_Pathway	0.0838631	-0.242889
ILK_Signaling_Pathway_Loss_of_Occludin_Barrier_Dysfunction	0.00468618	0.400139
reactome_Hormone_sensitive_lipase_HSL_mediated_triacylglycerol_hydrolysis_Main_Pathway	0.311976	0.141568
HIF1Alpha_Pathway_NOS_Pathway	0.734583	-0.047458
HIF1Alpha_Pathway_VEGF_Pathway	0.734583	-0.047458
reactome_Role_of_second_messengers_in_netrin_1_signaling_Main_Pathway	0.00833578	0.372822
reactome_Amyloids_Main_Pathway	0.0501371	0.277028
NCI_Presenilin_action_in_Notch_and_Wnt_signaling_Pathway_(Pathway_degradation_of_CTNNB1)	0.148439	0.202581
reactome_Regulation_of_Complement_cascade_Main_Pathway	0.551722	0.0833452
biocarta_thrombin_signaling_and_protease_activated_receptors_Main_Pathway	0.415306	0.113854
MAPK_Signaling_Pathway_Cell_Motility_Inflammation_Apoptosis_Osmoregulation	0.132926	-0.210228
biocarta_fmlp_induced_chemokine_gene_expression_in_hmc_1_cells_Main_Pathway	0.157196	0.199276
reactome_Loss_of_Nlp_from_mitotic_centrosomes_Main_Pathway	0.000146071	-0.538449
reactome_Loss_of_proteins_required_for_interphase_microtubule_organizationA_from_the_centrosome_Main_Pathway	0.000146071	-0.538449
KEGG_Leukocyte_transendothelial_migration_Main_Pathway	0.0538407	0.272476
NCI_VEGF_and_VEGFR_signaling_network_Main_Pathway	0.026843	0.312439
KEGG_One_carbon_pool_by_folate_Main_Pathway	0.00264851	-0.425625
biocarta_il_3_signaling_Main_Pathway	0.54591	0.0845746
reactome_Synthesis_of_bile_acids_and_bile_salts_via_27_hydroxycholesterol_Main_Pathway	0.0845578	0.243386
NCI_Alpha_synuclein_signaling_Pathway_(cell_death)	0.689282	0.0556724
NCI_Alpha_synuclein_signaling_Pathway_(proteasomal_ubiquitin_dependent_protein_catabolic_process)	0.689282	0.0556724
reactome_Laminin_interactions_Main_Pathway	0.000790524	0.477183
reactome_Nuclear_Pore_Complex_NPC_Disassembly_Main_Pathway	5.95509e-06	-0.645377
biocarta_fas_signaling_pathway_cd95__Main_Pathway	0.69583	-0.0551364
NCI_PDGFR_beta_signaling_Pathway_(ruffle_organization)	0.244426	-0.163376
reactome_Orc1_removal_from_chromatin_Main_Pathway	7.12158e-06	-0.638295
NCI_Regulation_of_CDC42_activity_Main_Pathway	0.939198	-0.0109763
MAPK_Signaling_Pathway	0.0513896	0.274773
TGF-Beta_Pathway_Epithelial_Mesenchymal_Transdifferentiation	0.903842	-0.0174806
KEGG_Transcriptional_misregulation_in_cancer_Main_Pathway	0.416064	0.114099
NCI_Downstream_signaling_in_naive_CD8_T_cells_Pathway_(Pathway_regulation_of_survival_gene_product_expression_via_IL2RG)	0.930809	-0.0123217
KEGG_RNA_polymerase_Main_Pathway	6.10989e-06	-0.641943
NCI_S1P1_Pathway_(receptor_internalization)	0.0852228	0.242524
superpathway_of_tryptophan_utilization	0.590821	-0.0753859
KEGG_Complement_and_coagulation_cascades_Main_Pathway	0.0929967	0.236632
biocarta_how_does_salmonella_hijack_a_cell_Main_Pathway	0.0233654	-0.319519
biocarta_how_does_salmonella_hijack_a_cell_Pathway_(lamellipodium_assembly)	0.0233654	-0.319519
NCI_Alpha_synuclein_signaling_Pathway_(neuron_apoptosis)	0.689282	0.0556724
KEGG_Melanoma_Main_Pathway	0.016659	0.338937
KEGG_Wnt_signaling_Main_Pathway	5.31179e-05	-0.573802
KEGG_Asthma_Main_Pathway	0.00141856	0.454191
Caspase_Cascade_Pathway	0.0215648	-0.324679
KEGG_Pathways_in_cancer_Main_Pathway	0.928814	0.0121561
biocarta_nitric_oxide_signaling_Main_Pathway	0.549587	0.0838208
HIF1Alpha_Pathway	0.434579	-0.109426
NCI_ErbB_receptor_signaling_network_Main_Pathway	0.00318014	-0.415115
NCI_Regulation_of_Telomerase_Main_Pathway	0.00711979	-0.378257
reactome_U12_Dependent_Splicing_Main_Pathway	2.05326e-05	-0.604136
biocarta_role_of_mal_in_rho_mediated_activation_of_srf_Main_Pathway	0.465511	0.102773
ILK_Signaling_Pathway_Cell_Motility	0.0359043	0.295818
NCI_IL8_and_CXCR2_mediated_signaling_events_Pathway_(Pathway_degradation_of_CXCL8)	0.303924	0.144281
NCI_PLK1_signaling_events_Pathway_(spindle_assembly)	0.00183547	-0.438922
Akt_Signaling_Pathway_NF-kB_dependent_transciption	0.420296	-0.112838
reactome_Formation_of_ATP_by_chemiosmotic_coupling_Main_Pathway	0.00283468	-0.420034
biocarta_erk_and_pi_3_kinase_are_necessary_for_collagen_binding_in_corneal_epithelia_Main_Pathway	0.670053	-0.0595546
reactome_Signaling_by_ERBB2_Main_Pathway	0.0652408	-0.258705
biocarta_bone_remodeling_Main_Pathway	0.0104574	-0.360743
reactome_Dual_incision_reaction_in_GG_NER_Main_Pathway	0.000434543	-0.498687
reactome_Formation_of_incision_complex_in_GG_NER_Main_Pathway	0.000434543	-0.498687
p53_Signaling_Pathway_Breast_Cancer	0.0189224	-0.330173
p53_Signaling_Pathway_Cell_Cycle_Arrest	0.0189224	-0.330173
p53_Signaling_Pathway_Cell_Growth_Accumulation	0.0189224	-0.330173
p53_Signaling_Pathway_DNA_Repair	0.0189224	-0.330173
p53_Signaling_Pathway_Exosome_Mediated_Secretion	0.0189224	-0.330173
p53_Signaling_Pathway_Inhibition_of_Angiogenesis_and_Metastasis	0.0189224	-0.330173
NCI_IL4_mediated_signaling_events_Main_Pathway	0.00915607	0.369372
biocarta_role_of_erk5_in_neuronal_survival_Main_Pathway	0.599686	0.0736723
reactome_Signal_attenuation_Main_Pathway	0.148984	0.202956
NCI_Caspase_Cascade_in_Apoptosis_Pathway_(neuron_apoptosis)	9.10998e-07	-0.701579
NCI_IFN_gamma_Main_Pathway	0.64784	-0.0640007
reactome_Deposition_of_new_CENPA_containing_nucleosomes_at_the_centromere_Main_Pathway	1.94746e-06	-0.680213
reactome_DSCAM_interactions_Main_Pathway	0.376535	0.123905
reactome_CDT1_association_with_the_CDC6_ORC_origin_complex_Main_Pathway	2.76349e-06	-0.667417
KEGG_Chronic_myeloid_leukemia_Main_Pathway	0.412116	0.115231
TRAF_Pathway_Direct_Antimicrobial_Response_and_Cell-Mediated_Immunity_and_Apoptosis_of_Host_Cell	0.0235246	-0.319174
KEGG_Serotonergic_synapse_Main_Pathway	0.40305	0.117263
Akt_Signaling_Pathway_Cell_Cycle_Progression	0.270324	-0.15439
reactome_NoRC_negatively_regulates_rRNA_expression_Main_Pathway	2.62381e-05	-0.597667
reactome_Regulation_of_PLK1_Activity_at_G2_M_Transition_Main_Pathway	3.99424e-05	-0.584072
reactome_Receptor_ligand_binding_initiates_the_second_proteolytic_cleavage_of_Notch_receptor_Main_Pathway	0.00720521	0.379762
L-kynurenine_degradation	0.427622	-0.111797
TRAF_Pathway_Cell_Survival	0.826257	0.0302862
Cellular_Apoptosis_Pathway	0.0378038	-0.293388
IL-2_Pathway_IL2_Gene_Expression_via_POLR1E_EGR1_HMGA1_ELF1_POU2F1_MYC	0.5847	-0.0767055
KEGG_Arachidonic_acid_metabolism_Main_Pathway	0.347857	-0.1315
NCI_Aurora_A_signaling_Main_Pathway	0.000172414	-0.531627
JAK-STAT_Pathway_IFN-Inducible_Gene_Expression_via_STAT2_STAT1	0.375062	-0.124199
reactome_PRC2_methylates_histones_and_DNA_Main_Pathway	0.000323129	-0.508383
Akt_Signaling_Pathway_Proto-Oncogenic_and_RTK-signaling	0.994511	0.00119502
biocarta_il_4_signaling_Main_Pathway	0.134558	0.210916
KEGG_Hepatitis_B_Main_Pathway	0.148238	0.203376
NCI_BCR_signaling_Pathway_(cytokine_secretion)	0.000548533	0.490435
reactome_RNA_Polymerase_I_Promoter_Escape_Main_Pathway	0.000155048	-0.536926
Ras_Pathway	0.0391796	0.291304
reactome_Regulation_of_cholesterol_biosynthesis_by_SREBP_SREBF__Main_Pathway	0.451686	-0.105406
reactome_Recycling_of_bile_acids_and_salts_Main_Pathway	0.696007	0.0546183
NCI_PLK1_signaling_events_Pathway_(regulation_of_centriole_centriole_cohesion)	8.18092e-07	-0.702269
reactome_Transcriptional_activation_of_mitochondrial_biogenesis_Main_Pathway	0.00560717	-0.390525
reactome_formation_of_the_beta_catenin_TCF_transactivating_complex_Main_Pathway	0.00403822	-0.404496
KEGG_Tryptophan_metabolism_Main_Pathway	0.626219	-0.0686185
NCI_ErbB2_ErbB3_signaling_events_Main_Pathway	0.213648	-0.174262
NCI_Stabilization_and_expansion_of_the_E_cadherin_adherens_junction_Main_Pathway	0.822867	-0.0316267
triacylglycerol_biosynthesis	0.403033	0.117585
reactome_Tat_mediated_elongation_of_the_HIV_1_transcript_Main_Pathway	5.74977e-05	-0.571205
NCI_Alpha_synuclein_signaling_Pathway_(Pathway_negative_regulation_of_transcription_via_TOR1A_SNCA_STUB1_FKBP1A)	0.250902	0.161021
NCI_Alpha_synuclein_signaling_Pathway_(Pathway_positive_regulation_of_gene_specific_transcription_via_TOR1A_SNCA_FKBP1A_STUB1)	0.250902	0.161021
NCI_Alpha_synuclein_signaling_Pathway_(protein_targeting_to_lysosome)	0.250902	0.161021
reactome_Regulation_of_HSF1_mediated_heat_shock_response_Main_Pathway	0.13051	-0.211798
leucine_degradation	0.00358116	-0.411379
NCI_Glypican_1_network_Main_Pathway	0.197623	0.180827
NCI_PLK1_signaling_events_Pathway_(metaphase_plate_congression)	6.80865e-06	-0.640851
reactome_PECAM1_interactions_Main_Pathway	0.590983	0.075226
p53_Signaling_Pathway	0.083245	-0.243186
KEGG_Basal_cell_carcinoma_Main_Pathway	0.00290233	0.423066
reactome_E2F_mediated_regulation_of_DNA_replication_Main_Pathway	0.0216868	-0.323013
reactome_G1_S_Specific_Transcription_Main_Pathway	0.0216868	-0.323013
NCI_Degradation_of_beta_catenin_Main_Pathway	0.331392	-0.135871
reactome_Acyl_chain_remodelling_of_PG_Main_Pathway	0.401145	-0.117662
reactome_Regulation_of_innate_immune_responses_to_cytosolic_DNA_Main_Pathway	0.157888	0.198932
KEGG_Phosphatidylinositol_signaling_system_Main_Pathway	0.0497823	-0.275525
reactome_IRAK1_recruits_IKK_complex_Main_Pathway	0.330613	-0.136456
reactome_IRAK1_recruits_IKK_complex_upon_TLR7_8_or_9_stimulation_Main_Pathway	0.330613	-0.136456
KEGG_Circadian_rhythm_Main_Pathway	0.0727023	-0.25226
reactome_Meiotic_synapsis_Main_Pathway	0.00102511	-0.462321
biocarta_akt_signaling_Main_Pathway	0.655949	0.0623045
NCI_IL2_signaling_events_mediated_by_PI3K_Pathway_(cell_proliferation)	0.923561	0.013236
biocarta_role_of_mef2d_in_t_cell_apoptosis_Main_Pathway	0.720592	-0.0501213
biocarta_vegf_hypoxia_and_angiogenesis_Main_Pathway	0.777231	0.0395232
KEGG_RNA_degradation_Main_Pathway	1.2151e-05	-0.622643
NCI_PLK1_signaling_events_Pathway_(microtubule_cytoskeleton_organization)	6.80865e-06	-0.640851
NCI_Nephrin_Neph1_signaling_in_the_kidney_podocyte_Main_Pathway	0.395928	0.118765
Glucocorticoid_Receptor_Signaling_Pathway_Histone_Deacetylation	0.415883	0.114153
reactome_HDL_mediated_lipid_transport_Main_Pathway	0.00919134	0.368345
KEGG_Regulation_of_lipolysis_in_adipocytes_Main_Pathway	0.171882	-0.191417
NCI_Notch_signaling_Pathway_(oligodendrocyte_development)	0.0116088	0.356445
biocarta_akap95_role_in_mitosis_and_chromosome_dynamics_Main_Pathway	0.238283	-0.16527
biocarta_akap95_role_in_mitosis_and_chromosome_dynamics_Pathway_(mitotic_chromosome_condensation)	0.238283	-0.16527
biocarta_akap95_role_in_mitosis_and_chromosome_dynamics_Pathway_(mitotic_chromosome_decondensation)	0.238283	-0.16527
reactome_SIRT1_negatively_regulates_rRNA_Expression_Main_Pathway	2.48169e-06	-0.672089
reactome_Signaling_by_FGFR1_fusion_mutants_Main_Pathway	0.385291	-0.121523
NCI_Osteopontin_mediated_events_Pathway_(bone_resorption)	0.244665	0.163387
reactome_Mitotic_Prometaphase_Main_Pathway	2.04809e-07	-0.747119
KEGG_Purine_metabolism_Main_Pathway	1.1406e-06	-0.692716
GSK3_Signaling_Pathway_b-CTNN_Degradation	0.000386461	-0.500964
JAK-STAT_Pathway_JAK_Degradation	0.000386461	0.500964
reactome_Synthesis_of_Leukotrienes_LT_and_Eoxins_EX__Main_Pathway	0.659876	-0.0616361
reactome_FGFR4_ligand_binding_and_activation_Main_Pathway	0.077177	-0.248171
KEGG_Ovarian_steroidogenesis_Main_Pathway	0.265249	0.156244
biocarta_ctcf_first_multivalent_nuclear_factor_Main_Pathway	0.263739	0.156705
purine_nucleotides_degradation	0.172199	-0.19157
reactome_RNA_Polymerase_I_Transcription_Termination_Main_Pathway	0.000722108	-0.478066
reactome_Formation_of_the_Early_Elongation_Complex_Main_Pathway	0.00035984	-0.504901
reactome_Formation_of_the_HIV_1_Early_Elongation_Complex_Main_Pathway	0.00035984	-0.504901
reactome_pre_mRNA_splicing_Main_Pathway	2.77818e-07	-0.737043
BRCA1_Pathway_Homologous_Recombination_Repair	3.58078e-07	-0.732196
NGF_Pathway_Neuronal_Survival	0.296202	0.146332
NCI_Presenilin_action_in_Notch_and_Wnt_signaling_Main_Pathway	0.537815	0.0861388
reactome_Role_of_DCC_in_regulating_apoptosis_Main_Pathway	0.709784	-0.05241
biocarta_role_of_erbb2_in_signal_transduction_and_oncology_Main_Pathway	0.869752	-0.0225176
biocarta_keratinocyte_differentiation_Pathway_(keratinocyte_differentiation)	0.0485039	0.278727
reactome_APC_C_Cdh1_mediated_degradation_of_Cdc20_and_other_APC_C_Cdh1_targeted_proteins_in_late_mitosis_early_G1_Main_Pathway	1.96742e-05	-0.60493
reactome_degradation_of_AXIN_Main_Pathway	7.46804e-05	-0.559869
reactome_Association_of_TriC_CCT_with_target_proteins_during_biosynthesis_Main_Pathway	0.0082509	-0.371334
reactome_HDACs_deacetylate_histones_Main_Pathway	0.0150641	-0.342381
reactome_Interleukin_receptor_SHC_signaling_Main_Pathway	0.904601	-0.0170295
NCI_Hedgehog_signaling_events_mediated_by_Gli_proteins_Main_Pathway	0.220795	0.171751
NCI_IL8_and_CXCR1_mediated_signaling_events_Pathway_(cAMP_biosynthetic_process)	0.917241	-0.0151636
NCI_PLK1_signaling_events_Pathway_(positive_regulation_of_microtubule_depolymerization)	1.98905e-05	-0.605847
KEGG_Butanoate_metabolism_Main_Pathway	0.419976	-0.113014
reactome_Adherens_junctions_interactions_Main_Pathway	0.0444882	0.28378
reactome_Cleavage_of_Growing_Transcript_in_the_Termination_Region_Main_Pathway	5.78842e-08	-0.783468
reactome_mRNA_3_end_processing_Main_Pathway	5.78842e-08	-0.783468
NCI_Arf6_trafficking_events_Pathway_(clathrin_coat_assembly)	0.121746	-0.21698
reactome_Meiotic_recombination_Main_Pathway	1.57657e-06	-0.688093
reactome_E2F_enabled_inhibition_of_pre_replication_complex_formation_Main_Pathway	0.00256231	-0.425302
NCI_FGF_signaling_Main_Pathway	0.293042	-0.147313
reactome_Xenobiotics_Main_Pathway	0.742589	0.0461387
MAPK_Family_Pathway_Chromatin_Remodelling	0.314341	0.141045
reactome_RNA_Polymerase_II_Transcription_Elongation_Main_Pathway	1.91169e-05	-0.608857
NCI_Notch_signaling_Pathway_(Bergmann_glial_cell_differentiation)	0.0245949	0.317334
reactome_Antigen_Presentation_Folding_assembly_and_peptide_loading_of_class_I_MHC_Main_Pathway	0.867433	-0.0233914
reactome_RNA_Polymerase_I_Chain_Elongation_Main_Pathway	2.42475e-05	-0.600141
reactome_Fanconi_Anemia_Main_Pathway	0.000139416	-0.542369
KEGG_Taste_transduction_Main_Pathway	0.000492579	0.494837
NCI_N_cadherin_signaling_events_Pathway_(myoblast_differentiation)	0.000597109	0.488656
reactome_Dissolution_of_Fibrin_Clot_Main_Pathway	4.90564e-05	0.58315
KEGG_Cell_cycle_Main_Pathway	8.78648e-05	0.555849
biocarta_cxcr4_signaling_Main_Pathway	0.130498	0.212506
ILK_Signaling_Pathway	0.0189389	0.331767
reactome_Insulin_processing_Main_Pathway	0.237012	0.165566
KEGG_Pantothenate_and_CoA_biosynthesis_Main_Pathway	0.26368	-0.15714
KEGG_Hippo_signaling_Main_Pathway	0.0251107	-0.316167
ILK_Signaling_Pathway_Actin_Polymerization_Cytoskeletal_Reorganization	0.284871	0.149903
superpathway_of_methionine_degradation	0.279857	-0.151581
reactome_alpha_linolenic_acid_ALA_metabolism_Main_Pathway	0.191079	-0.182837
reactome_Condensation_of_Prophase_Chromosomes_Main_Pathway	0.000120707	-0.546103
NCI_PAR1_mediated_thrombin_signaling_events_Pathway_(positive_regulation_of_stress_fiber_assembly)	0.0325074	0.301335
reactome_Regulation_of_signaling_by_CBL_Main_Pathway	0.37315	0.124911
reactome_APC_Cdc20_mediated_degradation_of_Nek2A_Main_Pathway	0.000138879	-0.540013
NCI_BCR_signaling_Pathway_(ubiquitin_dependent_protein_catabolic_process)	0.347355	-0.131645
superpathway_of_pyrimidine_deoxyribonucleotides_ide_novoi_biosynthesis	1.02679e-05	-0.627939
NCI_PLK1_signaling_events_Pathway_(proteasomal_ubiquitin_dependent_protein_catabolic_process)	1.76246e-05	-0.609429
reactome_GPVI_mediated_activation_cascade_Main_Pathway	0.0105591	0.362123
reactome_Separation_of_Sister_Chromatids_Main_Pathway	3.05358e-07	-0.734369
HGF_Pathway_Cell_Adhesion_and_Cell_Migration	0.00575508	0.390277
KEGG_p53_signaling_Main_Pathway	5.28055e-05	-0.573608
biocarta_y_branching_of_actin_filaments_Main_Pathway	0.0287577	-0.307969
NCI_TCR_signaling_in_naive_CD4_T_cells_Main_Pathway	0.695706	0.0546289
cAMP_Pathway_Lipolysis	0.163821	-0.19521
NCI_FOXA1_transcription_factor_network_Main_Pathway	0.000779298	0.479124
biocarta_downregulated_of_mta_3_in_er_negative_breast_tumors_Main_Pathway	0.000779298	0.479124
KEGG_Measles_Main_Pathway	0.562257	0.0812066
NCI_CXCR4_mediated_signaling_events_Main_Pathway	0.434317	0.109623
reactome_Constitutive_Signaling_by_NOTCH1_HD_PEST_Domain_Mutants_Main_Pathway	0.379586	-0.123181
reactome_Constitutive_Signaling_by_NOTCH1_PEST_Domain_Mutants_Main_Pathway	0.379586	-0.123181
reactome_Cross_presentation_of_soluble_exogenous_antigens_endosomes__Main_Pathway	0.226317	-0.169359
IL-10_Pathway_IL-10_Responsive_Genes_Transcription_of_BCLXL_Cyclin-D1_D2_D3_Pim1_c-Myc_and_P19(INK4D)_via_STAT3	0.583685	-0.0774099
IL-10_Pathway_Inflammatory_Cytokine_Genes_Expression_via_STAT3	0.583685	-0.0774099
stearate_biosynthesis	0.00160388	-0.444396
NCI_FOXM1_transcription_factor_network_Main_Pathway	0.00320356	-0.416118
biocarta_fc_epsilon_receptor_i_signaling_in_mast_cells_Main_Pathway	0.161677	0.197643
KEGG_Leishmaniasis_Main_Pathway	0.878657	0.0208385
PTEN_Pathway_DNA_Repair	0.152587	-0.201153
reactome_Resolution_of_Sister_Chromatid_Cohesion_Main_Pathway	6.64672e-06	-0.643578
reactome_Cyclin_A_B1_associated_events_during_G2_M_transition_Main_Pathway	0.00122732	-0.456337
NCI_Notch_signaling_Main_Pathway	0.00625151	0.386425
biocarta_pkc_catalyzed_phosphorylation_of_inhibitory_phosphoprotein_of_myosin_phosphatase_Main_Pathway	0.35927	0.128122
KEGG_Thyroid_hormone_signaling_Main_Pathway	0.116021	0.22104
NCI_PAR1_mediated_thrombin_signaling_events_Pathway_(cAMP_biosynthetic_process)	0.00717611	0.380755
reactome_Formation_of_HIV_1_elongation_complex_containing_HIV_1_Tat_Main_Pathway	0.000275387	-0.514331
NCI_Validated_transcriptional_targets_of_TAp63_isoforms_Main_Pathway	0.0134105	0.347455
reactome_Glycogen_synthesis_Main_Pathway	0.0558783	0.270122
NCI_Beta3_integrin_cell_surface_interactions_Main_Pathway	0.0460819	0.281973
KEGG_NF_kappa_B_signaling_Main_Pathway	0.434447	0.109515
reactome_Intrinsic_Pathway_Main_Pathway	0.000337554	0.512054
reactome_CDK_mediated_phosphorylation_and_removal_of_Cdc6_Main_Pathway	1.24955e-05	-0.620383
reactome_RNA_Polymerase_II_Pre_transcription_Events_Main_Pathway	5.52314e-05	-0.572504
reactome_RNA_Polymerase_III_Transcription_Initiation_From_Type_3_Promoter_Main_Pathway	1.57408e-06	-0.684903
biocarta_erk_and_pi_3_kinase_are_necessary_for_collagen_binding_in_corneal_epithelia_Pathway_(cell_matrix_adhesion)	0.774285	-0.0401995
Ras_Pathway_Increased_T-cell_Adhesion	0.00628825	0.386171
PTEN_Pathway_Genomic_Stability	0.125378	-0.21569
NCI_CD40_CD40L_signaling_Main_Pathway	0.802313	-0.0350639
reactome_P2Y_receptors_Main_Pathway	0.227503	0.169791
reactome_Biotin_transport_and_metabolism_Main_Pathway	0.00103723	-0.463533
phospholipases	0.730863	-0.0481947
reactome_Activation_of_NF_kappaB_in_B_cells_Main_Pathway	6.88911e-05	-0.563201
reactome_Detoxification_of_Reactive_Oxygen_Species_Main_Pathway	0.873523	-0.0223686
biocarta_agrin_in_postsynaptic_differentiation_Main_Pathway	0.000526909	0.492316
KEGG_Oxidative_phosphorylation_Main_Pathway	0.0467744	-0.278345
KEGG_Lysosome_Main_Pathway	0.00039196	0.506313
reactome_Respiratory_electron_transport_Main_Pathway	0.0045353	-0.399156
reactome_O_glycosylation_of_TSR_domain_containing_proteins_Main_Pathway	0.0032588	0.416868
NCI_ErbB1_downstream_signaling_Pathway_(ruffle_organization)	0.00894046	-0.368125
JNK_Pathway_Gene_Expression_Apoptosis_Inflammation_Tumorigenesis_Cell_Migration_via_SMAD4_STAT4_HSF1_TP53_MAP2_DCX_ATF2_NFATC3_SPIRE1_MAP1B_TCF15_ELK1_BCL2_JUN_PXN_NFATC2	0.45632	-0.104912
NCI_Signaling_events_mediated_by_VEGFR1_and_VEGFR2_Pathway_(regulation_of_vascular_permeability)	0.664111	0.0605629
biocarta_pdgf_signaling_Main_Pathway	0.845585	0.0269935
biocarta_cell_cycle_g2_m_checkpoint_Main_Pathway	0.023051	-0.320103
putrescine_degradation_III	0.947388	0.00931852
reactome_FCERI_mediated_NF_kB_activation_Main_Pathway	0.184164	-0.186343
reactome_APC_C_Cdc20_mediated_degradation_of_Securin_Main_Pathway	0.00017433	-0.530217
NCI_PLK1_signaling_events_Pathway_(Golgi_organization)	2.74142e-05	-0.595634
NCI_PLK1_signaling_events_Pathway_(regulation_of_mitotic_centrosome_separation)	2.74142e-05	-0.595634
NCI_PLK1_signaling_events_Pathway_(spindle_elongation)	2.74142e-05	-0.595634
reactome_Ephrin_signaling_Main_Pathway	0.10401	0.228851
reactome_Acyl_chain_remodelling_of_PC_Main_Pathway	0.79668	0.036528
reactome_Nonsense_Mediated_Decay_NMD_enhanced_by_the_Exon_Junction_Complex_EJC__Main_Pathway	0.00206748	-0.434434
NCI_PAR1_mediated_thrombin_signaling_events_Pathway_(MAPKKK_cascade)	0.815236	0.032164
reactome_NOTCH1_Intracellular_Domain_Regulates_Transcription_Main_Pathway	0.56433	-0.0809392
reactome_Rho_GTPase_cycle_Main_Pathway	0.977335	0.0038142
NCI_ErbB2_ErbB3_signaling_events_Pathway_(myelination)	0.784993	-0.0385405
reactome_Vif_mediated_degradation_of_APOBEC3G_Main_Pathway	0.000504724	-0.490394
reactome_Keratan_sulfate_biosynthesis_Main_Pathway	0.000170164	0.537959
3-phosphoinositide_biosynthesis	0.173092	-0.191401
KEGG_ECM_receptor_interaction_Main_Pathway	0.00803664	0.3749
reactome_Senescence_Associated_Secretory_Phenotype_SASP__Main_Pathway	0.000258462	-0.516578
reactome_Gap_junction_assembly_Main_Pathway	0.00209711	0.43755
PTEN_Pathway_Angiogenesis_and_Tumorigenesis	5.34765e-05	0.578556
PTEN_Pathway_Ca2+_Signaling	5.34765e-05	0.578556
HIF1Alpha_Pathway_Gene_Expression_via_JUN_CREB3	0.955477	-0.00777175
p38_Signaling_Pathway_Gene_Expression_Cell_Motility_Inflammation_Apoptosis_Osmoregulation_via_MEF2D_TP53_CREB1_ATF2_JUND_ETV1_NFKB2_AP2A1_MAX_FOSL1_CEBPG_ELK1_CDC25C_JUNB_STAT1_SP1_DDIT3_ELK4_CEBPA	0.795734	0.036204
reactome_SCF_Skp2_mediated_degradation_of_p27_p21_Main_Pathway	4.86411e-07	-0.71832
reactome_Attenuation_phase_Main_Pathway	0.123406	-0.216069
biocarta_lck_and_fyn_tyrosine_kinases_in_initiation_of_tcr_activation_Main_Pathway	0.138359	0.20881
reactome_Ubiquitin_Mediated_Degradation_of_Phosphorylated_Cdc25A_Main_Pathway	1.51207e-05	-0.61437
fatty_acid_beta-oxidation	0.0131236	-0.348894
NCI_Ceramide_signaling_Pathway_(negative_regulation_of_cell_cycle)	0.150339	0.201415
biocarta_b_cell_survival_Main_Pathway	0.254812	0.159319
ERK_Signaling_Pathway_EGFR_signaling	0.599929	-0.0730957
reactome_Formation_of_tubulin_folding_intermediates_by_CCT_TriC_Main_Pathway	0.281686	-0.15075
reactome_Formation_of_HIV_elongation_complex_in_the_absence_of_HIV_Tat_Main_Pathway	0.000596997	-0.485269
reactome_Formation_of_RNA_Pol_II_elongation_complex_Main_Pathway	0.000596997	-0.485269
reactome_NOTCH2_intracellular_domain_regulates_transcription_Main_Pathway	0.525549	0.0887005
RANK_Signaling_in_Osteoclasts_Pathway_Inhibition_of_Death	0.837537	0.0285072
reactome_Ubiquitin_dependent_degradation_of_Cyclin_D1_Main_Pathway	0.000349737	-0.503981
reactome_Autodegradation_of_Cdh1_by_Cdh1_APC_C_Main_Pathway	0.000646091	-0.481152
NCI_p53_Main_Pathway	1.85703e-08	-0.811349
KEGG_Central_carbon_metabolism_in_cancer_Main_Pathway	0.374893	-0.124467
biocarta_human_cytomegalovirus_and_map_kinase_pathways_Main_Pathway	0.509161	-0.0922135
NCI_PLK1_signaling_events_Main_Pathway	5.27066e-05	-0.573453
PTEN_Pathway_Synaptic_Transmission	0.125378	-0.21569
Akt_Signaling_Pathway_Glycogen_Synthesis_and_Apoptosis	0.994511	0.00119502
KEGG_Pertussis_Main_Pathway	0.202321	0.178552
NCI_mTOR_signaling_Main_Pathway	0.0118255	-0.354734
biocarta_growth_hormone_signaling_Main_Pathway	0.22014	-0.172224
biocarta_regulation_of_ck1_cdk5_by_type_1_glutamate_receptors_Main_Pathway	0.592179	-0.0755337
NCI_CDC42_signaling_events_Pathway_(retrograde_vesicle_mediated_transport_Golgi_to_ER)	0.274134	0.153869
biocarta_nfkb_activation_by_nontypeable_hemophilus_influenzae_Main_Pathway	0.252218	0.160904
Akt_Signaling_Pathway_Apoptosis	0.994511	0.00119502
KEGG_Nicotinate_and_nicotinamide_metabolism_Main_Pathway	0.515	-0.0913498
NCI_Class_I_PI3K_signaling_events_mediated_by_Akt_Pathway_(G1_S_transition_of_mitotic_cell_cycle)	0.0708104	-0.254304
NCI_Stabilization_and_expansion_of_the_E_cadherin_adherens_junction_Pathway_(actin_cable_formation)	0.766583	0.0410909
NCI_Sumoylation_by_RanBP2_regulates_transcriptional_repression_Main_Pathway	7.87035e-06	-0.636921
KEGG_Focal_adhesion_Main_Pathway	0.0407723	0.288385
reactome_Metabolism_of_Angiotensinogen_to_Angiotensins_Main_Pathway	0.130734	0.212835
biocarta_tpo_signaling_Main_Pathway	0.56424	0.0808435
biocarta_pten_dependent_cell_cycle_arrest_and_apoptosis_Main_Pathway	0.952859	0.00807181
Tumour_Infiltration_Pathway	0.418111	0.113608
biocarta_g_protein_signaling_through_tubby_proteins_Main_Pathway	0.113755	0.222835
NCI_E_cadherin_signaling_in_the_nascent_adherens_junction_Pathway_(regulation_of_actin_nucleation)	0.0015978	-0.447432
reactome_Cobalamin_Cbl_vitamin_B12_transport_and_metabolism_Main_Pathway	0.208566	-0.176173
reactome_Vpu_mediated_degradation_of_CD4_Main_Pathway	0.000700577	-0.47767
reactome_Phospholipase_C_mediated_cascade_Main_Pathway	0.077177	-0.248171
reactome_Prefoldin_mediated_transfer_of_substrate_to_CCT_TriC_Main_Pathway	0.18824	-0.184532
reactome_Autodegradation_of_the_E3_ubiquitin_ligase_COP1_Main_Pathway	0.000115478	-0.544452
reactome_Regulation_of_actin_dynamics_for_phagocytic_cup_formation_Main_Pathway	0.238919	0.165426
reactome_VEGFA_VEGFR2_Pathway_Main_Pathway	0.81581	0.0325791
NCI_CDC42_signaling_events_Pathway_(actin_cytoskeleton_organization)	0.0202853	0.328758
biocarta_role_of_brca1_brca2_and_atr_in_cancer_susceptibility_Pathway_(DNA_replication_termination)	6.2811e-06	-0.645076
reactome_Dopamine_Neurotransmitter_Release_Cycle_Main_Pathway	0.99238	-0.00132056
reactome_Serotonin_Neurotransmitter_Release_Cycle_Main_Pathway	0.99238	-0.00132056
KEGG_Biosynthesis_of_unsaturated_fatty_acids_Main_Pathway	0.337053	-0.134662
NCI_IL2_mediated_signaling_events_Pathway_(T_cell_proliferation)	0.200735	0.180114
NCI_VEGFR3_signaling_in_lymphatic_endothelium_Pathway_(cell_migration)	0.219634	0.17238
reactome_Cyclin_E_associated_events_during_G1_S_transition_Main_Pathway	0.000607139	-0.487536
reactome_Platelet_sensitization_by_LDL_Main_Pathway	0.000678977	-0.481958
reactome_SCF_beta_TrCP_mediated_degradation_of_Emi1_Main_Pathway	8.39863e-05	-0.556068
NCI_PLK1_signaling_events_Pathway_(cytokinesis)	5.02616e-07	-0.719046
NCI_EPHA2_forward_signaling_Main_Pathway	0.0617254	-0.262529
NCI_Regulation_of_Androgen_receptor_activity_Main_Pathway	0.543784	-0.0856202
KEGG_mTOR_signaling_Main_Pathway	0.0676195	0.257105
reactome_DNA_Damage_Telomere_Stress_Induced_Senescence_Main_Pathway	8.43385e-07	-0.701929
reactome_Synthesis_of_very_long_chain_fatty_acyl_CoAs_Main_Pathway	0.0123741	-0.3524
reactome_Lysosome_Vesicle_Biogenesis_Main_Pathway	0.00686321	-0.380845
NCI_Alpha4_beta1_integrin_signaling_events_Pathway_(cell_migration)	0.0512673	0.274912
biocarta_il_2_receptor_beta_chain_in_t_cell_activation_Pathway_(cell_proliferation)	0.00116248	-0.460186
reactome_Cyclin_A_Cdk2_associated_events_at_S_phase_entry_Main_Pathway	0.000129898	-0.54266
NCI_Validated_transcriptional_targets_of_TAp63_isoforms_Pathway_(Metastasis)	0.00292541	0.419053
NCI_Validated_transcriptional_targets_of_TAp63_isoforms_Pathway_(Pathway_degradation_of_TP63)	0.00292541	0.419053
reactome_Hedgehog_ligand_biogenesis_Main_Pathway	0.000465519	-0.494242
reactome_Packaging_Of_Telomere_Ends_Main_Pathway	0.000178252	-0.529873
reactome_Oncogene_Induced_Senescence_Main_Pathway	0.00084157	0.470151
KEGG_Glycosaminoglycan_biosynthesis_heparan_sulfate_heparin_Main_Pathway	0.374912	0.124291
NCI_Glypican_1_network_Pathway_(cell_growth)	0.704552	0.0530663
NCI_Glypican_1_network_Pathway_(fibroblast_growth_factor_receptor_signaling_pathway)	0.704552	0.0530663
IL-10_Pathway_Translational_Modulation	0.448079	0.105856
reactome_Degradation_of_beta_catenin_by_the_destruction_complex_Main_Pathway	0.000351442	-0.504711
eicosapentaenoate_biosynthesis	0.156564	-0.198853
reactome_Degradation_of_the_extracellular_matrix_Main_Pathway	0.0196662	0.329574
reactome_WNT_ligand_biogenesis_and_trafficking_Main_Pathway	0.342018	-0.133433
Akt_Signaling_Pathway_Enhancement_of_Breast_Epithelial	0.538873	-0.085606
Notch_Signaling_Pathway	0.463301	0.102746
reactome_SEMA3A_Plexin_repulsion_signaling_by_inhibiting_Integrin_adhesion_Main_Pathway	0.000155181	0.539782
reactome_G0_and_Early_G1_Main_Pathway	1.66254e-05	-0.614159
reactome_Cdc20_Phospho_APC_C_mediated_degradation_of_Cyclin_A_Main_Pathway	0.000103858	-0.549009
reactome_Polo_like_kinase_mediated_events_Main_Pathway	0.000139375	-0.537906
KEGG_Type_II_diabetes_mellitus_Main_Pathway	NA	#VALUE!
KEGG_Proteasome_Main_Pathway	0.00100703	-0.463485
reactome_Glucose_transport_Main_Pathway	0.17429	-0.19019
Caspase_Cascade_Pathway_Activated_Tissue_Trans-glutaminase	0.257872	-0.158395
reactome_Nonsense_Mediated_Decay_NMD_independent_of_the_Exon_Junction_Complex_EJC__Main_Pathway	0.000267674	-0.514581
cAMP_Pathway_Oncogenesis	0.163821	-0.19521
biocarta_adp_ribosylation_factor_Main_Pathway	0.222848	0.170947
reactome_Regulation_of_activated_PAK_2p34_by_proteasome_mediated_degradation_Main_Pathway	0.000115478	-0.544452
biocarta_nf_kb_signaling_Main_Pathway	0.0542669	0.271215
biocarta_role_of_brca1_brca2_and_atr_in_cancer_susceptibility_Main_Pathway	4.16787e-06	-0.657018
cAMP_Pathway_Glycolisis	0.367229	0.126397
Mitochondrial_Apoptosis_Pathway_Apoptosis	7.2996e-07	-0.705272
Akt_Signaling_Pathway_Aggregation_and_Neurodegeneration	0.658509	0.062209
reactome_RNA_Polymerase_III_Abortive_And_Retractive_Initiation_Main_Pathway	1.58233e-05	-0.614751
NCI_AP_1_transcription_factor_network_Main_Pathway	0.0241656	0.317509
reactome_COPI_Mediated_Transport_Main_Pathway	0.788836	-0.0376365
pyrimidine_deoxyribonucleotides_ide_novoi_biosynthesis	0.000632557	-0.483691
PAK_Pathway_Contractility_Stress_Fibres_and_Focal_Adhesion	0.0470896	0.279928
NCI_Canonical_Wnt_signaling_Main_Pathway	0.00275062	-0.423472
PTEN_Pathway_Apoptosis	0.557145	0.0824692
reactome_Eukaryotic_Translation_Termination_Main_Pathway	0.000665366	-0.480269
reactome_Peptide_chain_elongation_Main_Pathway	0.00697117	-0.379251
reactome_RNA_Polymerase_I_Promoter_Opening_Main_Pathway	7.77477e-07	0.707902
reactome_Hh_ligand_biogenesis_disease_Main_Pathway	0.000465519	-0.494242
NCI_Regulation_of_nuclear_SMAD2_3_signaling_Pathway_(muscle_cell_differentiation)	0.0528506	0.272159
superpathway_of_D-imyoi-inositol_145-trisphosphate_metabolism	0.00467824	-0.397367
KEGG_Peroxisome_Main_Pathway	0.00156261	-0.44596
NCI_Ceramide_signaling_Pathway_(cell_survival)	0.00784925	0.374896
reactome_PIP3_activates_AKT_signaling_Main_Pathway	0.877567	-0.021804
reactome_Activation_of_PPARGC1A_PGC_1alpha_by_phosphorylation_Main_Pathway	0.633906	-0.0665047
NCI_Trk_receptor_signaling_mediated_by_PI3K_and_PLC_gamma_Main_Pathway	0.00706854	-0.379121
TRAF_Pathway_Gene_Expression_via_FOS_JUN	0.00424697	-0.403211
biocarta_stress_induction_of_hsp_regulation_Main_Pathway	0.0544306	0.27134
biocarta_il_2_signaling_Main_Pathway	0.664948	0.0605264
NCI_IGF1_Pathway_(positive_regulation_of_MAPKKK_cascade)	0.0696229	0.254207
cAMP_Pathway_Regulation_of_Cytoskeleton	0.185696	-0.185517
reactome_Formation_of_a_pool_of_free_40S_subunits_Main_Pathway	0.00688176	-0.3804
NCI_TNF_receptor_signaling_pathway__Main_Pathway	0.18532	-0.186249
NCI_p38_signaling_mediated_by_MAPKAP_kinases_Main_Pathway	0.0440771	0.283898
reactome_Eicosanoids_Main_Pathway	0.00767624	0.37733
reactome_Synthesis_of_PIPs_at_the_early_endosome_membrane_Main_Pathway	0.0471881	-0.278869
KEGG_Notch_signaling_Main_Pathway	0.000779337	0.478372
reactome_GTP_hydrolysis_and_joining_of_the_60S_ribosomal_subunit_Main_Pathway	0.00597715	-0.386855
reactome_APC_C_Cdc20_mediated_degradation_of_Cyclin_B_Main_Pathway	4.0966e-05	-0.581629
Akt_Signaling_Pathway_Increased_GLUT4_translocation	0.446712	-0.106126
reactome_Pausing_and_recovery_of_Tat_mediated_HIV_elongation_Main_Pathway	0.000363553	-0.503417
reactome_Tat_mediated_HIV_elongation_arrest_and_recovery_Main_Pathway	0.000363553	-0.503417
NCI_Osteopontin_mediated_events_Main_Pathway	0.280508	0.151607
NCI_Coregulation_of_Androgen_receptor_activity_Main_Pathway	0.812684	-0.0334296
reactome_APC_C_Cdc20_mediated_degradation_of_mitotic_proteins_Main_Pathway	0.000115927	-0.54619
reactome_Inactivation_of_APC_C_via_direct_inhibition_of_the_APC_C_complex_Main_Pathway	0.000115927	-0.54619
reactome_RIP_mediated_NFkB_activation_via_ZBP1_Main_Pathway	0.650284	-0.0639503
reactome_L13a_mediated_translational_silencing_of_Ceruloplasmin_expression_Main_Pathway	0.00240329	-0.427305
mTOR_Pathway_Translation_Elongation	0.000100601	-0.553718
KEGG_Pyruvate_metabolism_Main_Pathway	0.000768997	-0.476948
biocarta_endocytotic_role_of_ndk_phosphins_and_dynamin_Pathway_(endocytosis)	0.00878488	0.370688
reactome_degradation_of_DVL_Main_Pathway	0.000951614	-0.465577
biocarta_signal_transduction_through_il1r_Main_Pathway	0.220745	-0.172169
AHR_Pathway_Cath_D_expression_via_SP1	0.0812479	-0.245195
reactome_Viral_mRNA_Translation_Main_Pathway	9.3105e-05	-0.552805
Chemokine_Pathway_Cell_Activation	0.554724	-0.0827926
reactome_VEGFR2_mediated_cell_proliferation_Main_Pathway	0.907229	-0.0168297
reactome_Fatty_acids_Main_Pathway	0.792597	0.0370167
reactome_Phosphorylation_of_the_APC_C_Main_Pathway	0.000648243	-0.481736
Ubiquitin-Proteasome_Dependent_Proteolysis_Pathway	0.000250187	-0.517704
reactome_Transport_of_organic_anions_Main_Pathway	0.667658	0.0601122
KEGG_Other_glycan_degradation_Main_Pathway	0.357407	0.129012
biocarta_nf_kb_signaling_Pathway_(Pathway_protein_ubiquitination_of_CHUK)	0.0611903	0.263853
biocarta_fc_epsilon_receptor_i_signaling_in_mast_cells_Pathway_(degranulation)	0.0625189	0.262776
reactome_Triglyceride_Biosynthesis_Main_Pathway	0.122908	-0.216226
NCI_Class_I_PI3K_signaling_events_mediated_by_Akt_Pathway_(cell_survival)	0.0708104	-0.254304
reactome_Processing_of_Intronless_Pre_mRNAs_Main_Pathway	1.42885e-09	-0.881651
KEGG_Glycosaminoglycan_degradation_Main_Pathway	0.018926	0.330753
reactome_Golgi_Associated_Vesicle_Biogenesis_Main_Pathway	0.00287392	-0.420117
Akt_Signaling_Pathway_ERK_mediated_apoptosis	0.994511	0.00119502
biocarta_chromatin_remodeling_by_hswi_snf_atp_dependent_complexes_Main_Pathway	0.000574212	-0.48806
biocarta_chromatin_remodeling_by_hswi_snf_atp_dependent_complexes_Pathway_(chromatin_remodeling)	0.000574212	-0.48806
biocarta_t_cell_receptor_signaling_Main_Pathway	0.243187	0.164192
VEGF_Pathway_Gene_Expression_and_Cell_Proliferation_via_MAPK7	0.874747	-0.0218671
biocarta_proteasome_complex_Main_Pathway	0.0013047	-0.452975
biocarta_proteasome_complex_Pathway_(Pathway_degradation_of_PSMA1)	0.0013047	-0.452975
WNT_Pathway_Cell_Survival	0.761875	0.0422431
NCI_Downstream_signaling_in_naive_CD8_T_cells_Main_Pathway	0.208668	0.17719
KEGG_Herpes_simplex_infection_Main_Pathway	0.141872	-0.206375
NCI_Syndecan_3_mediated_signaling_events_Pathway_(limb_bud_formation)	0.472761	-0.100884
NGF_Pathway_Apoptosis	0.00482996	0.399922
reactome_Interleukin_2_signaling_Main_Pathway	0.275634	0.153297
NCI_Cellular_roles_of_Anthrax_toxin_Main_Pathway	0.0539657	0.271778
KEGG_Natural_killer_cell_mediated_cytotoxicity_Main_Pathway	0.0619001	0.26393
KEGG_Toll_like_receptor_signaling_Main_Pathway	0.136291	0.20892
reactome_Conversion_from_APC_C_Cdc20_to_APC_C_Cdh1_in_late_anaphase_Main_Pathway	0.000336308	-0.505939
D-imyoi-inositol_145-trisphosphate_degradation	0.0157385	-0.33916
reactome_Signaling_by_SCF_KIT_Main_Pathway	0.276371	-0.152878
biocarta_role_of_U_00DF_arrestins_in_the_activation_and_targeting_of_map_kinases_Main_Pathway	0.00647133	0.387414
reactome_Transcription_coupled_NER_TC_NER__Main_Pathway	0.00153916	-0.446053
reactome_Membrane_binding_and_targetting_of_GAG_proteins_Main_Pathway	0.16495	-0.195456
reactome_L1CAM_interactions_Main_Pathway	0.123257	0.216593
NCI_p53_Pathway_(apoptosis)	1.85703e-08	-0.811349
NCI_Reelin_signaling_Main_Pathway	0.0297791	0.305807
NCI_Calcium_signaling_in_the_CD4_TCR_Main_Pathway	0.0329418	0.301772
NCI_TCR_signaling_in_naive_CD8_T_cells_Pathway_(Pathway_regulation_of_survival_gene_product_expression_via_AKT1)	0.66242	0.0612848
KEGG_Ribosome_Main_Pathway	1.72145e-05	-0.609185
reactome_Elongation_arrest_and_recovery_Main_Pathway	0.000105659	-0.549688
reactome_HIV_elongation_arrest_and_recovery_Main_Pathway	0.000105659	-0.549688
reactome_Pausing_and_recovery_of_HIV_elongation_Main_Pathway	0.000105659	-0.549688
KEGG_Lysine_degradation_Main_Pathway	1.80677e-08	-0.814417
Akt_Signaling_Pathway_Promotes_Adipogenesis	0.994511	0.00119502
reactome_CD28_dependent_PI3K_Akt_signaling_Main_Pathway	0.146046	0.20414
NCI_Regulation_of_Androgen_receptor_activity_Pathway_(cell_proliferation)	0.543784	-0.0856202
biocarta_role_of_mitochondria_in_apoptotic_signaling_Main_Pathway	0.00394847	-0.405075
NCI_Syndecan_1_mediated_signaling_events_Main_Pathway	0.28346	0.150598
PTEN_Pathway_Differentiation	0.0409538	-0.288588
KEGG_ABC_transporters_Main_Pathway	0.490495	-0.0970303
reactome_HSF1_dependent_transactivation_Main_Pathway	0.0112086	-0.358922
KEGG_Platelet_activation_Main_Pathway	0.298079	0.145569
KEGG_Ether_lipid_metabolism_Main_Pathway	0.94578	-0.00951972
PTEN_Pathway_Cell_Cycle	0.0544685	-0.271114
PTEN_Pathway_Growth	0.0544685	-0.271114
reactome_Adenylate_cyclase_activating_Main_Pathway	0.237872	0.165291
biocarta_chrebp_regulation_by_carbohydrates_and_camp_Main_Pathway	0.116188	0.221298
NCI_HIV_1_Nef_Negative_effector_of_Fas_and_TNF_alpha_Main_Pathway	1.50204e-08	-0.821045
nicotine_degradation_IV	0.260729	-0.157941
reactome_Endosomal_Vacuolar_Main_Pathway	0.168941	0.193677
reactome_ISG15_antiviral_mechanism_Main_Pathway	0.0115049	-0.355696
reactome_Chylomicron_mediated_lipid_transport_Main_Pathway	0.00286472	0.422579
KEGG_Terpenoid_backbone_biosynthesis_Main_Pathway	0.00369635	-0.409417
ILK_Signaling_Pathway_Cytoskeletal_Adhesion_Complexes	0.00118983	0.460754
NCI_Regulation_of_nuclear_SMAD2_3_signaling_Pathway_(Pathway_degradation_of_SMAD3)	0.0180196	0.333388
KEGG_Progesterone_mediated_oocyte_maturation_Main_Pathway	0.000465394	-0.494298
NCI_Alpha4_beta1_integrin_signaling_events_Main_Pathway	0.0508297	0.275325
reactome_Effects_of_PIP2_hydrolysis_Main_Pathway	0.578763	-0.0781043
Akt_Signaling_Pathway_Acetylation_of_proteins	0.994511	0.00119502
reactome_Molecules_associated_with_elastic_fibres_Main_Pathway	0.00445797	0.404402
reactome_Citric_acid_cycle_TCA_cycle__Main_Pathway	0.00624442	-0.384665
reactome_Post_chaperonin_tubulin_folding_Main_Pathway	0.713193	-0.0514875
KEGG_Viral_carcinogenesis_Main_Pathway	0.164258	-0.195368
reactome_Acetylcholine_Neurotransmitter_Release_Cycle_Main_Pathway	0.99238	-0.00132056
Akt_Signaling_Pathway_AR_mediated_apoptosis	0.982362	-0.00267501
NCI_RAC1_signaling_Pathway_(lamellipodium_assembly)	0.445504	-0.107212
NCI_Syndecan_2_mediated_signaling_events_Main_Pathway	0.197016	0.18117
IGF1R_Signaling_Pathway	0.0995479	0.231583
reactome_Integrin_cell_surface_interactions_Main_Pathway	0.0270689	0.312022
reactome_PPARA_activates_gene_expression_Main_Pathway	0.0153616	-0.341182
ILK_Signaling_Pathway_Epithelial_Mesenchymal_Transition_Tubulo-Interstitial_Fibrosis	0.00113288	0.462784
ILK_Signaling_Pathway_Migration_Vasculogenesis	0.00113288	0.462784
NCI_E2F_transcription_factor_network_Main_Pathway	0.0138913	-0.345169
reactome_Regulation_of_AMPK_activity_via_LKB1_Main_Pathway	0.669331	-0.0598996
NCI_Neurotrophic_factor_mediated_Trk_receptor_signaling_Main_Pathway	0.502446	-0.0942647
reactome_Glycosphingolipid_metabolism_Main_Pathway	0.162291	0.196542
NCI_Atypical_NF_kappaB_Pathway_(positive_regulation_of_anti_apoptosis)	0.0947579	0.235705
biocarta_double_stranded_rna_induced_gene_expression_Main_Pathway	0.901492	-0.0179923
EGF_Pathway_Gene_Expression_via_FOS_NFKB2_MYC_STAT1_ELK1_STAT3_JUN	0.669818	-0.060075
Akt_Signaling_Pathway_Induction_of_Chromatin_Condensation	0.994511	0.00119502
reactome_Asymmetric_localization_of_PCP_proteins_Main_Pathway	0.542793	0.0851209
KEGG_N_Glycan_biosynthesis_Main_Pathway	0.027156	-0.31013
NCI_TCR_signaling_in_naive_CD8_T_cells_Main_Pathway	9.2774e-07	0.705024
NCI_IL2_mediated_signaling_events_Pathway_(positive_regulation_of_cell_cell_adhesion)	0.134491	0.21108
KEGG_Glycolysis_Gluconeogenesis_Main_Pathway	0.0541509	-0.270272
NCI_Syndecan_1_mediated_signaling_events_Pathway_(Tumor_Cell_Invasion)	0.314678	0.141135
NCI_Syndecan_1_mediated_signaling_events_Pathway_(homophilic_cell_adhesion)	0.314678	0.141135
NCI_Syndecan_1_mediated_signaling_events_Pathway_(positive_regulation_of_cell_migration)	0.314678	0.141135
biocarta_activation_of_pkc_through_g_protein_coupled_receptors_Main_Pathway	0.442176	0.10766
NCI_PDGFR_beta_signaling_Pathway_(chemotaxis)	0.263607	0.156597
reactome_FCERI_mediated_MAPK_activation_Main_Pathway	0.211825	-0.174859
biocarta_rho_cell_motility_signaling_Pathway_(actin_filament_polymerization)	0.597864	-0.0735275
TCA_cycle	0.00804202	-0.372512
reactome_Cytosolic_sensors_of_pathogen_associated_DNA_Main_Pathway	0.000781475	-0.473811
NCI_Class_I_PI3K_signaling_events_Pathway_(actin_cytoskeleton_reorganization)	0.701242	-0.0540576
Estrogen_Pathway_Gene_Expression_via_FOS_JUN_ELK1_SP1_POLR2B_CREB3_NFKB2	0.359812	-0.128297
NCI_Ceramide_signaling_Pathway_(ganglioside_biosynthetic_process)	0.00784925	0.374896
NCI_Signaling_events_mediated_by_HDAC_Class_I_Main_Pathway	0.000455332	-0.495224
KEGG_Long_term_depression_Main_Pathway	0.253962	0.159926
biocarta_inhibition_of_cellular_proliferation_by_gleevec_Main_Pathway	0.0502024	-0.275583
reactome_Negative_regulation_of_FGFR_signaling_Main_Pathway	0.0257508	-0.313617
biocarta__U_00DF_arrestins_in_gpcr_desensitization_Main_Pathway	0.00808426	0.375877
NCI_Regulation_of_nuclear_beta_catenin_signaling_and_target_gene_transcription_Main_Pathway	0.0492166	-0.275922
KEGG_Arginine_and_proline_metabolism_Main_Pathway	0.0036625	-0.407996
PTEN_Pathway_Cell_Survival	0.0672203	-0.257164
reactome_Regulation_of_IFNA_signaling_Main_Pathway	0.342962	0.13326
biocarta_rac1_cell_motility_signaling_Pathway_(actin_filament_organization)	0.220445	0.172301
biocarta_eukaryotic_protein_translation_Main_Pathway	0.000237252	-0.51952
IL-10_Pathway	0.489501	0.0962937
TGF-Beta_Pathway_Post_Transciptional_G1_Arrest	0.541552	0.0855246
reactome_Abortive_elongation_of_HIV_1_transcript_in_the_absence_of_Tat_Main_Pathway	6.47054e-07	-0.709139
KEGG_Pentose_and_glucuronate_interconversions_Main_Pathway	0.352229	-0.130084
reactome_Synthesis_of_PIPs_at_the_plasma_membrane_Main_Pathway	0.672458	-0.0597623
KEGG_HIF_1_signaling_Main_Pathway	0.177586	0.189549
Akt_Signaling_Pathway_NF-kB_pathway	0.994511	0.00119502
NCI_Class_I_PI3K_signaling_events_mediated_by_Akt_Pathway_(negative_regulation_of_cell_cycle)	0.26958	-0.155437
NCI_Wnt_signaling_network_Main_Pathway	0.0490043	0.277418
NCI_Hypoxic_and_oxygen_homeostasis_regulation_of_HIF_1_alpha_Main_Pathway	0.0394961	-0.289763
biocarta_atm_signaling_Main_Pathway	0.000685149	-0.480798
superpathway_of_pyrimidine_ribonucleotides_ide_novoi_biosynthesis	0.00308476	-0.417442
NCI_Notch_mediated_HES_HEY_network_Main_Pathway	0.938883	-0.0104594
NCI_Signaling_events_mediated_by_VEGFR1_and_VEGFR2_Pathway_(angiogenesis)	0.777051	0.0393692
NCI_Ephrin_B_reverse_signaling_Main_Pathway	0.971691	-0.00527493
AHR_Pathway_C-myc_expression_via_RELA	0.0812479	-0.245195
Akt_Signaling_Pathway_Survival_Genes	0.409885	-0.115151
dermatan_sulfate_biosynthesis	0.0501825	0.275447
Ras_Pathway_Gene_Expression_Cell_Proliferation_Cell_Survival_Differentiation_Development_Cell_Cycle_Control_Cell_Motility_Tumorigenesis_via_ELK4_ATF2_MEF2D_STAT2_CREB3_CCNA1_MYC_ELK1_JUN_CDK4	0.000706559	-0.478279
guanosine_ribonucleotides_ide_novoi_biosynthesis	0.0113823	-0.355654
reactome_Regulation_of_ornithine_decarboxylase_ODC__Main_Pathway	0.000150646	-0.535415
NCI_Aurora_A_signaling_Pathway_(centrosome_duplication)	0.0155942	-0.339788
NCI_Integrins_in_angiogenesis_Main_Pathway	0.00464558	0.402233
NCI_RhoA_signaling_Main_Pathway	0.000161649	-0.537777
KEGG_AMPK_signaling_Main_Pathway	0.279849	0.15181
NCI_Neurotrophic_factor_mediated_Trk_receptor_signaling_Pathway_(neuron_projection_morphogenesis)	0.223786	-0.170696
KEGG_NOD_like_receptor_signaling_Main_Pathway	0.0271682	-0.310599
guanosine_nucleotides_ide_novoi_biosynthesis	0.00018028	-0.529555
NCI_Signaling_events_mediated_by_PTP1B_Main_Pathway	0.0014508	0.452049
EGF_Pathway_Cell_Survival	0.246993	0.162404
AHR_Pathway_PS2_Gene_expression_via_ESR1	0.0812479	-0.245195
Cytokine_Network_Pathway	0.820501	-0.032023
NCI_Signaling_events_mediated_by_focal_adhesion_kinase_Main_Pathway	0.492295	0.0962861
biocarta_tumor_suppressor_arf_inhibits_ribosomal_biogenesis_Main_Pathway	0.0966868	-0.233394
KEGG_Porphyrin_and_chlorophyll_metabolism_Main_Pathway	0.000531755	-0.489117
triacylglycerol_degradation	0.132741	-0.210842
NCI_Retinoic_acid_receptors_mediated_signaling_Main_Pathway	0.0138331	-0.346186
Akt_Signaling_Pathway_Blocks_Apoptosis	0.8755	0.0220886
superpathway_of_purine_nucleotide_salvage	4.11991e-06	-0.655947
reactome_Translation_initiation_complex_formation_Main_Pathway	0.000169909	-0.53126
reactome_SRP_dependent_cotranslational_protein_targeting_to_membrane_Main_Pathway	0.000564716	-0.488217
KEGG_Pathogenic_Escherichia_coli_infection_Main_Pathway	0.318281	0.140282
IGF1R_Signaling_Pathway_Cell_Migration	0.0533052	0.272273
reactome_Ribosomal_scanning_and_start_codon_recognition_Main_Pathway	0.000169909	-0.53126
reactome_Circadian_Clock_Main_Pathway	0.934053	0.0113921
reactome_Formation_of_the_ternary_complex_and_subsequently_the_43S_complex_Main_Pathway	0.00157433	-0.444938
reactome_HIV_Transcription_Initiation_Main_Pathway	0.000223425	-0.522
reactome_RNA_Polymerase_II_HIV_Promoter_Escape_Main_Pathway	0.000223425	-0.522
reactome_RNA_Polymerase_II_Promoter_Escape_Main_Pathway	0.000223425	-0.522
reactome_RNA_Polymerase_II_Transcription_Initiation_And_Promoter_Clearance_Main_Pathway	0.000223425	-0.522
reactome_RNA_Polymerase_II_Transcription_Initiation_Main_Pathway	0.000223425	-0.522
reactome_RNA_Polymerase_II_Transcription_Pre_Initiation_And_Promoter_Opening_Main_Pathway	0.000223425	-0.522
reactome_Transcription_of_the_HIV_genome_Main_Pathway	0.000223425	-0.522
reactome_Collagen_biosynthesis_and_modifying_enzymes_Main_Pathway	0.00152011	0.45067
reactome_Regulated_proteolysis_of_p75NTR_Main_Pathway	0.012969	0.349352
KEGG_Glutathione_metabolism_Main_Pathway	0.82995	0.029959
NCI_HIV_1_Nef_Negative_effector_of_Fas_and_TNF_alpha_Pathway_(Pathway_degradation_of_CASP3_CASP7_CASP6)	2.97748e-06	-0.668406
reactome_DAP12_interactions_Main_Pathway	1.78702e-05	0.616366
reactome_Antigen_processing_Ubiquitination_Proteasome_degradation_Main_Pathway	0.0152623	-0.340525
reactome_Zinc_influx_into_cells_by_the_SLC39_gene_family_Main_Pathway	5.89218e-05	-0.571789
KEGG_Collecting_duct_acid_secretion_Main_Pathway	0.5598	0.0818257
NCI_E_cadherin_signaling_in_keratinocytes_Pathway_(keratinocyte_differentiation)	0.417334	0.113714
cAMP_Pathway_Cell_Proliferation	0.163821	-0.19521
chondroitin_sulfate_biosynthesis	0.0631859	0.260956
reactome_Signaling_by_NOTCH4_Main_Pathway	0.326772	-0.137638
reactome_p38MAPK_events_Main_Pathway	0.00254231	-0.424251
reactome_Tie2_Signaling_Main_Pathway	0.852915	0.0255404
reactome_Classical_antibody_mediated_complement_activation_Main_Pathway	0.000913818	0.472184
biocarta_il_6_signaling_Main_Pathway	0.624043	-0.0687009
biocarta_calcium_signaling_by_hbx_of_hepatitis_b_virus_Main_Pathway	0.898153	0.0180294
Interferon_Pathway_Transciption	0.797434	-0.0361223
reactome_The_activation_of_arylsulfatases_Main_Pathway	0.435726	-0.109482
KEGG_Synthesis_and_degradation_of_ketone_bodies_Main_Pathway	0.654101	-0.062879
KEGG_Antigen_processing_and_presentation_Main_Pathway	0.630765	0.0672792
Akt_Signaling_Pathway_Neuroprotection	0.196437	-0.180814
reactome_Activated_NOTCH1_Transmits_Signal_to_the_Nucleus_Main_Pathway	0.994317	0.000541994
KEGG_Small_cell_lung_cancer_Main_Pathway	0.0460518	0.280839
NCI_Class_I_PI3K_signaling_events_mediated_by_Akt_Main_Pathway	0.985945	0.00234978
PTEN_Pathway	0.995359	0.00115977
NGF_Pathway_Actin_Polymerization_Neurite_Outgrowth_and_Differentiation	0.800527	-0.0357854
biocarta_induction_of_apoptosis_through_dr3_and_dr4_5_death_receptors_Pathway_(Pathway_degradation_of_CASP3_CASP10_CASP10)	0.000388974	-0.501869
biocarta_integrin_signaling_Main_Pathway	0.299755	0.145509
NCI_Beta5_beta6_beta7_and_beta8_integrin_cell_surface_interactions_Main_Pathway	0.000338222	0.512045
KEGG_Amino_sugar_and_nucleotide_sugar_metabolism_Main_Pathway	0.000380637	-0.502748
KEGG_Vibrio_cholerae_infection_Main_Pathway	0.0380546	-0.291877
KEGG_Toxoplasmosis_Main_Pathway	0.17941	0.188786
KEGG_Cytosolic_DNA_sensing_Main_Pathway	0.469727	0.101767
biocarta_regulation_of_eif2_Main_Pathway	0.348463	-0.13187
reactome_RNA_Polymerase_III_Chain_Elongation_Main_Pathway	0.000271863	-0.514024
biocarta_ceramide_signaling_Main_Pathway	0.237742	-0.165302
NCI_Fc_epsilon_receptor_I_signaling_in_mast_cells_Main_Pathway	0.227486	-0.169686
reactome_MicroRNA_miRNA_biogenesis_Main_Pathway	0.00819475	-0.371883
TRAF_Pathway_Apoptosis	4.74661e-07	-0.722921
biocarta_cyclins_and_cell_cycle_regulation_Main_Pathway	0.00143803	-0.450159
biocarta_activation_of_csk_by_camp_dependent_protein_kinase_inhibits_signaling_through_the_t_cell_receptor_Main_Pathway	0.754655	0.0437143
TRAF_Pathway	0.515058	-0.0916021
reactome_RNA_Pol_II_CTD_phosphorylation_and_interaction_with_CE_Main_Pathway	0.000120162	-0.54549
KEGG_VEGF_signaling_Main_Pathway	0.139485	0.207767
IL-2_Pathway	0.158606	0.198619
KEGG_Influenza_A_Main_Pathway	0.74995	-0.0447336
Glucocorticoid_Receptor_Signaling_Pathway_Inflammatory_Cytokines	0.704723	-0.0532522
pyrimidine_deoxyribonucleotides_biosynthesis_from_CTP	0.00457311	-0.401059
KEGG_Glycerophospholipid_metabolism_Main_Pathway	0.00869351	-0.368445
reactome_GABA_synthesis_release_reuptake_and_degradation_Main_Pathway	0.0781834	0.248036
reactome_RNA_Polymerase_III_Transcription_Termination_Main_Pathway	0.000606317	-0.484116
NCI_Wnt_signaling_network_Pathway_(Wnt_receptor_signaling_pathway_through_beta_catenin)	0.0144761	0.345463
cAMP_Pathway_eNOS_Signaling_Cardiovascular_Homeostasis	0.163821	-0.19521
KEGG_Ubiquitin_mediated_proteolysis_Main_Pathway	0.00555413	-0.390171
biocarta_the_41bb_dependent_immune_response_Main_Pathway	0.0424964	-0.284619
reactome_NOTCH2_Activation_and_Transmission_of_Signal_to_the_Nucleus_Main_Pathway	0.157029	-0.198888
biocarta_reversal_of_insulin_resistance_by_leptin_Main_Pathway	0.739737	0.0466239
biocarta_reversal_of_insulin_resistance_by_leptin_Pathway_(fatty_acid_oxidation)	0.739737	0.0466239
Erythropoietin_Pathway_Anti-Apoptosis	2.12385e-05	0.605733
biocarta_the_co_stimulatory_signal_during_t_cell_activation_Main_Pathway	0.315256	0.141186
biocarta_the_co_stimulatory_signal_during_t_cell_activation_Pathway_(T_cell_activation)	0.315256	0.141186
reactome_Transcriptional_regulation_of_pluripotent_stem_cells_Main_Pathway	0.531732	0.087555
KEGG_Pentose_phosphate_Main_Pathway	0.0205387	-0.325367
AHR_Pathway	0.0144921	-0.344378
NCI_IL8_and_CXCR2_mediated_signaling_events_Main_Pathway	0.78226	0.038406
NCI_Canonical_NF_kappaB_Main_Pathway	0.60179	-0.0730396
reactome_Activation_of_the_AP_1_family_of_transcription_factors_Main_Pathway	0.68815	0.0564006
NCI_Aurora_A_signaling_Pathway_(spindle_assembly)	0.115826	-0.22077
reactome_Apoptotic_cleavage_of_cell_adhesion_proteins_Main_Pathway	0.0394002	-0.289907
KEGG_Other_types_of_O_glycan_biosynthesis_Main_Pathway	0.425477	0.111418
reactome_The_canonical_retinoid_cycle_in_rods_twilight_vision__Main_Pathway	0.00161928	0.44934
NCI_Role_of_Calcineurin_dependent_NFAT_signaling_in_lymphocytes_Main_Pathway	0.78455	-0.0384111
KEGG_Starch_and_sucrose_metabolism_Main_Pathway	0.392916	0.119837
chondroitin_sulfate_biosynthesis_late_stages	0.0288714	0.307643
reactome_Regulation_of_lipid_metabolism_by_Peroxisome_proliferator_activated_receptor_alpha_PPARalpha__Main_Pathway	0.505278	-0.0937865
reactome_Interferon_alpha_beta_signaling_Main_Pathway	0.0134695	0.348527
adenosine_ribonucleotides_ide_novoi_biosynthesis	0.00249678	-0.426399
biocarta_tgf_beta_signaling_Main_Pathway	0.0364332	0.295528
reactome_Na_Cl_dependent_neurotransmitter_transporters_Main_Pathway	0.974986	-0.00444185
reactome_Activated_point_mutants_of_FGFR2_Main_Pathway	0.744203	-0.0456581
reactome_Regulation_of_IFNG_signaling_Main_Pathway	0.101153	-0.229917
reactome_The_NLRP3_inflammasome_Main_Pathway	0.0642197	0.260562
NCI_Validated_targets_of_C_MYC_transcriptional_activation_Main_Pathway	0.31513	-0.140888
reactome_HDMs_demethylate_histones_Main_Pathway	0.00840717	-0.370728
reactome_Regulation_of_pyruvate_dehydrogenase_PDH_complex_Main_Pathway	0.913242	0.0152628
cAMP_Pathway_Protein_Retention	0.163821	-0.19521
reactome_TGF_beta_receptor_signaling_in_EMT_epithelial_to_mesenchymal_transition__Main_Pathway	0.000482546	0.497933
reactome_Regulation_of_IGF_Activity_by_IGFBP_Main_Pathway	0.0801591	0.246509
Akt_Signaling_Pathway_p73_mediated_apoptosis	0.778159	-0.0390748
KEGG_Staphylococcus_aureus_infection_Main_Pathway	0.00264472	0.42781
reactome_Synthesis_secretion_and_deacylation_of_Ghrelin_Main_Pathway	0.710543	0.0519182
Akt_Signaling_Pathway_NO_production	0.994511	0.00119502
reactome_Oxidative_Stress_Induced_Senescence_Main_Pathway	3.94041e-08	-0.788181
reactome_Retinoid_metabolism_and_transport_Main_Pathway	0.0201515	0.32904
RANK_Signaling_in_Osteoclasts_Pathway_Expression_of_Osteoclastic_Genes_via_JUN_NFAT5_NFKB2_MITF_FOS	5.91981e-05	0.575526
KEGG_Glucagon_signaling_Main_Pathway	0.721552	0.0496108
biocarta_oxidative_stress_induced_gene_expression_via_nrf2_Main_Pathway	0.182849	-0.186847
reactome_Transferrin_endocytosis_and_recycling_Main_Pathway	0.219915	-0.172104
reactome_Regulation_of_APC_C_activators_between_G1_S_and_early_anaphase_Main_Pathway	5.06431e-05	-0.575009
NCI_RAC1_signaling_Main_Pathway	0.0104523	-0.360105
[truncated: 358 more rows]
