# Supplementary material for: Personalized targeted therapy prescription in colorectal cancer using algorithmic analysis of RNA sequencing data
Source: BMC Cancer. 2022 Oct 31;22:1113. doi: 10.1186/s12885-022-10177-3 (PMC9623986; doi:10.1186/s12885-022-10177-3)
Supplement: Supplementary file 7 — Supplementary Material 7 [file 12885_2022_10177_MOESM7_ESM.xlsx]

## Sheet: Experimental dataset,diff.genes
HGNC gene id	log-rank p-value in analyzed samples	ln(Hazard Ratio) in analyzed samples
ABHD4	0.000219372	22.3179
ATP6V0D1	0.000219372	22.3179
CD83	0.000219372	-22.3179
CHRDL2	0.000219372	22.3179
CNKSR3	0.000219372	22.3179
CRIP3	0.000219372	-22.3179
DDX10P1	0.000219372	-22.3179
DLEU7	0.000219372	-22.3179
EXOSC2	0.000219372	-22.3179
FAM114A1	0.000219372	22.3179
IGDCC4	0.000219372	22.3179
IGHV1OR21-1	0.000219372	22.3179
IGHV2-70	0.000219372	22.3179
ITGB3	0.000219372	22.3179
MAST1	0.000219372	-22.3179
MOB3B	0.000219372	22.3179
NENFP1	0.000219372	22.3179
NKD1	0.000219372	-22.3179
NOP56	0.000219372	-22.3179
NOX5	0.000219372	22.3179
PANK2	0.000219372	-22.3179
PCLAF	0.000219372	-22.3179
PKIG	0.000219372	22.3179
RN7SKP74	0.000219372	22.3179
RN7SL149P	0.000219372	22.3179
RN7SL162P	0.000219372	22.3179
RN7SL791P	0.000219372	22.3179
RNVU1-17	0.000219372	22.3179
RTCA	0.000219372	-22.3179
SUGT1P2	0.000219372	-22.3179
TWNK	0.000219372	-22.3179
ZFAND3	0.000219372	22.3179
ZNF830	0.000219372	-22.3179
HNRNPLP1	0.000258544	-21.9029
MED12L	0.000258544	-21.9029
ARAP1-AS2	0.000258544	21.8579
PRRT4	0.000258544	21.8579
RN7SL97P	0.000258544	21.8579
UQCRFS1P1	0.000258544	21.8579
ABHD16B	0.000427243	-21.5542
KCTD19	0.000427243	-21.5542
NTF4	0.000427243	-21.5542
ARPC3P5	0.000427243	21.6268
SCARNA23	0.000427243	21.6268
TEKT1	0.00102201	-21.2351
ECT2L	0.00206521	-2.76536
GALNT8	0.00206521	2.76536
HYKK	0.00206521	-2.76536
IGHV1-67	0.00206521	2.76536
IL24	0.00206521	2.76536
ISL2	0.00206521	2.76536
LDLRAD1	0.00206521	-2.76536
LINC01600	0.00206521	-2.76536
MIR5094	0.00206521	-2.76536
MIS18A	0.00206521	-2.76536
MRPL53	0.00206521	2.76536
NRG3	0.00206521	-2.76536
SPATA12	0.00206521	-2.76536
TRIM36	0.00206521	2.76536
UTS2	0.00206521	-2.76536
ACSM5	0.00359489	-2.58808
AHCYL2	0.00359489	2.58808
ANKRD6	0.00359489	-2.58808
APOE	0.00359489	-2.58808
BEND4	0.00359489	2.58808
CDC20B	0.00359489	-2.58808
CNNM4	0.00359489	2.58808
COMP	0.00359489	-2.58808
CYBA	0.00359489	-2.58808
CYP21A2	0.00359489	-2.58808
DGCR9	0.00359489	-2.58808
FGG	0.00359489	-2.58808
GATAD2A	0.00359489	2.58808
IGFBPL1	0.00359489	-2.58808
KCNJ11	0.00359489	-2.58808
KMO	0.00359489	-2.58808
LINC00884	0.00359489	-2.58808
LINC00987	0.00359489	2.58808
LRRC20	0.00359489	-2.58808
MRPS26	0.00359489	-2.58808
MTCO1P53	0.00359489	2.58808
PCDHB5	0.00359489	-2.58808
PIK3AP1	0.00359489	-2.58808
RAB27A	0.00359489	2.58808
RBCK1	0.00359489	-2.58808
RNU1-21P	0.00359489	2.58808
RTN1	0.00359489	-2.58808
STXBP1	0.00359489	2.58808
TBRG1	0.00359489	2.58808
TMSB10P1	0.00359489	2.58808
UTP18	0.00359489	-2.58808
WNT5B	0.00359489	2.58808
AADACL2-AS1	0.00379517	-20.9147
ALX1	0.00379517	-20.9147
H3F3AP6	0.00379517	-20.9147
HNRNPKP3	0.00379517	-20.9147
IRX6	0.00379517	-20.9147
MESTP4	0.00379517	-20.9147
MIR3116-1	0.00379517	-20.9147
MIR7853	0.00379517	-20.9147
MTCO3P43	0.00379517	-20.9147
NFIA-AS1	0.00379517	-20.9147
RN7SL148P	0.00379517	-20.9147
RN7SL856P	0.00379517	-20.9147
RNA5SP393	0.00379517	-20.9147
RNU6-905P	0.00379517	-20.9147
SIX3	0.00379517	-20.9147
SNRPEP8	0.00379517	-20.9147
TPST2P1	0.00379517	-20.9147
TRAV26-2	0.00379517	-20.9147
APOH	0.00447083	-2.46054
HEPACAM	0.00447083	-2.46054
CBLN2	0.00556652	2.5736
CCL11	0.00556652	2.5736
MIR4764	0.00556652	2.5736
RN7SL107P	0.00556652	2.5736
RN7SL617P	0.00556652	2.5736
RNU4-68P	0.00556652	2.5736
RN7SL34P	0.00594187	2.69934
RN7SL443P	0.00594187	2.69934
RNA5SP151	0.00594187	2.69934
RPS20P24	0.00594187	2.69934
RPSAP51	0.00594187	2.69934
ACER2	0.00654925	2.43876
ALMS1P1	0.00654925	-2.43876
ALPK2	0.00654925	-2.43876
ASRGL1	0.00654925	2.43876
BDKRB2	0.00654925	2.43876
BEAN1	0.00654925	-2.43876
BMP3	0.00654925	2.43876
C10orf105	0.00654925	2.43876
C21orf59	0.00654925	-2.43876
C2orf48	0.00654925	-2.43876
C2orf54	0.00654925	-2.43876
C2orf88	0.00654925	2.43876
C8orf31	0.00654925	-2.43876
CA15P1	0.00654925	-2.43876
CATSPER1	0.00654925	-2.43876
CCDC144CP	0.00654925	-2.43876
CCL3	0.00654925	-2.43876
CHP2	0.00654925	2.43876
COL19A1	0.00654925	2.43876
CYP26C1	0.00654925	-2.43876
CYYR1	0.00654925	2.43876
DUOXA2	0.00654925	2.43876
EBNA1BP2	0.00654925	-2.43876
EXO5	0.00654925	-2.43876
FABP2	0.00654925	2.43876
FAM167A	0.00654925	2.43876
FANCA	0.00654925	-2.43876
FBF1	0.00654925	-2.43876
FENDRR	0.00654925	2.43876
FOXF1	0.00654925	2.43876
FOXP2	0.00654925	2.43876
GPA33	0.00654925	2.43876
GPAT3	0.00654925	2.43876
GUCD1	0.00654925	2.43876
GUCY2C	0.00654925	2.43876
HCN2	0.00654925	-2.43876
HHLA2	0.00654925	2.43876
HIST1H4K	0.00654925	-2.43876
HIST2H2BE	0.00654925	-2.43876
HIST2H2BF	0.00654925	-2.43876
HMGB1P40	0.00654925	-2.43876
HMGB1P8	0.00654925	-2.43876
HMGN1P37	0.00654925	2.43876
HNRNPM	0.00654925	-2.43876
HPGD	0.00654925	2.43876
HS3ST2	0.00654925	-2.43876
HSD17B7	0.00654925	-2.43876
IFT20	0.00654925	-2.43876
IGHV3-23	0.00654925	2.43876
IGHV4-4	0.00654925	2.43876
IGKV1-27	0.00654925	2.43876
IGKV1OR2-6	0.00654925	2.43876
IGLV7-46	0.00654925	2.43876
INSC	0.00654925	2.43876
INSR	0.00654925	2.43876
INSRR	0.00654925	-2.43876
ISLR2	0.00654925	-2.43876
ITIH2	0.00654925	-2.43876
ITIH4	0.00654925	-2.43876
JCHAIN	0.00654925	2.43876
KCNH1	0.00654925	2.43876
KCNJ14	0.00654925	-2.43876
KRT86	0.00654925	-2.43876
LIG1	0.00654925	-2.43876
LINC00205	0.00654925	-2.43876
LINC00473	0.00654925	2.43876
LINC00623	0.00654925	-2.43876
LINC01082	0.00654925	2.43876
LINC01914	0.00654925	-2.43876
LRRC19	0.00654925	2.43876
MARCO	0.00654925	-2.43876
MCEMP1	0.00654925	-2.43876
MFSD9	0.00654925	2.43876
MTND4P12	0.00654925	2.43876
NOL7	0.00654925	-2.43876
OAF	0.00654925	2.43876
OXTR	0.00654925	-2.43876
PBX1	0.00654925	2.43876
PCDHGA12	0.00654925	-2.43876
PDE7B	0.00654925	2.43876
PDZD7	0.00654925	-2.43876
PHBP8	0.00654925	-2.43876
PKD1P6	0.00654925	-2.43876
PKD2L1	0.00654925	-2.43876
POMK	0.00654925	-2.43876
PPFIA4	0.00654925	-2.43876
PRKCB	0.00654925	2.43876
R3HDML	0.00654925	-2.43876
RN7SKP160	0.00654925	2.43876
RN7SKP186	0.00654925	2.43876
RN7SKP76	0.00654925	2.43876
RN7SL110P	0.00654925	2.43876
RN7SL321P	0.00654925	2.43876
RN7SL445P	0.00654925	2.43876
RN7SL49P	0.00654925	2.43876
RN7SL833P	0.00654925	2.43876
RNF186	0.00654925	2.43876
RNU1-30P	0.00654925	2.43876
RNU1-32P	0.00654925	2.43876
RPLP0P2	0.00654925	-2.43876
RUNDC3B	0.00654925	2.43876
SELE	0.00654925	2.43876
SEMA6D	0.00654925	2.43876
SEPHS2	0.00654925	-2.43876
SIGLEC17P	0.00654925	2.43876
SLBP	0.00654925	-2.43876
SLC16A14	0.00654925	2.43876
SLC1A1	0.00654925	2.43876
SLC2A3	0.00654925	-2.43876
SLC39A1	0.00654925	-2.43876
SLC4A1AP	0.00654925	-2.43876
SLC6A20	0.00654925	2.43876
SLCO2A1	0.00654925	2.43876
SPAG4	0.00654925	-2.43876
SPIB	0.00654925	2.43876
SRSF2	0.00654925	-2.43876
ST5	0.00654925	2.43876
TARID	0.00654925	2.43876
TBX15	0.00654925	-2.43876
TCF21	0.00654925	2.43876
TCOF1	0.00654925	-2.43876
TERT	0.00654925	-2.43876
TH	0.00654925	-2.43876
TLE4	0.00654925	2.43876
TMEM160	0.00654925	-2.43876
TOX4	0.00654925	2.43876
TPK1	0.00654925	2.43876
TRPA1	0.00654925	2.43876
TSPAN1	0.00654925	2.43876
TSPAN11	0.00654925	2.43876
TSPAN3	0.00654925	2.43876
UBE2D2	0.00654925	-2.43876
VAT1L	0.00654925	2.43876
VDAC1P8	0.00654925	-2.43876
VSTM5	0.00654925	2.43876
ZDHHC3	0.00654925	2.43876
ZNF252P	0.00654925	2.43876
ZNF331	0.00654925	-2.43876
ARSE	0.00689877	-2.09276
C8orf34	0.00689877	2.09276
CYFIP2	0.00689877	-2.09276
DHRS12	0.00689877	-2.09276
EXTL3-AS1	0.00689877	-2.09276
GLUD1P3	0.00689877	-2.09276
GP1BA	0.00689877	2.09276
IGHG1	0.00689877	2.09276
IGHG4	0.00689877	2.09276
IGHV1-18	0.00689877	2.09276
IGHV1-45	0.00689877	2.09276
IGHV3-66	0.00689877	2.09276
IGHV3OR16-13	0.00689877	2.09276
IGHV4-39	0.00689877	2.09276
IGKJ1	0.00689877	2.09276
IGKV2D-29	0.00689877	2.09276
MALL	0.00689877	2.09276
MIR1273C	0.00689877	2.09276
PA2G4P4	0.00689877	-2.09276
PACRGL	0.00689877	-2.09276
PET117	0.00689877	-2.09276
PTTG1IP	0.00689877	2.09276
RBM23	0.00689877	2.09276
RN7SL191P	0.00689877	2.09276
RN7SL823P	0.00689877	2.09276
RSPH14	0.00689877	-2.09276
SAA1	0.00689877	-2.09276
SH2D1B	0.00689877	2.09276
SKIDA1	0.00689877	-2.09276
SLC25A2	0.00689877	-2.09276
SLC27A2	0.00689877	-2.09276
STAC3	0.00689877	-2.09276
SURF4	0.00689877	2.09276
TYMS	0.00689877	-2.09276
ZKSCAN2	0.00689877	-2.09276
ZNF213-AS1	0.00689877	-2.09276
BTBD6P1	0.00722041	2.18073
RNU6-750P	0.00722041	2.18073
ATP5A1P2	0.0072455	2.91554
KRT18P34	0.0072455	2.91554
LINC00452	0.0072455	2.91554
LINC01033	0.0072455	2.91554
LINC02092	0.0072455	2.91554
MTRNR2L1	0.0072455	2.91554
RNU1-62P	0.0072455	2.91554
RNU5A-8P	0.0072455	2.91554
THRAP3P1	0.0072455	2.91554
PKIA-AS1	0.00891271	2.46285
ARMC12	0.00957449	-2.35839
ATP8B3	0.00957449	-2.35839
C15orf48	0.00957449	2.35839
CACNB2	0.00957449	2.35839
CPN2	0.00957449	-2.35839
CYP4F23P	0.00957449	-2.35839
DAPP1	0.00957449	2.35839
DRAP1	0.00957449	-2.35839
EEF1A1P22	0.00957449	2.35839
EGF	0.00957449	2.35839
EVX1-AS	0.00957449	2.35839
FAM241B	0.00957449	-2.35839
FANCE	0.00957449	-2.35839
FEN1	0.00957449	-2.35839
FOXQ1	0.00957449	-2.35839
GNAQ	0.00957449	2.35839
HEATR5A	0.00957449	2.35839
HMGB1P6	0.00957449	-2.35839
ITIH3	0.00957449	-2.35839
LGR4	0.00957449	2.35839
LINC01426	0.00957449	-2.35839
LRRTM2	0.00957449	2.35839
NLRP2	0.00957449	2.35839
OR51E2	0.00957449	2.35839
PHLPP2	0.00957449	2.35839
PKLR	0.00957449	-2.35839
PRR5L	0.00957449	2.35839
RBM34	0.00957449	-2.35839
RDM1	0.00957449	-2.35839
RGS13	0.00957449	2.35839
RN7SKP174	0.00957449	2.35839
RN7SL744P	0.00957449	-2.35839
RPL23AP74	0.00957449	-2.35839
SLC16A7	0.00957449	2.35839
SLC5A6	0.00957449	-2.35839
TADA2A	0.00957449	-2.35839
TMEM50B	0.00957449	2.35839
TSPAN13	0.00957449	2.35839
YWHAEP5	0.00957449	-2.35839
ZDHHC13	0.00957449	2.35839
CPN1	0.0100163	-2.26616
DACT2	0.0100163	-2.26616
ENO4	0.0100163	-2.26616
LCTL	0.0100163	-2.26616
PIGCP1	0.0100163	-2.26616
RHBG	0.0100163	-2.26616
PRSS50	0.0100163	-2.26616
AHCY	0.0107301	-1.95536
AIP	0.0107301	-1.95536
ARNT	0.0107301	1.95536
CDK5RAP1	0.0107301	-1.95536
DDRGK1	0.0107301	-1.95536
DHX35	0.0107301	-1.95536
EDEM2	0.0107301	-1.95536
FAHD2B	0.0107301	-1.95536
GSTP1	0.0107301	-1.95536
HGSNAT	0.0107301	1.95536
IDH3B	0.0107301	-1.95536
IGHV1OR15-2	0.0107301	1.95536
IGHV3-36	0.0107301	1.95536
IGHV3-43	0.0107301	1.95536
IGKV5-2	0.0107301	1.95536
ITPA	0.0107301	-1.95536
LINC02384	0.0107301	1.95536
LRRC31	0.0107301	1.95536
MIR4461	0.0107301	1.95536
MTATP8P1	0.0107301	1.95536
MTCO3P17	0.0107301	1.95536
MTND6P4	0.0107301	1.95536
NEURL3	0.0107301	-1.95536
NLGN4X	0.0107301	1.95536
NSFL1C	0.0107301	-1.95536
PABPC1P1	0.0107301	1.95536
PDRG1	0.0107301	-1.95536
PHF21A	0.0107301	1.95536
PLAC8L1	0.0107301	-1.95536
PMAIP1	0.0107301	-1.95536
PRMT6	0.0107301	-1.95536
PSRC1	0.0107301	-1.95536
RAB5B	0.0107301	1.95536
RAE1	0.0107301	-1.95536
RN7SKP297	0.0107301	1.95536
RN7SL143P	0.0107301	1.95536
RNU1-22P	0.0107301	1.95536
RNU1-83P	0.0107301	1.95536
RNU4ATAC18P	0.0107301	1.95536
RNY1	0.0107301	1.95536
RPL18A	0.0107301	-1.95536
RPUSD2	0.0107301	-1.95536
SLC1A5	0.0107301	-1.95536
SLC7A4	0.0107301	-1.95536
SNORA11B	0.0107301	1.95536
SNORA38	0.0107301	1.95536
SOX12	0.0107301	-1.95536
SRXN1	0.0107301	-1.95536
TPD52L2	0.0107301	-1.95536
TRIM55	0.0107301	-1.95536
TRPC4AP	0.0107301	-1.95536
UBE2I	0.0107301	-1.95536
ZBTB8B	0.0107301	1.95536
ZMIZ1	0.0107301	1.95536
ZNF185	0.0107301	1.95536
HS3ST6	0.0110056	-2.17943
RNU6-115P	0.0110056	-2.17943
TBC1D22A-AS1	0.0110056	-2.17943
C9orf84	0.0110967	-2.18297
CFHR5	0.0110967	-2.18297
CLEC4M	0.0110967	-2.18297
CYP4A22	0.0110967	-2.18297
ERICH6B	0.0110967	-2.18297
EXD1	0.0110967	-2.18297
FYTTD1P1	0.0110967	-2.18297
GMPSP1	0.0110967	-2.18297
KRT42P	0.0110967	-2.18297
LINC01767	0.0110967	-2.18297
LINC02095	0.0110967	-2.18297
MEIG1	0.0110967	-2.18297
PCDH15	0.0110967	-2.18297
PLG	0.0110967	-2.18297
RNF219-AS1	0.0110967	-2.18297
RPL5P17	0.0110967	-2.18297
SIM1	0.0110967	-2.18297
WFDC13	0.0110967	-2.18297
RNU6-1242P	0.0141319	-1.81765
MIR6871	0.014221	-2.11622
IGLV3-27	0.0147885	1.96095
ACBD3-AS1	0.0155827	2.07257
CHL1-AS2	0.0155827	2.07257
KCNG2	0.0155827	2.07257
RN7SL135P	0.0155827	2.07257
RN7SL306P	0.0155827	2.07257
TUBB2BP1	0.0155827	2.07257
CLEC4G	0.0167539	-1.81713
EEF1A1P27	0.0167539	1.81713
ELOB	0.0167539	-1.81713
ENTPD2	0.0167539	-1.81713
FCRL5	0.0167539	1.81713
GRHL2	0.0167539	1.81713
IGHJ2	0.0167539	1.81713
IGHV3OR16-16	0.0167539	1.81713
METTL2A	0.0167539	-1.81713
PNOC	0.0167539	1.81713
PRAL	0.0167539	-1.81713
PSD2	0.0167539	-1.81713
QPRT	0.0167539	-1.81713
RBM20	0.0167539	-1.81713
THNSL2	0.0167539	-1.81713
TLR6	0.0167539	1.81713
ZNF90P1	0.0167539	-1.81713
DPYS	0.0167884	-1.75058
KIF28P	0.0167884	-1.75058
RNU6-298P	0.0167884	-1.75058
RPL29P33	0.0167884	-1.75058
RN7SL318P	0.0177578	1.76691
XRCC6P2	0.0177578	1.76691
ACTG2	0.0178209	1.82672
ADARB2	0.0178209	1.82672
ADD1	0.0178209	1.82672
ADGRG6	0.0178209	1.82672
ADM5	0.0178209	-1.82672
AFF3	0.0178209	1.82672
AKR1B10	0.0178209	1.82672
AKR1C8P	0.0178209	-1.82672
ANKRD18A	0.0178209	-1.82672
ARF3	0.0178209	1.82672
ARGLU1	0.0178209	-1.82672
ARHGAP1	0.0178209	1.82672
ASGR2	0.0178209	-1.82672
ASMTL-AS1	0.0178209	-1.82672
ATF7	0.0178209	1.82672
ATP2B4	0.0178209	1.82672
ATXN1L	0.0178209	1.82672
BAMBI	0.0178209	-1.82672
BCL2L2	0.0178209	1.82672
BID	0.0178209	-1.82672
BRK1	0.0178209	1.82672
BSN	0.0178209	-1.82672
C12orf73	0.0178209	-1.82672
C15orf62	0.0178209	-1.82672
C16orf45	0.0178209	1.82672
C1orf35	0.0178209	-1.82672
C2orf15	0.0178209	-1.82672
C5orf52	0.0178209	-1.82672
CA14	0.0178209	1.82672
CA3-AS1	0.0178209	1.82672
CAMK2N1	0.0178209	1.82672
CAND2	0.0178209	1.82672
CARMN	0.0178209	1.82672
CASC4P1	0.0178209	1.82672
CASP2	0.0178209	1.82672
CBX8	0.0178209	-1.82672
CCDC87	0.0178209	-1.82672
CCNB3	0.0178209	-1.82672
CCND2	0.0178209	1.82672
CCS	0.0178209	-1.82672
CD38	0.0178209	1.82672
CDC42	0.0178209	1.82672
CDCA4P4	0.0178209	-1.82672
CDK12	0.0178209	-1.82672
CDK5RAP2	0.0178209	-1.82672
CENPA	0.0178209	-1.82672
CEP152	0.0178209	-1.82672
CEP192	0.0178209	-1.82672
CEP72	0.0178209	-1.82672
CFAP36	0.0178209	-1.82672
CHCHD5	0.0178209	-1.82672
CHMP3	0.0178209	1.82672
CKLF-CMTM1	0.0178209	-1.82672
CLIP3	0.0178209	1.82672
COL28A1	0.0178209	-1.82672
CPT1A	0.0178209	1.82672
CTDSP2	0.0178209	1.82672
CTSO	0.0178209	1.82672
CUZD1	0.0178209	-1.82672
DDIT3	0.0178209	-1.82672
DIRAS1	0.0178209	1.82672
DMC1	0.0178209	1.82672
DNAH6	0.0178209	-1.82672
DNAJB5	0.0178209	1.82672
DNAJC3-AS1	0.0178209	-1.82672
DPM2	0.0178209	1.82672
DPYSL5	0.0178209	1.82672
DYNLL2	0.0178209	1.82672
EFTUD2	0.0178209	-1.82672
EHD2	0.0178209	1.82672
EIF4E3	0.0178209	1.82672
EPB41L4B	0.0178209	1.82672
FAT3	0.0178209	1.82672
FBXO25	0.0178209	1.82672
FBXO48	0.0178209	1.82672
FCRLA	0.0178209	1.82672
FLI1	0.0178209	1.82672
FTSJ3	0.0178209	-1.82672
FZD5	0.0178209	1.82672
GAS7	0.0178209	1.82672
GDNF	0.0178209	1.82672
GNB1	0.0178209	1.82672
GPR37	0.0178209	-1.82672
GREM1	0.0178209	1.82672
GRHPR	0.0178209	-1.82672
GRK6P1	0.0178209	-1.82672
GTF2IP14	0.0178209	-1.82672
GTPBP4	0.0178209	-1.82672
HELQ	0.0178209	-1.82672
HERPUD1	0.0178209	1.82672
HNRNPLL	0.0178209	-1.82672
HOGA1	0.0178209	-1.82672
ICMT	0.0178209	1.82672
IDS	0.0178209	1.82672
IFT81	0.0178209	-1.82672
IGFL4	0.0178209	-1.82672
IGHJ1	0.0178209	1.82672
IGHJ4	0.0178209	1.82672
IGHJ6	0.0178209	1.82672
IGHV2-5	0.0178209	1.82672
IGHV3-21	0.0178209	1.82672
IGHV3-30	0.0178209	1.82672
IGHV3-41	0.0178209	1.82672
IGHV3-65	0.0178209	1.82672
IGHV3-71	0.0178209	1.82672
IGHV3OR16-12	0.0178209	1.82672
IGHV4-28	0.0178209	1.82672
IGHV4-55	0.0178209	1.82672
IGKC	0.0178209	1.82672
IGKJ4	0.0178209	1.82672
IGKV1-16	0.0178209	1.82672
IGKV1-5	0.0178209	1.82672
IGKV1-6	0.0178209	1.82672
IGKV1-9	0.0178209	1.82672
IGKV1OR2-108	0.0178209	1.82672
IGKV1OR22-1	0.0178209	1.82672
IGKV2OR22-3	0.0178209	1.82672
IGKV3-11	0.0178209	1.82672
IGKV3-20	0.0178209	1.82672
IGKV3-7	0.0178209	1.82672
IGLJ3	0.0178209	1.82672
IGLV1-40	0.0178209	1.82672
IGLV1-47	0.0178209	1.82672
IGLV3-1	0.0178209	1.82672
IGLV3-16	0.0178209	1.82672
IGLV5-45	0.0178209	1.82672
IL15	0.0178209	1.82672
ITM2C	0.0178209	1.82672
JRKL	0.0178209	-1.82672
KCNMB4	0.0178209	-1.82672
KIAA1644	0.0178209	1.82672
KIT	0.0178209	1.82672
KLHL33	0.0178209	1.82672
KRBOX4	0.0178209	-1.82672
KREMEN2	0.0178209	-1.82672
KRT18P15	0.0178209	-1.82672
KRT18P39	0.0178209	-1.82672
LINC00637	0.0178209	1.82672
LINC00675	0.0178209	1.82672
LINC01278	0.0178209	1.82672
LINC01431	0.0178209	-1.82672
LINC01550	0.0178209	1.82672
LINC02397	0.0178209	1.82672
LRP12	0.0178209	1.82672
LRRC37A9P	0.0178209	-1.82672
MAB21L2	0.0178209	1.82672
MAOA	0.0178209	1.82672
MAP3K8	0.0178209	-1.82672
MAPK10	0.0178209	1.82672
MAPK15	0.0178209	-1.82672
MATN4	0.0178209	-1.82672
MEGF9	0.0178209	1.82672
MFN2	0.0178209	1.82672
MIR3173	0.0178209	1.82672
MIR3609	0.0178209	1.82672
MIR4326	0.0178209	-1.82672
MRPS36	0.0178209	-1.82672
MTRF1	0.0178209	-1.82672
MYH7B	0.0178209	-1.82672
NAP1L2	0.0178209	1.82672
NCAPD3	0.0178209	-1.82672
NFRKB	0.0178209	-1.82672
NKX2-3	0.0178209	1.82672
NOP16	0.0178209	-1.82672
NOTUM	0.0178209	-1.82672
NRSN2-AS1	0.0178209	-1.82672
PAF1	0.0178209	-1.82672
PARVA	0.0178209	1.82672
PCDHGB8P	0.0178209	-1.82672
PCDHGC4	0.0178209	-1.82672
PCGF1	0.0178209	-1.82672
PDCD11	0.0178209	-1.82672
PDLIM1	0.0178209	1.82672
PEX5	0.0178209	-1.82672
PGBD4	0.0178209	-1.82672
PIGR	0.0178209	1.82672
PITRM1	0.0178209	-1.82672
PKMP3	0.0178209	1.82672
PLBD2	0.0178209	1.82672
PLD4	0.0178209	1.82672
POLR3E	0.0178209	-1.82672
PPAN	0.0178209	-1.82672
PPP1R11	0.0178209	1.82672
PPP1R12B	0.0178209	1.82672
PRIMA1	0.0178209	1.82672
PRKACA	0.0178209	1.82672
PRSS22	0.0178209	-1.82672
PSMC5	0.0178209	-1.82672
PTCHD1	0.0178209	1.82672
RALY-AS1	0.0178209	-1.82672
RBM11	0.0178209	-1.82672
RBM15	0.0178209	-1.82672
RBPMS2	0.0178209	1.82672
RCAN2	0.0178209	1.82672
RCBTB1	0.0178209	-1.82672
RCSD1	0.0178209	1.82672
RFFL	0.0178209	1.82672
RFX6	0.0178209	-1.82672
RGP1	0.0178209	1.82672
RGS5	0.0178209	1.82672
RHBDD1	0.0178209	1.82672
RN7SL116P	0.0178209	1.82672
RN7SL381P	0.0178209	1.82672
RN7SL431P	0.0178209	1.82672
RN7SL475P	0.0178209	1.82672
RN7SL530P	0.0178209	1.82672
RN7SL663P	0.0178209	1.82672
RN7SL674P	0.0178209	1.82672
RN7SL709P	0.0178209	1.82672
RN7SL862P	0.0178209	1.82672
RNF157	0.0178209	1.82672
RNU2-63P	0.0178209	1.82672
RNU4-2	0.0178209	1.82672
RNVU1-1	0.0178209	1.82672
RPLP0P6	0.0178209	-1.82672
RPS27	0.0178209	-1.82672
RPS29P14	0.0178209	-1.82672
RUVBL2	0.0178209	-1.82672
SCARNA11	0.0178209	1.82672
SCML1	0.0178209	-1.82672
SCNN1G	0.0178209	-1.82672
SERTAD4	0.0178209	1.82672
SFT2D2	0.0178209	1.82672
SHISA3	0.0178209	1.82672
SLC25A23	0.0178209	1.82672
SLC26A3	0.0178209	1.82672
SLC28A2	0.0178209	1.82672
SLC30A4	0.0178209	1.82672
SLC39A10	0.0178209	-1.82672
SLC39A9	0.0178209	1.82672
SLC4A11	0.0178209	-1.82672
SLC52A1	0.0178209	1.82672
SLC8A3	0.0178209	1.82672
SMIM14	0.0178209	1.82672
SNORA3B	0.0178209	1.82672
SNORA54	0.0178209	1.82672
SNORA63D	0.0178209	1.82672
SNORD101	0.0178209	-1.82672
SNX27	0.0178209	1.82672
SORCS1	0.0178209	1.82672
SPRY2	0.0178209	-1.82672
STAMBP	0.0178209	1.82672
STAP1	0.0178209	1.82672
STK32A	0.0178209	1.82672
STX12	0.0178209	1.82672
SUSD6	0.0178209	1.82672
SZRD1	0.0178209	1.82672
TACO1	0.0178209	-1.82672
TCEAL2	0.0178209	1.82672
TCF7L1-IT1	0.0178209	1.82672
TIMM10B	0.0178209	1.82672
TINF2	0.0178209	1.82672
TM7SF2	0.0178209	-1.82672
TMEM206	0.0178209	-1.82672
TNNT1	0.0178209	-1.82672
TP53INP2	0.0178209	1.82672
TRA2A	0.0178209	-1.82672
TSHR	0.0178209	1.82672
TUBB3	0.0178209	-1.82672
UBAP1	0.0178209	1.82672
UBE2J1	0.0178209	1.82672
UBE2Q2P2	0.0178209	-1.82672
UBL7-AS1	0.0178209	-1.82672
UBR7	0.0178209	1.82672
UST	0.0178209	1.82672
VIP	0.0178209	1.82672
VSIG1	0.0178209	1.82672
VTRNA1-1	0.0178209	1.82672
WDSUB1	0.0178209	-1.82672
WFDC1	0.0178209	1.82672
XBP1	0.0178209	1.82672
YARS2	0.0178209	-1.82672
ZBED3	0.0178209	1.82672
ZBTB8A	0.0178209	1.82672
ZFC3H1	0.0178209	-1.82672
ZG16	0.0178209	1.82672
ZKSCAN3	0.0178209	1.82672
ZMYND8	0.0178209	-1.82672
ZNF622	0.0178209	-1.82672
ZNF691	0.0178209	-1.82672
ZNF695	0.0178209	-1.82672
ZNF711	0.0178209	-1.82672
ZNF77	0.0178209	-1.82672
ZSCAN12P1	0.0178209	-1.82672
CLUAP1	0.0182533	-1.67164
DKK4	0.0182533	-1.67164
IDH1-AS1	0.0182533	1.67164
MAGED1	0.0182533	1.67164
MIR7161	0.0182533	1.67164
MRPL37P1	0.0182533	-1.67164
MT1A	0.0182533	-1.67164
NAT8L	0.0182533	-1.67164
PDE4DIP	0.0182533	-1.67164
RN7SL70P	0.0182533	1.67164
SFXN2	0.0182533	-1.67164
SLC36A1	0.0182533	1.67164
SPACA3	0.0182533	1.67164
TMEM132D	0.0182533	1.67164
WEE2-AS1	0.0182533	1.67164
CLLU1	0.0182561	2.52855
LINC02133	0.0182561	2.52855
LINC02463	0.0182561	2.52855
MIR4300HG	0.0182561	2.52855
QRFPR	0.0182561	2.52855
RN7SKP130	0.0182561	2.52855
RNU6-986P	0.0182561	2.52855
SLC6A3	0.018922	-1.74099
DAP3P2	0.0194423	-1.99665
GAGE10	0.0194423	-1.99665
HOXC-AS1	0.0194423	-1.99665
INO80-AS1	0.0194423	-1.99665
LINC01210	0.0194423	-1.99665
LINC01882	0.0194423	-1.99665
MRPS17P1	0.0194423	-1.99665
PGAM1P4	0.0194423	-1.99665
PGM5P4	0.0194423	-1.99665
RN7SL377P	0.0194423	-1.99665
USH1G	0.0194423	-1.99665
DPY19L2P4	0.0205256	-2.02981
MIR615	0.0205256	-2.02981
SNORA59A	0.0205256	-2.02981
SNORA2B	0.0222027	1.86155
ALKBH2	0.0248342	-1.7525
AP5M1	0.0248342	1.7525
CALM1	0.0248342	1.7525
CCDC51	0.0248342	-1.7525
CEND1	0.0248342	1.7525
CEP85L	0.0248342	1.7525
CSTF2	0.0248342	-1.7525
DNAH12	0.0248342	-1.7525
DPF3	0.0248342	1.7525
DYNC1LI2	0.0248342	1.7525
EGR2	0.0248342	-1.7525
FAH	0.0248342	-1.7525
FBL	0.0248342	-1.7525
FBXO2	0.0248342	-1.7525
FIBP	0.0248342	-1.7525
GAN	0.0248342	1.7525
GGT7	0.0248342	-1.7525
HNRNPH1P1	0.0248342	1.7525
IGKV2-18	0.0248342	1.7525
KCNS2	0.0248342	1.7525
KIAA0391	0.0248342	1.7525
LPP	0.0248342	1.7525
LRP5	0.0248342	-1.7525
LRRC23	0.0248342	-1.7525
MBD5	0.0248342	1.7525
MED24	0.0248342	-1.7525
MIR378G	0.0248342	1.7525
MST1	0.0248342	-1.7525
NARF-IT1	0.0248342	1.7525
NSMCE1	0.0248342	-1.7525
OR52V1P	0.0248342	1.7525
PDE5A	0.0248342	1.7525
PKNOX1	0.0248342	1.7525
PRPF6	0.0248342	-1.7525
PWAR5	0.0248342	1.7525
PYCARD-AS1	0.0248342	-1.7525
RN7SKP253	0.0248342	1.7525
RN7SKP97	0.0248342	1.7525
RNF182	0.0248342	-1.7525
RNU11-6P	0.0248342	1.7525
RNU4-51P	0.0248342	1.7525
RNU6-107P	0.0248342	1.7525
RNU7-38P	0.0248342	1.7525
RTKN	0.0248342	-1.7525
SOCS2-AS1	0.0248342	1.7525
TASP1	0.0248342	-1.7525
TCAF2	0.0248342	1.7525
TMEM145	0.0248342	-1.7525
TRAJ16	0.0248342	1.7525
TRAK2	0.0248342	1.7525
AQP2	0.0257934	21.0001
C20orf141	0.0257934	21.0001
CALM2P3	0.0257934	21.0001
CHCHD4P4	0.0257934	21.0001
CYMP	0.0257934	21.0001
DNTT	0.0257934	21.0001
DSCAM-AS1	0.0257934	21.0001
DUXAP7	0.0257934	21.0001
FTLP6	0.0257934	21.0001
GAPDHP29	0.0257934	21.0001
GIP	0.0257934	21.0001
HMGN2P8	0.0257934	21.0001
HNRNPA1P72	0.0257934	21.0001
HNRNPA3P4	0.0257934	21.0001
IGKV3-25	0.0257934	21.0001
IGKV3D-25	0.0257934	21.0001
IGLV3-30	0.0257934	21.0001
KAZN-AS1	0.0257934	21.0001
KCNK16	0.0257934	21.0001
KRT18P38	0.0257934	21.0001
KRT18P66	0.0257934	21.0001
LINC00572	0.0257934	21.0001
LINC00602	0.0257934	21.0001
LINC01731	0.0257934	21.0001
LINC02167	0.0257934	21.0001
LINC02404	0.0257934	21.0001
MFSD1P1	0.0257934	21.0001
MIR4433A	0.0257934	21.0001
MT1HL1	0.0257934	21.0001
MTCO1P57	0.0257934	21.0001
MTND1P28	0.0257934	21.0001
MYLKP1	0.0257934	21.0001
NDUFA3P6	0.0257934	21.0001
OR56A5	0.0257934	21.0001
OR7E46P	0.0257934	21.0001
PIGPP3	0.0257934	21.0001
PNLIP	0.0257934	21.0001
PPP1R14BP5	0.0257934	21.0001
PRR13P3	0.0257934	21.0001
PRSS57	0.0257934	21.0001
PTCSC2	0.0257934	21.0001
RBM22P12	0.0257934	21.0001
RN7SL150P	0.0257934	21.0001
RN7SL215P	0.0257934	21.0001
RN7SL255P	0.0257934	21.0001
RN7SL285P	0.0257934	21.0001
RN7SL293P	0.0257934	21.0001
RN7SL304P	0.0257934	21.0001
RN7SL341P	0.0257934	21.0001
RN7SL383P	0.0257934	21.0001
RN7SL401P	0.0257934	21.0001
RN7SL418P	0.0257934	21.0001
RN7SL419P	0.0257934	21.0001
RN7SL41P	0.0257934	21.0001
RN7SL420P	0.0257934	21.0001
RN7SL538P	0.0257934	21.0001
RN7SL685P	0.0257934	21.0001
RN7SL756P	0.0257934	21.0001
RN7SL782P	0.0257934	21.0001
RN7SL814P	0.0257934	21.0001
RN7SL868P	0.0257934	21.0001
RN7SL98P	0.0257934	21.0001
RNA5SP297	0.0257934	21.0001
RNU1-119P	0.0257934	21.0001
RNU1-15P	0.0257934	21.0001
RNU1-24P	0.0257934	21.0001
RNU1-55P	0.0257934	21.0001
RNU1-57P	0.0257934	21.0001
RNU1-7P	0.0257934	21.0001
RNU1-96P	0.0257934	21.0001
RNU6ATAC2P	0.0257934	21.0001
RNY4P6	0.0257934	21.0001
RPL10P17	0.0257934	21.0001
RPL12P29	0.0257934	21.0001
RPL21P107	0.0257934	21.0001
RPL23AP28	0.0257934	21.0001
RPL23AP8	0.0257934	21.0001
RPL23P11	0.0257934	21.0001
RPLP1P13	0.0257934	21.0001
RPS4XP23	0.0257934	21.0001
RPS4Y2	0.0257934	21.0001
SLC18A3	0.0257934	21.0001
SLC5A7	0.0257934	21.0001
TNFRSF10A-AS1	0.0257934	21.0001
WNT5A-AS1	0.0257934	21.0001
ABT1P1	0.0257934	-19.5494
ADH7	0.0257934	-19.5494
ANO1-AS2	0.0257934	-19.5494
ATP6V0CP3	0.0257934	-19.5494
BMP7-AS1	0.0257934	-19.5494
C17orf74	0.0257934	-19.5494
CCDC70	0.0257934	-19.5494
CCKBR	0.0257934	-19.5494
CDH12	0.0257934	-19.5494
CFC1	0.0257934	-19.5494
CHRNB3	0.0257934	-19.5494
CLEC12A-AS1	0.0257934	-19.5494
CLEC2A	0.0257934	-19.5494
CNN2P8	0.0257934	-19.5494
CYP4F62P	0.0257934	-19.5494
DBIP2	0.0257934	-19.5494
DDX18P3	0.0257934	-19.5494
DNAJB1P1	0.0257934	-19.5494
DUSP13	0.0257934	-19.5494
EDDM3CP	0.0257934	-19.5494
ELOVL2-AS1	0.0257934	-19.5494
ENOX1-AS1	0.0257934	-19.5494
ETF1P3	0.0257934	-19.5494
FARSA-AS1	0.0257934	-19.5494
FATE1	0.0257934	-19.5494
FNDC3CP	0.0257934	-19.5494
FNTAP2	0.0257934	-19.5494
GAPDHP59	0.0257934	-19.5494
GBX1	0.0257934	-19.5494
GLYATL3	0.0257934	-19.5494
GNAT1	0.0257934	-19.5494
GRPEL2P2	0.0257934	-19.5494
GSX1	0.0257934	-19.5494
HIGD1AP3	0.0257934	-19.5494
HMGB1P17	0.0257934	-19.5494
HMGB1P27	0.0257934	-19.5494
HMGB3P10	0.0257934	-19.5494
HMGN2P6	0.0257934	-19.5494
HNRNPA1P11	0.0257934	-19.5494
HNRNPA1P31	0.0257934	-19.5494
HSPE1P8	0.0257934	-19.5494
ICE2P1	0.0257934	-19.5494
IFT74-AS1	0.0257934	-19.5494
IGHD2-2	0.0257934	-19.5494
IGHVII-74-1	0.0257934	-19.5494
IZUMO1R	0.0257934	-19.5494
KHDC1L	0.0257934	-19.5494
KRT17P1	0.0257934	-19.5494
KRT19P2	0.0257934	-19.5494
KRTAP10-9	0.0257934	-19.5494
LAMP5-AS1	0.0257934	-19.5494
LCE2D	0.0257934	-19.5494
LINC00364	0.0257934	-19.5494
LINC00502	0.0257934	-19.5494
LINC00547	0.0257934	-19.5494
LINC00603	0.0257934	-19.5494
LINC00645	0.0257934	-19.5494
LINC01233	0.0257934	-19.5494
LINC01363	0.0257934	-19.5494
LINC01489	0.0257934	-19.5494
LINC01522	0.0257934	-19.5494
LINC01585	0.0257934	-19.5494
LINC01901	0.0257934	-19.5494
LINC01956	0.0257934	-19.5494
LINC01958	0.0257934	-19.5494
LINC02319	0.0257934	-19.5494
LINC02336	0.0257934	-19.5494
LINC02477	0.0257934	-19.5494
LINC02515	0.0257934	-19.5494
LINC02527	0.0257934	-19.5494
MGAT3-AS1	0.0257934	-19.5494
MIR132	0.0257934	-19.5494
MIR133B	0.0257934	-19.5494
MIR33A	0.0257934	-19.5494
MIR4646	0.0257934	-19.5494
MIR4678	0.0257934	-19.5494
MIR4742	0.0257934	-19.5494
MIR578	0.0257934	-19.5494
MIR6823	0.0257934	-19.5494
MIR760	0.0257934	-19.5494
MIR8067	0.0257934	-19.5494
MS4A3	0.0257934	-19.5494
MT2P1	0.0257934	-19.5494
MTCO1P35	0.0257934	-19.5494
MTCYBP14	0.0257934	-19.5494
MYF6	0.0257934	-19.5494
MYOG	0.0257934	-19.5494
NAALADL2-AS2	0.0257934	-19.5494
NADK2-AS1	0.0257934	-19.5494
NDUFB4P6	0.0257934	-19.5494
NMBR	0.0257934	-19.5494
OR1K1	0.0257934	-19.5494
OR4C6	0.0257934	-19.5494
OR52N5	0.0257934	-19.5494
OR5B2	0.0257934	-19.5494
OR7A1P	0.0257934	-19.5494
OR7E10P	0.0257934	-19.5494
OR7E161P	0.0257934	-19.5494
OR7E85P	0.0257934	-19.5494
P2RX6P	0.0257934	-19.5494
PASD1	0.0257934	-19.5494
PDC	0.0257934	-19.5494
PDZRN3-AS1	0.0257934	-19.5494
PGAM1P13	0.0257934	-19.5494
PGBD4P1	0.0257934	-19.5494
PHACTR2-AS1	0.0257934	-19.5494
PLSCR5	0.0257934	-19.5494
PPP1R3A	0.0257934	-19.5494
PRKAG3	0.0257934	-19.5494
PSMC1P7	0.0257934	-19.5494
RN7SKP105	0.0257934	-19.5494
RN7SKP250	0.0257934	-19.5494
RN7SL111P	0.0257934	-19.5494
RN7SL391P	0.0257934	-19.5494
RN7SL432P	0.0257934	-19.5494
RN7SL456P	0.0257934	-19.5494
RN7SL847P	0.0257934	-19.5494
RNA5SP165	0.0257934	-19.5494
RNA5SP425	0.0257934	-19.5494
RNU1-59P	0.0257934	-19.5494
RNU2-54P	0.0257934	-19.5494
RNU6-1138P	0.0257934	-19.5494
RNU6-342P	0.0257934	-19.5494
RNU6-388P	0.0257934	-19.5494
RNU6-517P	0.0257934	-19.5494
RNU7-106P	0.0257934	-19.5494
RPL23AP17	0.0257934	-19.5494
RPL23AP59	0.0257934	-19.5494
RPL23AP87	0.0257934	-19.5494
RPL36P18	0.0257934	-19.5494
RPL5P20	0.0257934	-19.5494
SAR1AP4	0.0257934	-19.5494
SLC16A6P1	0.0257934	-19.5494
SLC2A7	0.0257934	-19.5494
SLC9A9-AS2	0.0257934	-19.5494
SMIM11P1	0.0257934	-19.5494
SNORA59B	0.0257934	-19.5494
SNORD114-19	0.0257934	-19.5494
SNRPCP3	0.0257934	-19.5494
SPDYE22P	0.0257934	-19.5494
SPEM1	0.0257934	-19.5494
SPINK8	0.0257934	-19.5494
SPTLC1P4	0.0257934	-19.5494
TBC1D3P1	0.0257934	-19.5494
TBCAP2	0.0257934	-19.5494
TCAF2P1	0.0257934	-19.5494
TEDDM1	0.0257934	-19.5494
TMA16P2	0.0257934	-19.5494
TRPM1	0.0257934	-19.5494
ULK4P2	0.0257934	-19.5494
VGLL2	0.0257934	-19.5494
WDR87	0.0257934	-19.5494
WIZP1	0.0257934	-19.5494
WWC3-AS1	0.0257934	-19.5494
ACE2	0.0261057	1.55861
BLVRA	0.0261057	-1.55861
CWF19L1	0.0261057	-1.55861
GPRC5B	0.0261057	1.55861
HS3ST1	0.0261057	1.55861
IFIH1	0.0261057	-1.55861
LCT	0.0261057	1.55861
MRPL34	0.0261057	1.55861
MYO18B	0.0261057	-1.55861
NUDT10	0.0261057	-1.55861
SCN1B	0.0261057	-1.55861
STIM1	0.0261057	1.55861
TLE1	0.0261057	1.55861
LINC01204	0.0261681	1.9195
LINC02452	0.0261681	1.9195
RNA5SP108	0.0261681	1.9195
ACADL	0.0271737	-1.68178
ADGRE1	0.0271737	1.68178
AGAP13P	0.0271737	-1.68178
ATPAF2	0.0271737	-1.68178
BANK1	0.0271737	1.68178
BDKRB1	0.0271737	1.68178
CACNG6	0.0271737	1.68178
CAPS2	0.0271737	-1.68178
CCDC148	0.0271737	-1.68178
CD48	0.0271737	1.68178
CFAP65	0.0271737	-1.68178
CFDP1	0.0271737	-1.68178
CHRNG	0.0271737	-1.68178
CR2	0.0271737	1.68178
CYB5R1	0.0271737	-1.68178
ELAVL4	0.0271737	1.68178
EPHX2	0.0271737	-1.68178
F2RL3	0.0271737	1.68178
FCRL1	0.0271737	1.68178
FTH1P20	0.0271737	1.68178
FYB2	0.0271737	-1.68178
GCFC2	0.0271737	-1.68178
GGT8P	0.0271737	-1.68178
GPR75-ASB3	0.0271737	-1.68178
GSTT2B	0.0271737	-1.68178
IGHG2	0.0271737	1.68178
IGHJ5	0.0271737	1.68178
IGHV4-34	0.0271737	1.68178
IGHV4-59	0.0271737	1.68178
IGHV5-78	0.0271737	1.68178
IGKJ3	0.0271737	1.68178
IGLV1-44	0.0271737	1.68178
IGLV2-23	0.0271737	1.68178
IGLV3-19	0.0271737	1.68178
KCNMB2-AS1	0.0271737	-1.68178
KCTD21	0.0271737	1.68178
LINC01135	0.0271737	-1.68178
LPIN1	0.0271737	1.68178
LSM6	0.0271737	-1.68178
LY9	0.0271737	1.68178
MGAT5	0.0271737	1.68178
MIR3691	0.0271737	1.68178
MIR595	0.0271737	-1.68178
MMP1	0.0271737	1.68178
MMP3	0.0271737	1.68178
MRPL27	0.0271737	-1.68178
MZT2A	0.0271737	-1.68178
NFKBIA	0.0271737	1.68178
NKPD1	0.0271737	-1.68178
OSBPL10	0.0271737	1.68178
P2RY8	0.0271737	1.68178
PAPPA	0.0271737	1.68178
PDP2	0.0271737	-1.68178
PDZD2	0.0271737	1.68178
PIGF	0.0271737	-1.68178
PRDM1	0.0271737	1.68178
PSG2	0.0271737	-1.68178
PWWP2A	0.0271737	-1.68178
PYGL	0.0271737	-1.68178
RAF1	0.0271737	1.68178
RBM26-AS1	0.0271737	-1.68178
RN7SKP115	0.0271737	1.68178
RN7SKP268	0.0271737	1.68178
RN7SL164P	0.0271737	1.68178
RN7SL478P	0.0271737	1.68178
RNU1-2	0.0271737	1.68178
RPS18P13	0.0271737	-1.68178
RSPH4A	0.0271737	-1.68178
RTL8A	0.0271737	1.68178
SGIP1	0.0271737	1.68178
SLAMF7	0.0271737	1.68178
SNORA2A	0.0271737	1.68178
SNRNP27	0.0271737	-1.68178
TFPT	0.0271737	-1.68178
TMEM132E	0.0271737	-1.68178
TMEM9	0.0271737	-1.68178
TMEM91	0.0271737	-1.68178
TSR1	0.0271737	-1.68178
UNC50	0.0271737	-1.68178
URAHP	0.0271737	-1.68178
VN2R10P	0.0271737	1.68178
ZNF688	0.0271737	-1.68178
C17orf99	0.0279614	-1.64744
CHAF1B	0.0279614	-1.64744
DPEP3	0.0279614	-1.64744
NAT16	0.0279614	-1.64744
RN7SL470P	0.0279614	-1.64744
PGAM2	0.0293439	-1.60048
ABHD17AP4	0.0303788	2.45376
ADGRG4	0.0303788	2.45376
C21orf62	0.0303788	2.45376
CTAGE10P	0.0303788	2.45376
FAM71E2	0.0303788	2.45376
GABRA1	0.0303788	2.45376
GKN1	0.0303788	2.45376
HNRNPA1P65	0.0303788	2.45376
HTR3E-AS1	0.0303788	2.45376
KRT78	0.0303788	2.45376
KRT85	0.0303788	2.45376
KRTAP2-3	0.0303788	2.45376
LINC00211	0.0303788	2.45376
LINC00871	0.0303788	2.45376
LINC01551	0.0303788	2.45376
LINC01678	0.0303788	2.45376
MTATP6P3	0.0303788	2.45376
MTCO3P45	0.0303788	2.45376
MTCYBP13	0.0303788	2.45376
MTND5P18	0.0303788	2.45376
NCOA4P3	0.0303788	2.45376
NFE4	0.0303788	2.45376
PPIAP13	0.0303788	2.45376
PRB2	0.0303788	2.45376
RN7SKP37	0.0303788	2.45376
RN7SL28P	0.0303788	2.45376
RN7SL313P	0.0303788	2.45376
RN7SL317P	0.0303788	2.45376
RN7SL325P	0.0303788	2.45376
RN7SL404P	0.0303788	2.45376
RN7SL426P	0.0303788	2.45376
RN7SL454P	0.0303788	2.45376
RN7SL703P	0.0303788	2.45376
RN7SL771P	0.0303788	2.45376
RN7SL783P	0.0303788	2.45376
RN7SL78P	0.0303788	2.45376
RPS12P31	0.0303788	2.45376
SNORD127	0.0303788	2.45376
SUMO2P8	0.0303788	2.45376
TOMM22P5	0.0303788	2.45376
IGHE	0.0320547	1.81318
IGKV1OR22-5	0.0320547	1.81318
RNU1-43P	0.0320547	1.81318
LINC02228	0.0320547	1.81318
AHCYP4	0.0321007	1.99572
BEX1	0.0321007	1.99572
DENND5B-AS1	0.0321007	1.99572
LINC00955	0.0321007	1.99572
LINC01353	0.0321007	1.99572
MAG	0.0321007	1.99572
RN7SL188P	0.0321007	1.99572
RN7SL519P	0.0321007	1.99572
RN7SL675P	0.0321007	1.99572
EIF4BP3	0.0321079	1.58157
IGKV1-8	0.0321079	1.58157
IL5RA	0.0321079	1.58157
RN7SL60P	0.0321079	1.58157
RN7SL807P	0.0321079	1.58157
RPSAP54	0.0321079	1.58157
MTCO1P25	0.0328845	1.68623
NRG2	0.0328845	1.68623
CPHL1P	0.0331864	1.70811
C7orf57	0.0347172	-1.53183
CD8B2	0.0347172	-1.53183
GLYAT	0.0347172	-1.53183
LHX1	0.0347172	-1.53183
LINC01056	0.0347172	-1.53183
LINC01152	0.0347172	-1.53183
PRKG1-AS1	0.0347172	-1.53183
RPL6P30	0.0347172	-1.53183
TTR	0.0347172	-1.53183
LINC01697	0.0354977	-1.82224
RPL13AP19	0.0354977	-1.82224
SLC24A5	0.0354977	-1.82224
TPTE2P2	0.0354977	-1.82224
ABCC6P2	0.0359496	-1.59805
ABHD17C	0.0359496	1.59805
ACOT2	0.0359496	-1.59805
ADTRP	0.0359496	1.59805
AKIRIN2	0.0359496	-1.59805
AKNAD1	0.0359496	-1.59805
ALB	0.0359496	-1.59805
AMBP	0.0359496	-1.59805
AMD1P3	0.0359496	-1.59805
ANO10	0.0359496	1.59805
ARC	0.0359496	-1.59805
ARID1A	0.0359496	1.59805
ARIH2	0.0359496	1.59805
ARTN	0.0359496	-1.59805
ASGR1	0.0359496	-1.59805
ATXN7	0.0359496	1.59805
B3GAT3	0.0359496	-1.59805
B3GNT6	0.0359496	1.59805
BAZ2A	0.0359496	1.59805
BEX3	0.0359496	-1.59805
BHMT	0.0359496	-1.59805
BLK	0.0359496	1.59805
C16orf95	0.0359496	-1.59805
C17orf75	0.0359496	-1.59805
C19orf84	0.0359496	-1.59805
C3orf52	0.0359496	1.59805
C4orf47	0.0359496	-1.59805
CASP10	0.0359496	1.59805
CCNF	0.0359496	-1.59805
CCNK	0.0359496	1.59805
CD55	0.0359496	1.59805
CDC25B	0.0359496	-1.59805
CDKL1	0.0359496	1.59805
CDKL3	0.0359496	-1.59805
CDRT4	0.0359496	1.59805
CENPB	0.0359496	-1.59805
CFAP161	0.0359496	-1.59805
CFAP61	0.0359496	-1.59805
CIPC	0.0359496	1.59805
CLCA1	0.0359496	1.59805
CNGA1	0.0359496	1.59805
COL4A1	0.0359496	-1.59805
COPRS	0.0359496	-1.59805
COX16	0.0359496	1.59805
CREM	0.0359496	-1.59805
CTSE	0.0359496	1.59805
CTSL	0.0359496	-1.59805
DCAF1	0.0359496	1.59805
DCP1A	0.0359496	1.59805
DESI1	0.0359496	1.59805
DET1	0.0359496	1.59805
DHDDS	0.0359496	1.59805
DLEU2	0.0359496	-1.59805
DTYMK	0.0359496	-1.59805
DUOX2	0.0359496	1.59805
EDEM1	0.0359496	1.59805
EEF1E1P1	0.0359496	-1.59805
EID1	0.0359496	-1.59805
ELAC2	0.0359496	-1.59805
ENPP3	0.0359496	1.59805
EXT1	0.0359496	1.59805
F10	0.0359496	-1.59805
F7	0.0359496	-1.59805
FAM166A	0.0359496	-1.59805
FAM185BP	0.0359496	-1.59805
FAM24B	0.0359496	-1.59805
FAM57A	0.0359496	-1.59805
FARSA	0.0359496	-1.59805
FBXO3	0.0359496	1.59805
FCGBP	0.0359496	1.59805
FGA	0.0359496	-1.59805
FOXP1	0.0359496	1.59805
GAMT	0.0359496	-1.59805
GAPDHP33	0.0359496	-1.59805
GATAD2B	0.0359496	1.59805
GPKOW	0.0359496	-1.59805
GPR156	0.0359496	-1.59805
GPRC5A	0.0359496	1.59805
HERC2P4	0.0359496	-1.59805
HIPK2	0.0359496	1.59805
HIST1H1B	0.0359496	-1.59805
HIST1H2AC	0.0359496	-1.59805
HIST1H2AE	0.0359496	-1.59805
HIST1H2AK	0.0359496	-1.59805
HIST1H2AL	0.0359496	-1.59805
HIST1H2BG	0.0359496	-1.59805
HIST1H3H	0.0359496	-1.59805
HIST1H3J	0.0359496	-1.59805
HIST2H2AB	0.0359496	-1.59805
HIST3H2A	0.0359496	-1.59805
HIST4H4	0.0359496	-1.59805
HNF4A-AS1	0.0359496	-1.59805
HNRNPUL1	0.0359496	1.59805
HSPE1	0.0359496	-1.59805
IGHM	0.0359496	1.59805
IGHV1-58	0.0359496	1.59805
IGHV1OR16-1	0.0359496	1.59805
IGHV3-20	0.0359496	1.59805
IGHV3-25	0.0359496	1.59805
IGHV3-62	0.0359496	1.59805
IGHV3-64	0.0359496	1.59805
IGHV3-7	0.0359496	1.59805
IGHV3-74	0.0359496	1.59805
IGKV2-24	0.0359496	1.59805
IGKV4-1	0.0359496	1.59805
IGLC2	0.0359496	1.59805
IGLJ2	0.0359496	1.59805
IGLV2-11	0.0359496	1.59805
IGLV4-69	0.0359496	1.59805
IGLV7-43	0.0359496	1.59805
IGLV8-61	0.0359496	1.59805
IL18	0.0359496	1.59805
ING4	0.0359496	-1.59805
IRF2	0.0359496	1.59805
JAML	0.0359496	1.59805
JOSD1	0.0359496	1.59805
KIAA0040	0.0359496	1.59805
KIF2C	0.0359496	-1.59805
KIFC1	0.0359496	-1.59805
KISS1R	0.0359496	-1.59805
LBP	0.0359496	-1.59805
LIME1	0.0359496	-1.59805
LINC00659	0.0359496	-1.59805
LINGO4	0.0359496	1.59805
LRCH3	0.0359496	1.59805
LRRC61	0.0359496	-1.59805
MCM7	0.0359496	-1.59805
MECOM	0.0359496	1.59805
MGLL	0.0359496	1.59805
MGME1	0.0359496	-1.59805
MIR3936	0.0359496	1.59805
MIR499B	0.0359496	-1.59805
MIR6769A	0.0359496	-1.59805
MOAP1	0.0359496	1.59805
MRPL21	0.0359496	-1.59805
MRPL28	0.0359496	-1.59805
MRPS34	0.0359496	-1.59805
MTCO1P22	0.0359496	1.59805
MTCO1P31	0.0359496	1.59805
MT-CO2	0.0359496	1.59805
MTCO2P12	0.0359496	1.59805
MTCYBP18	0.0359496	1.59805
MT-ND2	0.0359496	1.59805
MTND4P24	0.0359496	1.59805
MTND4P35	0.0359496	1.59805
MT-ND5	0.0359496	1.59805
MTND5P11	0.0359496	1.59805
MTND5P12	0.0359496	1.59805
MT-TL1	0.0359496	1.59805
MT-TV	0.0359496	1.59805
MUC4	0.0359496	1.59805
MYO7A	0.0359496	-1.59805
MZB1	0.0359496	1.59805
NDUFA4L2	0.0359496	-1.59805
NDUFAF5	0.0359496	-1.59805
NDUFB6	0.0359496	-1.59805
NFIA-AS2	0.0359496	-1.59805
NFKBIZ	0.0359496	1.59805
NHP2	0.0359496	-1.59805
NLRP7	0.0359496	1.59805
NMB	0.0359496	-1.59805
NOMO3	0.0359496	-1.59805
OXGR1	0.0359496	1.59805
PAH	0.0359496	-1.59805
PDE9A	0.0359496	1.59805
PELO	0.0359496	-1.59805
PFN4	0.0359496	-1.59805
PGK1P2	0.0359496	-1.59805
PHACTR4	0.0359496	1.59805
PIM2	0.0359496	1.59805
PKHD1L1	0.0359496	1.59805
PLCE1	0.0359496	1.59805
PMPCA	0.0359496	-1.59805
POU2AF1	0.0359496	1.59805
PPARGC1A	0.0359496	1.59805
PPIF	0.0359496	-1.59805
PRDM2	0.0359496	1.59805
PRDX4	0.0359496	-1.59805
PRKAA2	0.0359496	-1.59805
PROC	0.0359496	-1.59805
PRRT1	0.0359496	1.59805
PRSS16	0.0359496	1.59805
PSMA7	0.0359496	-1.59805
PTH1R	0.0359496	-1.59805
PTTG1	0.0359496	-1.59805
PUF60	0.0359496	-1.59805
RAD54L2	0.0359496	1.59805
RARA-AS1	0.0359496	-1.59805
RBBP8NL	0.0359496	-1.59805
RCOR1	0.0359496	1.59805
RFXAP	0.0359496	-1.59805
RN7SL2	0.0359496	-1.59805
RNASEH2A	0.0359496	-1.59805
RNF125	0.0359496	1.59805
RNU1-91P	0.0359496	1.59805
RNU4ATAC16P	0.0359496	1.59805
RUNDC3A-AS1	0.0359496	-1.59805
SDAD1P1	0.0359496	-1.59805
SEPT6	0.0359496	1.59805
SHROOM3	0.0359496	1.59805
SLC25A44	0.0359496	1.59805
SLC35F2	0.0359496	1.59805
SLC9A2	0.0359496	1.59805
SMARCA1	0.0359496	-1.59805
SMCO2	0.0359496	-1.59805
SNORD83A	0.0359496	1.59805
SNRPB	0.0359496	-1.59805
SPATA41	0.0359496	-1.59805
SPOUT1	0.0359496	-1.59805
SRGAP2B	0.0359496	-1.59805
SSU72	0.0359496	1.59805
TAF6L	0.0359496	-1.59805
TAF7	0.0359496	-1.59805
THAP11	0.0359496	-1.59805
TMEM170B	0.0359496	-1.59805
TMEM191A	0.0359496	-1.59805
TMEM30B	0.0359496	1.59805
TMEM88	0.0359496	1.59805
TNFRSF13B	0.0359496	1.59805
TOB2P1	0.0359496	-1.59805
TRAF3IP3	0.0359496	1.59805
TRAPPC2L	0.0359496	-1.59805
TRIM31	0.0359496	1.59805
TRMT112	0.0359496	-1.59805
TRPT1	0.0359496	-1.59805
TSNAXIP1	0.0359496	-1.59805
TTC5	0.0359496	1.59805
UBE2S	0.0359496	-1.59805
UBE4B	0.0359496	1.59805
UBOX5	0.0359496	-1.59805
UBTD1	0.0359496	-1.59805
UGT2B17	0.0359496	1.59805
USP39	0.0359496	-1.59805
VPREB3	0.0359496	1.59805
VPS33B	0.0359496	-1.59805
VSIG2	0.0359496	1.59805
YLPM1	0.0359496	1.59805
YPEL2	0.0359496	1.59805
ZFAND2B	0.0359496	-1.59805
ZNF48	0.0359496	-1.59805
ZNF775	0.0359496	-1.59805
ZSWIM6	0.0359496	1.59805
CYP4F26P	0.0371801	-1.40438
ACSL6	0.037258	1.66116
GRIA4	0.037258	1.66116
HBD	0.037258	1.66116
AADAC	0.0373662	-1.60219
ADGRE2	0.0373662	1.60219
ASAH2	0.0373662	-1.60219
B9D1	0.0373662	-1.60219
CALML5	0.0373662	-1.60219
CBLN1	0.0373662	-1.60219
COL9A3	0.0373662	-1.60219
CRHBP	0.0373662	-1.60219
DMTF1	0.0373662	1.60219
FAM120A	0.0373662	1.60219
FAM13B	0.0373662	1.60219
FCRL2	0.0373662	1.60219
GPR3	0.0373662	1.60219
HDAC9	0.0373662	1.60219
HECTD1	0.0373662	1.60219
HPN	0.0373662	-1.60219
IGFBP2	0.0373662	-1.60219
IGHV3-22	0.0373662	1.60219
KCNIP4-IT1	0.0373662	1.60219
KLRG2	0.0373662	1.60219
MED13L	0.0373662	1.60219
MUCL1	0.0373662	-1.60219
NDUFAF3	0.0373662	-1.60219
ODF3L1	0.0373662	-1.60219
PCNX1	0.0373662	1.60219
PEMT	0.0373662	-1.60219
RNU6-1136P	0.0373662	1.60219
RPEP3	0.0373662	1.60219
SLC37A4	0.0373662	-1.60219
SMIM1	0.0373662	-1.60219
TTL	0.0373662	1.60219
ANAPC5	0.0376021	-1.44397
BTBD10P2	0.0376021	-1.44397
CCT8P1	0.0376021	1.44397
DNAJB4	0.0376021	-1.44397
ECI1	0.0376021	-1.44397
IL1A	0.0376021	1.44397
KRT19P1	0.0376021	1.44397
LDHBP1	0.0376021	1.44397
MMP23B	0.0376021	-1.44397
PCDHA11	0.0376021	1.44397
POLR3C	0.0376021	1.44397
RBMXP2	0.0376021	1.44397
SCN8A	0.0376021	1.44397
SYN3	0.0376021	1.44397
VSTM2L	0.0376021	1.44397
ZNF763	0.0376021	1.44397
APCDD1	0.040188	-1.44274
ATG13	0.040188	1.44274
AURKAPS2	0.040188	-1.44274
BRD8	0.040188	-1.44274
C16orf70	0.040188	-1.44274
C1orf228	0.040188	-1.44274
C1QL1	0.040188	1.44274
CAP1P2	0.040188	1.44274
CARD8-AS1	0.040188	-1.44274
CD274	0.040188	-1.44274
CD80	0.040188	-1.44274
CDC7	0.040188	-1.44274
CLUL1	0.040188	-1.44274
COL6A5	0.040188	1.44274
COX6A1P2	0.040188	1.44274
CTNNA3	0.040188	1.44274
DARS2	0.040188	-1.44274
DLX6-AS1	0.040188	-1.44274
DRAXIN	0.040188	-1.44274
EEF1A1P17	0.040188	1.44274
EEF1DP7	0.040188	-1.44274
EIF4H	0.040188	1.44274
FAM151A	0.040188	1.44274
FAM186B	0.040188	-1.44274
FAM76B	0.040188	-1.44274
FBXO27	0.040188	-1.44274
FSTL4	0.040188	-1.44274
HINFP	0.040188	-1.44274
HK2	0.040188	1.44274
IGFL2-AS1	0.040188	-1.44274
IL17B	0.040188	1.44274
KCNJ10	0.040188	-1.44274
KRT7	0.040188	1.44274
LUC7L3	0.040188	-1.44274
MAD2L2	0.040188	-1.44274
MCCC1	0.040188	-1.44274
MIR125A	0.040188	1.44274
MSX1	0.040188	-1.44274
MTMR8	0.040188	1.44274
MYO15A	0.040188	-1.44274
PCAT1	0.040188	-1.44274
PCAT7	0.040188	-1.44274
PGM1	0.040188	1.44274
PHYHD1	0.040188	-1.44274
PLAT	0.040188	1.44274
PLEKHD1	0.040188	-1.44274
PLP2	0.040188	1.44274
PPP2R2C	0.040188	-1.44274
PTPRU	0.040188	-1.44274
RN7SKP269	0.040188	1.44274
RN7SKP62	0.040188	1.44274
RN7SL219P	0.040188	1.44274
RN7SL282P	0.040188	1.44274
RN7SL333P	0.040188	1.44274
RN7SL520P	0.040188	1.44274
RN7SL573P	0.040188	1.44274
RN7SL632P	0.040188	1.44274
RN7SL645P	0.040188	1.44274
RN7SL714P	0.040188	1.44274
RN7SL7P	0.040188	1.44274
RNU1-34P	0.040188	1.44274
RPL3P2	0.040188	1.44274
SCIN	0.040188	1.44274
SLC17A5	0.040188	1.44274
SLC35A4	0.040188	1.44274
SP5	0.040188	-1.44274
STAC2	0.040188	1.44274
SV2A	0.040188	1.44274
TACSTD2	0.040188	-1.44274
TMBIM1	0.040188	1.44274
TMIGD2	0.040188	1.44274
TSPAN15	0.040188	1.44274
UNC5C	0.040188	1.44274
YIPF3	0.040188	1.44274
ZNF223	0.040188	1.44274
ZNF969P	0.040188	-1.44274
ZNRF3	0.040188	-1.44274
EPHA8	0.0411382	-1.4716
TAF1A-AS1	0.0426254	-1.50084
ARG1	0.0430241	-1.47536
BAATP1	0.0430241	-1.47536
HIST2H2BA	0.0430241	-1.47536
RNU6-1305P	0.0430241	-1.47536
RPS27P29	0.0430241	-1.47536
RPSAP43	0.0430241	-1.47536
FRMD7	0.0433676	-1.76641
GATA3-AS1	0.0433676	-1.76641
IL1RAPL2	0.0433676	-1.76641
OCSTAMP	0.0433676	-1.76641
RRM1-AS1	0.0433676	-1.76641
TBX5	0.0433676	-1.76641
KRT8P44	0.0436638	-1.7698
LINC01848	0.0436638	-1.7698
MIR3197	0.0436638	-1.7698
MIR6814	0.0436638	-1.7698
SNORD43	0.0436638	-1.7698
SPRR1A	0.0436638	-1.7698
TUBBP10	0.0436638	-1.7698
CCDC47	0.0445263	-1.33348
CCDC58	0.0445263	-1.33348
CRLF2	0.0445263	1.33348
DUSP26	0.0445263	-1.33348
DYNC2LI1	0.0445263	-1.33348
EEF1A1P13	0.0445263	-1.33348
FGD1	0.0445263	1.33348
FUBP1	0.0445263	-1.33348
GNL2	0.0445263	-1.33348
HMG20A	0.0445263	-1.33348
KRT12	0.0445263	1.33348
LINC02331	0.0445263	-1.33348
LRP10	0.0445263	1.33348
MRPL46	0.0445263	-1.33348
PARG	0.0445263	-1.33348
PLUT	0.0445263	-1.33348
RABAC1	0.0445263	1.33348
RN7SL837P	0.0445263	1.33348
RNF214	0.0445263	-1.33348
RNF217-AS1	0.0445263	1.33348
RPS19P1	0.0445263	-1.33348
RPS4XP1	0.0445263	-1.33348
SIN3A	0.0445263	-1.33348
SLC35E2	0.0445263	1.33348
SPCS2	0.0445263	-1.33348
THOC1	0.0445263	-1.33348
TRAF3IP1	0.0445263	-1.33348
TSC22D4	0.0445263	1.33348
ZNF519	0.0445263	-1.33348
GNG13	0.0452361	1.4621
HHATL	0.0452361	1.4621
LINC02076	0.0452361	1.4621
MTCO1P3	0.0452361	1.4621
RN7SL713P	0.0452361	1.4621
RNY4	0.0452361	1.4621
SCARNA8	0.0452361	1.4621
SLC5A8	0.0452361	1.4621
CCDC169	0.045706	1.48899
LCMT1-AS2	0.045706	1.48899
LINC02042	0.045706	1.48899
MIR3128	0.045706	1.48899
MIR3136	0.045706	1.48899
RNU6-312P	0.045706	1.48899
BLACE	0.0463199	-1.44692
HRNR	0.0463199	-1.44692
KLF7P1	0.0463199	-1.44692
MIR4722	0.0463199	-1.44692
TCEA1P3	0.0463199	-1.44692
FGF3	0.0473988	-1.33612
MIR627	0.0473988	-1.33612
MTCO3P15	0.0473988	-1.33612
PMCH	0.0473988	-1.33612
RNU6-177P	0.0473988	-1.33612
ADRM1	0.049052	-1.51413
AKAP5	0.049052	1.51413
ALDOA	0.049052	-1.51413
ANKRD17	0.049052	1.51413
AP2S1	0.049052	-1.51413
ARID2	0.049052	1.51413
ATG2B	0.049052	1.51413
ATP1B1	0.049052	1.51413
ATP8A1	0.049052	1.51413
BANF1	0.049052	-1.51413
BTN1A1	0.049052	-1.51413
C4A	0.049052	-1.51413
CCDC112	0.049052	1.51413
CCNL2P1	0.049052	1.51413
CD44	0.049052	1.51413
CDH16	0.049052	-1.51413
CDK4	0.049052	-1.51413
COLEC11	0.049052	-1.51413
CORO1B	0.049052	-1.51413
DDX17	0.049052	1.51413
DENND1B	0.049052	1.51413
DIP2A-IT1	0.049052	1.51413
DMXL1	0.049052	1.51413
DUT	0.049052	-1.51413
ERGIC3	0.049052	-1.51413
FAM71E1	0.049052	-1.51413
FAM76A	0.049052	1.51413
FBXL15	0.049052	-1.51413
FCRL4	0.049052	1.51413
FOXP1-IT1	0.049052	1.51413
FRYL	0.049052	1.51413
GADD45GIP1	0.049052	-1.51413
GFOD1	0.049052	1.51413
GLTPD2	0.049052	-1.51413
GSS	0.049052	-1.51413
GSTO1	0.049052	-1.51413
HLA-K	0.049052	-1.51413
IFNG-AS1	0.049052	1.51413
INPP4B	0.049052	1.51413
IQCM	0.049052	1.51413
KHK	0.049052	-1.51413
KIAA2026	0.049052	1.51413
LAMTOR5P1	0.049052	1.51413
LIAS	0.049052	1.51413
LINC00663	0.049052	1.51413
MIR3142HG	0.049052	1.51413
MIR3690	0.049052	1.51413
MIR606	0.049052	-1.51413
MIXL1	0.049052	1.51413
MRM3	0.049052	-1.51413
NAAA	0.049052	1.51413
NIPAL2	0.049052	1.51413
NRSN2	0.049052	-1.51413
NXPE4	0.049052	1.51413
OTUB1	0.049052	-1.51413
PANK3	0.049052	1.51413
PCNX4	0.049052	1.51413
PIPOX	0.049052	-1.51413
PLCD4	0.049052	-1.51413
PPP4R3A	0.049052	1.51413
PRAME	0.049052	-1.51413
RAD51B	0.049052	1.51413
RALGAPA1	0.049052	1.51413
RASEF	0.049052	1.51413
RCHY1	0.049052	1.51413
RNF19A	0.049052	1.51413
ROMO1	0.049052	-1.51413
RPRML	0.049052	-1.51413
RPS12P16	0.049052	1.51413
RRP8	0.049052	1.51413
SAC3D1	0.049052	-1.51413
SHMT2	0.049052	-1.51413
SLC10A5	0.049052	1.51413
SSH2	0.049052	1.51413
SURF1	0.049052	-1.51413
TAF12	0.049052	1.51413
TC2N	0.049052	1.51413
TEDC2	0.049052	-1.51413
THOC6	0.049052	-1.51413
TMEM205	0.049052	-1.51413
TMEM208	0.049052	-1.51413
TMEM57	0.049052	1.51413
TNRC6B	0.049052	1.51413
TTC3	0.049052	1.51413
UBE2G2	0.049052	1.51413
WDR20	0.049052	1.51413
WDR54	0.049052	-1.51413
ZCCHC3	0.049052	-1.51413
ZSWIM3	0.049052	-1.51413
AHNAK	0.0500166	1.66617
DUX4L50	0.0500166	1.66617
GPR152	0.0500166	1.66617
MIR4756	0.0500166	1.66617
PDLIM1P1	0.0500166	1.66617
RALYL	0.0500166	1.66617
RN7SKP127	0.0500166	1.66617
RNA5SP288	0.0500166	1.66617
RNA5SP344	0.0500166	1.66617
SPON1-AS1	0.0500166	1.66617
TGFA-IT1	0.0500166	1.66617
HLX-AS1	0.0500166	1.66617
HSPB3	0.0500166	1.66617
LINC01539	0.0500166	1.66617
RNA5SP161	0.0500166	1.66617
RPS3AP2	0.0500166	1.66617
SFTPD	0.0500166	1.66617
MIR548J	0.0510884	1.54937
RN7SKP10	0.0510884	1.54937
ACTR5	0.0529127	-1.48769
ACVR2B-AS1	0.0529127	1.48769
ADAMDEC1	0.0529127	1.48769
ALYREF	0.0529127	-1.48769
AMPD1	0.0529127	1.48769
ANKRD1	0.0529127	-1.48769
API5P2	0.0529127	-1.48769
APOO	0.0529127	-1.48769
ARHGEF9-IT1	0.0529127	1.48769
ASB2	0.0529127	1.48769
ATP6V1G2	0.0529127	1.48769
BLCAP	0.0529127	1.48769
BRF2	0.0529127	-1.48769
C1QTNF4	0.0529127	1.48769
C20orf204	0.0529127	-1.48769
C3orf33	0.0529127	-1.48769
CCDC134	0.0529127	-1.48769
CCDC69	0.0529127	1.48769
CCL28	0.0529127	1.48769
CCNI	0.0529127	1.48769
CCSER2	0.0529127	1.48769
CD79A	0.0529127	1.48769
CDHR1	0.0529127	1.48769
CELF1	0.0529127	1.48769
CHAC1	0.0529127	-1.48769
CICP14	0.0529127	-1.48769
CKMT2	0.0529127	1.48769
CLMN	0.0529127	1.48769
COASY	0.0529127	-1.48769
CPAMD8	0.0529127	1.48769
CRNDE	0.0529127	-1.48769
CRTC3	0.0529127	1.48769
CYP19A1	0.0529127	-1.48769
DCDC2B	0.0529127	-1.48769
DDX39A	0.0529127	-1.48769
DENND6A	0.0529127	1.48769
DIAPH3	0.0529127	-1.48769
DNAJC28	0.0529127	-1.48769
DPCD	0.0529127	-1.48769
DUSP16	0.0529127	1.48769
EIF1AD	0.0529127	1.48769
EMC8	0.0529127	-1.48769
EMC9	0.0529127	-1.48769
EME1	0.0529127	-1.48769
ENPP7P7	0.0529127	-1.48769
EPB41L4A	0.0529127	1.48769
ESR2	0.0529127	1.48769
F2	0.0529127	-1.48769
FAM46C	0.0529127	1.48769
FCRLB	0.0529127	-1.48769
FLVCR1	0.0529127	-1.48769
FNBP1	0.0529127	1.48769
GAPDHS	0.0529127	-1.48769
GBA	0.0529127	-1.48769
GLP2R	0.0529127	1.48769
GPR89A	0.0529127	-1.48769
GRAP2	0.0529127	1.48769
HARS	0.0529127	-1.48769
HAUS8	0.0529127	-1.48769
HIST3H2BB	0.0529127	-1.48769
HMGA2	0.0529127	-1.48769
HOMER1	0.0529127	-1.48769
HSF2BP	0.0529127	-1.48769
IGHA1	0.0529127	1.48769
IGHA2	0.0529127	1.48769
IGHJ3	0.0529127	1.48769
IGHV1-3	0.0529127	1.48769
IGHV1-46	0.0529127	1.48769
IGHV3-15	0.0529127	1.48769
IGHV3-33	0.0529127	1.48769
IGHV3-35	0.0529127	1.48769
IGHV3-49	0.0529127	1.48769
IGHV3-52	0.0529127	1.48769
IGHV3-6	0.0529127	1.48769
IGHV3-60	0.0529127	1.48769
IGHV3-72	0.0529127	1.48769
IGHV3-75	0.0529127	1.48769
IGHV3OR15-7	0.0529127	1.48769
IGHV3OR16-8	0.0529127	1.48769
IGHV5-51	0.0529127	1.48769
IGHV6-1	0.0529127	1.48769
IGHV7-81	0.0529127	1.48769
IGKJ5	0.0529127	1.48769
IGKV1-17	0.0529127	1.48769
IGKV2-30	0.0529127	1.48769
IGKV3-15	0.0529127	1.48769
IGKV3D-11	0.0529127	1.48769
IGKV3D-20	0.0529127	1.48769
IGKV7-3	0.0529127	1.48769
IGLC3	0.0529127	1.48769
IGLC7	0.0529127	1.48769
IGLV1-51	0.0529127	1.48769
IGLV2-14	0.0529127	1.48769
IGLV2-18	0.0529127	1.48769
IGLV2-8	0.0529127	1.48769
IGLV3-10	0.0529127	1.48769
IGLV3-25	0.0529127	1.48769
IGLV3-9	0.0529127	1.48769
IGLV5-37	0.0529127	1.48769
IKZF3	0.0529127	1.48769
IL17C	0.0529127	-1.48769
IL1RL1	0.0529127	1.48769
ING1	0.0529127	-1.48769
INHBE	0.0529127	-1.48769
IRF4	0.0529127	1.48769
IRF8	0.0529127	1.48769
ITLN1	0.0529127	1.48769
KIN	0.0529127	-1.48769
KLHL30-AS1	0.0529127	-1.48769
KRT81	0.0529127	-1.48769
KRTAP3-1	0.0529127	-1.48769
KYAT1	0.0529127	-1.48769
LIFR-AS1	0.0529127	1.48769
LIN52	0.0529127	1.48769
LINC00670	0.0529127	1.48769
LINC00923	0.0529127	1.48769
LINC01942	0.0529127	-1.48769
LINC02188	0.0529127	-1.48769
MARCH8	0.0529127	1.48769
MBP	0.0529127	1.48769
MDFI	0.0529127	-1.48769
MINPP1	0.0529127	-1.48769
MIR638	0.0529127	-1.48769
MLLT10	0.0529127	-1.48769
MS4A8	0.0529127	1.48769
MTCO1P42	0.0529127	1.48769
MTFR2	0.0529127	-1.48769
MTHFS	0.0529127	-1.48769
MUC2	0.0529127	1.48769
MYOCD	0.0529127	1.48769
NBPF9	0.0529127	-1.48769
NDRG4	0.0529127	-1.48769
NEK2	0.0529127	-1.48769
NR2C2	0.0529127	1.48769
NRG1	0.0529127	1.48769
ODF2	0.0529127	-1.48769
ORC1	0.0529127	-1.48769
OXCT1	0.0529127	1.48769
PABPC1P4	0.0529127	1.48769
PAEP	0.0529127	-1.48769
PAIP2B	0.0529127	1.48769
PCDH18	0.0529127	1.48769
PCDHGC5	0.0529127	-1.48769
PFKFB1	0.0529127	-1.48769
PGBD5	0.0529127	-1.48769
PIGV	0.0529127	1.48769
PIK3CG	0.0529127	1.48769
PIK3IP1	0.0529127	1.48769
PIMREG	0.0529127	-1.48769
PLAC8	0.0529127	1.48769
PLEKHM3	0.0529127	1.48769
PLPP5	0.0529127	-1.48769
PLPPR3	0.0529127	-1.48769
PMS2CL	0.0529127	-1.48769
PROSER2	0.0529127	-1.48769
PRSS33	0.0529127	-1.48769
PSMD8P1	0.0529127	1.48769
PSPH	0.0529127	-1.48769
RAD9B	0.0529127	-1.48769
RANBP1	0.0529127	-1.48769
RBMS2	0.0529127	1.48769
RCAN3	0.0529127	1.48769
REG4	0.0529127	1.48769
RELL2	0.0529127	-1.48769
RFX8	0.0529127	-1.48769
RIBC2	0.0529127	-1.48769
RIC3	0.0529127	1.48769
RN7SKP217	0.0529127	1.48769
RN7SL464P	0.0529127	1.48769
RN7SL606P	0.0529127	1.48769
RN7SL650P	0.0529127	1.48769
RN7SL753P	0.0529127	1.48769
RN7SL795P	0.0529127	1.48769
RPL21P90	0.0529127	-1.48769
RPS6KA5	0.0529127	1.48769
RPSAP74	0.0529127	1.48769
SAP30	0.0529127	-1.48769
SCML2	0.0529127	-1.48769
SDC3	0.0529127	1.48769
SDS	0.0529127	-1.48769
SENP3-EIF4A1	0.0529127	-1.48769
SI	0.0529127	1.48769
SLC38A3	0.0529127	-1.48769
SLC52A3	0.0529127	-1.48769
SLC7A10	0.0529127	-1.48769
SLC9A5	0.0529127	-1.48769
SMG7-AS1	0.0529127	-1.48769
SNRPE	0.0529127	-1.48769
SPAG5	0.0529127	-1.48769
TACR2	0.0529127	1.48769
TBC1D5	0.0529127	1.48769
TFB1M	0.0529127	-1.48769
THSD1	0.0529127	-1.48769
[truncated: 34,597 more rows]

## Sheet: TCGA,differential genes
HGNC gene id	log-rank p-value in TCGA samples	ln(Hazard Ratio) in TCGA samples
SH2D4B	2.72834e-05	-0.765783
AGAP11	0.00010407	-0.711089
SNORD20	0.000170172	-0.688561
HMGB1P9	0.000179489	-0.810268
NKX2-1-AS1	0.000276648	0.811428
SNORA22B	0.000357252	-0.638054
EHMT2-AS1	0.000384836	-0.653946
LINC02005	0.000387602	-0.629464
SNAPC1	0.000495809	0.61572
LPCAT3	0.000540012	0.626145
VCX	0.000545086	-0.717212
RPL7P60	0.000863339	-0.58785
TMEM159	0.000875319	0.599853
MIR4421	0.000932119	3.93855
RPL7P44	0.000966545	-0.60685
CCDC144NL	0.000988965	-0.695453
TMEM87A	0.00101171	0.582265
NPC2	0.00102258	0.586393
LINC02072	0.00110476	-1.37321
NHLRC2	0.00114201	0.574181
MIRLET7I	0.00114689	-0.702974
GPLD1	0.00120679	-0.59353
UBE2W	0.00121325	0.585755
LINC01297	0.00122878	-0.921475
MIR6719	0.00123949	-0.760289
MTND4P24	0.00129474	-0.574436
COLCA2	0.0013341	0.569019
LINC01721	0.00134157	-1.15185
CCDC39-AS1	0.00136943	-0.910917
RNU6-469P	0.0013759	-0.917562
VEGFD	0.00143816	-0.567763
APOC4-APOC2	0.00145951	-0.971708
RN7SL735P	0.00148657	-1.14478
HTR2A-AS1	0.00154706	-1.22668
RPL23AP49	0.00160249	-0.561272
ACTA1	0.00161913	-0.55532
OLFM1	0.00166354	-0.562888
RNU6-1169P	0.00168828	-1.12587
ATP8A2P1	0.00170761	-17.285
CMC4	0.00170761	-17.285
CPDP1	0.00170761	-17.285
MIR4478	0.00170761	-17.285
RNA5SP424	0.00170761	-17.285
RNA5SP505	0.00170761	-17.285
KRT17	0.00181397	0.557172
MTCO1P22	0.00182705	-0.57422
ZNF23	0.001844	-0.547961
SLFN14	0.00185602	-0.570719
LINC00894	0.00186807	-0.552719
KIAA0895L	0.00190523	-0.552046
ZNF589	0.00191376	-0.553386
C17orf99	0.00211148	0.564283
YY1	0.00214735	0.542944
KCNQ1	0.00225334	-0.547812
RNU5F-1	0.00227901	-0.5801
NTN3	0.00230036	-0.534847
COQ6	0.00232662	0.544406
HMGN2P34	0.00234517	1.35464
BTBD11	0.00235224	0.553206
RNU6-918P	0.00237185	3.45275
FAM209A	0.0024747	-0.535987
SMIM30	0.00249348	0.536713
SLCO4A1	0.00254747	-0.529443
RIPPLY2	0.00257907	-0.587818
ZRANB1	0.00271084	0.537594
PDZD7	0.00273584	0.536768
GUSBP12	0.00282146	-1.29044
ARHGEF19-AS1	0.00282623	0.527288
RPS3AP36	0.0028375	-0.528555
FAM92A1P2	0.00285924	-0.966702
HIST1H1T	0.00288358	-0.627739
FBXW12	0.00295486	-0.535108
DAAM1	0.00296144	0.523274
SLC39A9	0.00305283	0.527912
SRSF2	0.00305381	-0.527289
LINC00158	0.00306199	-0.569481
C1orf195	0.00307644	-0.53334
RNU6-531P	0.00312296	-0.541098
CEP19	0.00329809	0.51807
HORMAD1	0.00332856	-0.518823
ERGIC2	0.00334536	0.529109
VSNL1	0.003451	-0.516571
LRRC45	0.00346063	-0.532028
EIF4BP6	0.0034997	0.519288
RN7SL344P	0.00353886	-0.764046
ERBB4	0.00354496	0.579329
LINC02274	0.00356176	-0.691254
AGER	0.00364004	-0.540779
IGHV3-29	0.00365122	-1.00292
FEM1AP1	0.00369971	3.18053
CHCHD2P7	0.0037032	2.3688
DNAJB12	0.00379074	0.527078
GMDS	0.00382396	-0.522739
FAM161B	0.00382454	0.516196
LINC01509	0.00387089	0.628164
H3F3C	0.0039027	-0.508917
RNU6-584P	0.00400273	-0.60281
CYCSP51	0.00401139	-0.931662
ANKRD30BP1	0.00402682	-0.639573
VIPAS39	0.00406463	0.512559
ATP6V1D	0.00408221	0.502932
ATXN7	0.00408324	-0.512763
PFN1P3	0.00413457	-0.51564
RNU6-1201P	0.00427326	-1.11188
MTND2P22	0.00428614	-0.89176
CTBP2P8	0.00437003	-0.521687
NPIPA7	0.00447269	-0.902248
BAP1	0.00447894	-0.498829
LINC00052	0.00455861	-0.639452
CD68	0.00458316	0.505297
OOSP1P2	0.0045861	-1.12392
MPZ	0.00464783	-0.495687
TPH1	0.00467486	-0.497453
GPR75-ASB3	0.00476344	-0.498435
FAM122B	0.00479602	-0.497293
RNU6-757P	0.00482792	-0.561447
NIT2	0.00486726	-0.494191
MTND5P14	0.00492711	-0.662677
OR4D12P	0.00509908	2.98639
DDX23	0.00511385	0.494934
ABHD16A	0.0051199	-0.491398
LINC01422	0.00518861	-0.501211
BTF3P6	0.00529954	-0.504837
INE1	0.00532432	-0.488206
ST3GAL1P1	0.00533806	-0.51064
TACC2	0.00533986	0.498525
CNNM2	0.00535291	0.50376
BMPR1B	0.00535393	0.500976
ELP1	0.00538325	-0.49034
CNOT4	0.00547475	0.492851
RAMP2-AS1	0.00553115	-0.487166
ACE2	0.0055406	0.497948
SPIN3	0.00565015	-0.485448
ERICH1	0.00565205	-0.487043
THSD4	0.00566347	0.488111
EIF4BP7	0.00568702	0.490245
NPRL2	0.00569529	-0.483359
MARCKS	0.0057107	0.484276
CYP27B1	0.00571773	-0.494513
CHCHD2P11	0.00573206	-0.594717
HGS	0.00573712	-0.492532
PLP1	0.00575906	-0.483023
METTL11B	0.00593588	0.487267
MFSD11	0.00596198	-0.486546
IMP3P2	0.00597934	-1.3152
ACBD7	0.00603724	0.484881
SAMD10	0.00613207	-0.484146
ATF7	0.00624229	0.491791
CCDC137	0.00628036	-0.485733
LINC01307	0.00637125	-0.940534
PHBP21	0.00639072	-0.480943
PRDM5	0.00641324	-0.481767
HSD17B8	0.00642175	-0.480599
LINC002481	0.00646414	0.489185
GATA4	0.00647951	0.48653
RASGEF1C	0.00660054	-0.480244
TEX43	0.00660241	-0.47666
XPOTP1	0.00664311	0.486115
SNORD92	0.00665511	-0.637531
ANKRD20A21P	0.00666915	-0.479703
LINC00623	0.00684427	0.48072
MTCP1	0.00684744	-0.483522
NADK2-AS1	0.00685649	-0.485584
DPF1	0.00686196	-0.478437
C12orf80	0.00698371	0.566939
BOLA2P1	0.00698755	-1.29167
ZNF806	0.00701066	-1.51024
UBE2FP3	0.00702448	-0.468853
SNORA65	0.00702539	-0.47881
GFRA3	0.00704758	-0.473489
PDF	0.00708592	-0.471904
LINC02088	0.00715236	-0.847073
OR7E8P	0.0071804	-1.53119
TSPOAP1-AS1	0.00722236	-0.469144
TBC1D26	0.00732453	-0.616279
LNP1	0.00739576	0.473076
ENPP7P11	0.00741014	-0.470941
PCDHGB6	0.00754428	-0.473837
OR2T8	0.00764717	0.605621
WDR17	0.00778072	-0.467683
HCG9	0.00782534	-0.469211
AANAT	0.00785874	-0.470166
C1QTNF8	0.00787115	-0.473043
COX7A2P2	0.0078786	-0.510488
BAAT	0.00791823	-0.464346
RN7SL363P	0.00795884	-0.534021
MTUS2	0.00797174	0.467049
WARS2	0.00799955	0.467274
SNORD91B	0.00805128	-0.47636
LINC02355	0.0081063	-0.763671
GATM	0.00812091	0.463875
PPP2R3C	0.00820712	0.462427
RN7SL105P	0.00826125	-0.596016
EFTUD1P2	0.00830862	-1.2684
LINC01997	0.00830862	-1.2684
ZFP69	0.00837629	-0.463988
GOLGA6D	0.00841482	1.72215
COPS7A	0.00848681	0.462315
FUT8-AS1	0.00854498	0.46128
OGFR	0.00858729	-0.459846
CXorf49	0.00863083	4.68084
CXorf49B	0.00863083	4.68084
DEFB108D	0.00863083	4.68084
FGF7P5	0.00863083	4.68084
MIR206	0.00863083	4.68084
MIR514A1	0.00863083	4.68084
MIR6070	0.00863083	4.68084
MTATP6P25	0.00863083	4.68084
MTCO2P18	0.00863083	4.68084
NMTRS-TGA3-1	0.00863083	4.68084
OR10J3	0.00863083	4.68084
RNU6-11P	0.00863083	4.68084
RNU6-796P	0.00863083	4.68084
SNRPCP18	0.00863083	4.68084
SNX18P10	0.00863083	4.68084
ZNF75D	0.00873659	-0.461319
RUBCNL	0.00875044	-0.458272
BTN3A1	0.00876588	-0.464122
LINC01970	0.00877064	-0.466523
RPL6P5	0.00882477	0.86884
TSEN54	0.00889555	-0.460673
VEZT	0.0089274	0.456951
LCA5	0.00904783	0.45845
CLIP1-AS1	0.00907701	0.46729
RASL11B	0.00909949	0.458238
RPS5P3	0.00910147	-0.503772
IKBKE	0.00914713	-0.46901
VCPIP1	0.0091866	0.469022
LINC00402	0.00918987	-0.455951
MIR4507	0.00919241	0.876373
ACTR10	0.00919975	0.464979
EVX1	0.009239	0.457904
MTMR4	0.00925599	-0.471678
DNAJC8	0.0092671	0.459808
INPP5A	0.00928758	0.457152
ZNF576	0.00929054	0.473177
NDUFA5P8	0.00929798	2.7101
H3F3BP1	0.00933165	-0.455301
EVX1-AS	0.00935954	0.458566
DDX53	0.00941928	-0.62045
NPHS1	0.00945606	-0.465084
TM4SF20	0.00946377	0.460467
HNRNPA1P62	0.00946804	-0.51346
MIR3657	0.00952555	-0.547517
TUBB4A	0.00957478	-0.461729
SLCO4A1-AS1	0.00958693	-0.454682
HDLBP	0.00963985	0.454528
RARRES2P1	0.00966602	-0.469629
CBX3P3	0.00972053	-0.854313
CLEC19A	0.0097605	0.453465
STXBP1	0.00982369	0.460184
ATRNL1	0.00985665	0.456448
LINC01504	0.00986557	0.451705
RAB2A	0.00987461	0.457835
SPRYD3	0.00990662	0.457123
TXNRD3	0.00990954	-0.447251
FER1L5	0.00999353	-0.451509
RNA5SP443	0.0100118	-1.24387
PTPN14	0.0100197	0.450826
LRRC14B	0.0100249	-0.452898
STAC	0.0101203	-0.45143
LINC00501	0.010133	0.463189
TNFRSF13C	0.0102326	-0.453729
STYXL1	0.01029	0.449346
PITPNM2	0.0103067	-0.452474
LINC01726	0.0104072	-0.615789
GRK2	0.0104143	-0.447941
TMEM260	0.0104811	0.451967
OR8K3	0.0104832	-1.23775
RN7SKP121	0.0104832	-1.23775
CAPN15	0.0105173	-0.450541
RPL12P38	0.0105453	-0.443594
LINC01503	0.0105505	0.447765
DENND6A-AS1	0.0105548	-0.457578
RN7SL802P	0.0106542	-1.00534
MAP3K11	0.0106995	-0.446173
MEPE	0.0107057	-0.55648
RNY4P7	0.0107352	-0.796276
LIN28AP1	0.0107405	-1.00541
SSBP2	0.0107493	0.452464
RN7SKP7	0.0107494	-1.87317
CYP2C19	0.0107991	0.518999
ARHGEF3	0.0108354	-0.448307
STX16-NPEPL1	0.0108394	-0.446465
LINC01903	0.0108403	-1.09833
HMGCL	0.0108511	0.452159
CGB2	0.0108823	1.99167
ADSSL1	0.0109342	0.450862
C1orf147	0.011015	-0.459389
LINC02296	0.0110415	-0.659485
GAPDHP38	0.0110596	0.448166
OR2B2	0.0111352	-1.00064
DDX39AP1	0.0111818	2.58121
LACTB2-AS1	0.0112011	0.445404
SLC25A5P2	0.0113042	-0.442628
MTRF1LP2	0.0114314	-0.793173
XACT	0.0114455	0.548979
BRF2	0.0114681	0.445409
FAM111A	0.0114985	-0.453882
RPL3P6	0.0115177	-0.441503
INHBC	0.0115268	-0.445065
CDH12P4	0.0116087	1.97139
RNU7-115P	0.011727	-0.70742
PCYT2	0.0118371	-0.448206
FER1L4	0.0119481	0.449298
PAK6	0.0119513	0.438772
RHOV	0.0119898	0.441379
MPO	0.0119925	-0.439983
THOC7-AS1	0.0120045	-0.446725
GNRH1	0.0120048	-0.441383
SLC22A10	0.0120111	-0.542586
ANXA7	0.0120124	0.444887
ARF3	0.012017	0.44736
MAPKAPK3	0.0120358	-0.437632
COLCA1	0.0120779	0.436446
GUSBP2	0.0121009	-0.445308
ZNF658	0.0121895	-0.44605
GPX8	0.0123292	0.438118
LINC02043	0.0123308	0.441356
DNAJC14	0.01236	0.435023
SLC46A3	0.0123874	0.437161
PHYHIPL	0.0124096	0.438881
RPL29P12	0.0124798	-0.433303
MIR1184-2	0.0125534	0.623071
CENPL	0.0126536	-0.438359
RPL21P88	0.012662	1.00668
SNORD117	0.0127003	-0.440504
CALML3	0.012729	0.451357
MRPS33	0.0127348	0.439242
MIR4458HG	0.0128717	-0.432814
LINC01589	0.0128915	0.443163
SULT2A1	0.0129418	0.437881
KRT77	0.0130677	-0.784757
NDUFV1	0.0131088	-0.434746
RNU6-844P	0.0131195	-0.987487
COQ5	0.0132516	0.438886
FAM153B	0.0132801	-0.437509
C8orf34-AS1	0.0133477	-0.506648
PIANP	0.0134926	0.430786
HNF4G	0.01356	0.4399
HSD17B1P1	0.0136065	0.434607
ANKRD27	0.013718	-0.429467
CNMD	0.0137347	-0.435224
PACERR	0.0137882	0.435891
OR56B2P	0.0138739	1.90358
PDE4DIPP1	0.0141981	-0.619892
ZFP3	0.0142123	-0.434923
FN3K	0.0142216	-0.435687
ASCC1	0.0142274	0.430662
SENP3-EIF4A1	0.0142343	-0.427237
NRDE2	0.0143382	0.428775
ZFP36L1	0.0143704	0.4356
LRFN4	0.0143918	-0.428511
TF	0.0144647	-0.427336
GTF3C6	0.0144738	0.428919
HMGCLL1	0.014581	-0.429141
NEAT1	0.0145912	-0.428202
MIR5696	0.0146151	-1.00188
OVCH1	0.0146411	0.429683
C2CD3	0.0147368	-0.435694
IGFBPL1	0.0148154	-0.427193
ZNF283	0.0148907	-0.430022
MTCO1P30	0.0148931	-0.497422
FLII	0.0148949	-0.431613
SUB1P2	0.0149016	1.23212
LNX1-AS2	0.0149352	0.433749
ADAMTSL4	0.0149472	-0.42667
RPL12P44	0.0149716	-0.433851
MTCO1P31	0.0150369	-0.568966
RPSAP45	0.0150618	-0.422729
RPL36AL	0.0150699	0.425995
FAM8A1	0.0150932	-0.428797
RBM11	0.0151483	-0.423277
ATXN3	0.0151536	0.428066
OR1J4	0.0151665	-0.441233
MIR3181	0.0151695	-0.762709
FAAP100	0.0152226	-0.427569
TRMT10A	0.0152462	0.425601
MIR4686	0.0153388	-0.893545
SYT5	0.0154143	-0.427868
RPL8	0.0154506	0.437666
EIF3A	0.0154554	0.423011
PRKACG	0.01546	-0.508266
APPL1	0.0154607	-0.429844
TSPAN14	0.0154765	0.42182
CNPY1	0.0155409	2.43654
MAL2	0.0156239	0.425806
NPHP1	0.0156266	0.428437
GNB2	0.0156656	0.424854
ZIC4-AS1	0.0156927	1.35145
MIR7845	0.0157229	-0.88935
DNMT3B	0.0157358	-0.427375
KCNJ10	0.015855	-0.424274
ADH5P4	0.0158695	-0.428843
ZC2HC1C	0.0158926	0.422396
NGLY1	0.0159072	-0.427414
POM121C	0.0159324	-0.433433
HTR3E	0.0160119	0.421846
TNFRSF11B	0.0160755	0.4321
EXOSC3P1	0.016084	-0.421636
PSMC1	0.0160967	0.419191
ZNF705A	0.0161382	-0.59529
RN7SL477P	0.016148	-0.44729
ERVV-2	0.0161585	-0.510118
GPCPD1	0.0162098	-0.419627
HTR1E	0.0162565	-0.700809
PXDC1	0.0162992	0.419234
OR7E87P	0.0163134	1.34622
SHBG	0.0163804	-0.417811
MPP6	0.0164445	-0.416263
RAD21	0.0164732	0.425429
DCLRE1C	0.0165324	-0.429656
APOL2	0.0165726	-0.420614
FCN2	0.0165877	-0.524326
MYH3	0.0166934	-0.425839
MTCYBP28	0.0167165	-0.624262
CD63	0.0167204	0.42284
DPRXP5	0.0167245	-0.566957
TEKT4P2	0.0167364	-0.416849
RNU6-1088P	0.0167409	0.791607
HNRNPFP1	0.0167535	1.33748
UTP23	0.0167807	0.429657
SCDP1	0.0167818	-0.416273
IGKV1-9	0.0167835	0.417022
CA13	0.016801	0.422067
ALG14	0.0169037	0.420139
NPM1P21	0.0169359	-0.431242
MIR4799	0.0170149	-1.04024
MYL6P4	0.0170149	-1.04024
RNA5SP321	0.0170149	-1.04024
RNU6-24P	0.0170498	-1.04332
ATP6V0CP1	0.0170863	-0.418114
NARFL	0.0171365	-0.416133
PGLYRP1	0.017215	-0.428094
UNC93B3	0.0172275	-0.413824
LINC01523	0.0172754	0.952745
JAKMIP1	0.0172915	-0.418224
PIGP	0.0173431	0.415403
GXYLT2	0.0174267	-0.415299
ZNF397	0.0174514	-0.425298
PAX9	0.0174927	0.417065
FAM32BP	0.0174929	-0.568838
PTTG3P	0.0175043	-0.464181
ARMC2	0.0175117	0.421364
STEAP2	0.0175662	0.418354
RN7SL221P	0.017618	-0.418042
RNU6-398P	0.0176701	0.425198
CCT6P2	0.0177162	-0.411591
UBA5	0.0178399	-0.418505
FAM131C	0.017841	0.42861
TXNRD1	0.0178744	0.428496
DDX50	0.0178763	0.41232
TRAPPC6B	0.0179387	0.415879
PRSS54	0.0179598	-0.410982
PLAC1	0.0179871	0.422145
KRBOX1-AS1	0.0180026	0.414582
GSDMC	0.0180542	-0.420179
CLIC1	0.0180595	-0.416323
SPINK13	0.0180624	-0.416293
MIR6753	0.0180817	-0.412723
MRPL51	0.018082	0.412637
PLPP1	0.01815	0.412318
EDEM2	0.0182154	-0.411386
ZCCHC2	0.0184228	-0.421116
PABPN1L	0.0184652	0.53852
SMIM3	0.0184804	-0.415437
DUTP6	0.0185056	-0.411693
TBL3	0.0185132	-0.41086
MTND4P34	0.0185394	-0.937914
RBSN	0.0185998	-0.415059
PTPRD	0.0186045	-0.409724
SPATA41	0.018609	-0.412754
PDE10A	0.0186162	0.408339
RPL22P17	0.0186587	-0.661676
GLDCP1	0.0186983	-0.446064
LINC00298	0.0187023	-0.420124
CENPO	0.0187358	-0.409373
PACS2	0.0187399	0.413792
ARF5	0.0187589	0.425927
SNW1	0.018907	0.410021
VAV3-AS1	0.0189901	-0.6253
BACE2	0.0190259	0.412731
RGR	0.019085	-0.411899
FAM122C	0.0190935	-0.409723
IRF2BPL	0.0191817	0.409697
PPIEL	0.0192128	-0.41665
C16orf95	0.0192395	-0.409128
TRIM60P17	0.0192692	-0.567168
ASB16	0.0192889	-0.41272
CEACAM20	0.0193604	0.418847
NSRP1	0.019385	0.408534
MTATP6P19	0.0193863	-0.616876
XYLT1	0.0193902	0.42482
LINC01311	0.019397	-0.408071
ADAM11	0.0194396	-0.410283
SIRT1	0.0194728	0.410346
LINC02102	0.0195046	-0.417721
ARPC3P2	0.0196144	-0.411334
POU5F2	0.0196494	0.411183
TMEM59	0.0196659	0.41518
SYT9	0.0197064	-0.406383
ZNF512B	0.0198504	-0.410362
CXorf40B	0.0198516	-0.40731
LINC01423	0.0198719	-0.573112
KCNE1	0.0198869	-0.408021
TBC1D22A-AS1	0.0199312	0.409121
LINC00678	0.0199378	-0.650233
SEC13P1	0.0199699	-0.411987
PSMB8	0.019997	-0.409653
FOXL1	0.0200134	0.405875
KCTD11	0.0200241	0.414523
SPTLC2	0.0200309	0.408155
ALMS1P1	0.0201161	-0.412558
SMURF2P1	0.0201572	-0.405344
MRS2	0.0201706	-0.408706
GDPD5	0.020172	-0.403585
TFCP2	0.020241	0.404251
FAM84B	0.020282	0.414881
MTND6P4	0.0202954	-0.403941
ZNF674-AS1	0.0203237	-0.403433
SLC16A6P1	0.0203436	-0.409672
IFRD2	0.0203796	-0.402017
ZNF135	0.0203882	-0.403839
DSTNP2	0.0204089	0.404902
NR2C1	0.0204165	0.406078
RNU1-87P	0.0204634	-0.85791
C9orf41-AS1	0.0205312	-0.407153
CICP18	0.0205614	3.8029
RN7SL702P	0.0205614	3.8029
RNA5SP228	0.0205614	3.8029
RPLP0P7	0.0205614	3.8029
TRAV20	0.0206619	-0.41119
S100B	0.020662	-0.405655
RNF138P1	0.0206837	-0.413295
NKX2-1	0.020686	0.435459
FAM205A	0.0207572	-0.503009
YWHAZ	0.0207606	0.413371
LHX4	0.0207709	-0.405459
TKFC	0.0208022	-0.414537
MNX1	0.0208286	-0.409414
MT-TM	0.0208633	0.416881
KRT18P32	0.0208826	0.543204
KCNJ9	0.0208917	-0.403446
ISCA1P6	0.0209783	-0.519517
HERC2P2	0.0210025	-0.40775
SAXO1	0.0210356	-0.405113
RNF123	0.0212005	-0.404295
RNU6-312P	0.0212142	-0.405171
CCDC88C	0.0213835	0.398983
LIMD1	0.0214977	-0.403246
RN7SL566P	0.0215628	-0.401776
PLGRKT	0.0216071	-0.403669
FKBP5	0.0216176	-0.4036
MYT1L-AS1	0.0216259	-1.13558
HSFX2	0.0216331	0.530414
MAPK4	0.0216488	-0.4069
RN7SL744P	0.0217444	0.468204
CYP2D7	0.0218076	-0.398729
MTND4LP7	0.0218123	-0.566806
SGMS1	0.0218988	0.398691
GOLGA5	0.0219469	0.402035
C16orf89	0.0219596	-0.410904
ANKS1B	0.0220544	0.401181
IGLL1	0.0221061	-0.414376
SERPINA1	0.0221129	0.408123
ZNF558	0.022201	-0.399452
CAPNS2	0.0222262	0.405368
NARSP2	0.0223054	-0.68906
MIR6723	0.0223111	-0.396232
FAM160B1	0.0223178	0.399522
GPRC5D	0.0223338	0.402535
LINC00880	0.0224481	0.403159
ALKBH1	0.0225425	0.398411
NKPD1	0.0226151	-0.399683
QRICH1	0.022693	-0.394971
FOXI1	0.0226973	0.407445
KRT8P22	0.0227639	-0.415713
DUPD1	0.0227848	-0.614725
ABHD4	0.0227881	0.401073
TSGA10IP	0.0228497	-0.399043
HNRNPKP1	0.0228715	-0.394146
LINC00944	0.0228877	-0.402602
NAV1	0.0229209	0.398788
SPATA31A1	0.0229213	-0.753714
OPRD1	0.022961	0.402638
BOLA3P3	0.0229743	-0.396829
ACSF2	0.0229752	0.407458
RN7SL688P	0.0229814	-0.497364
MYD88	0.0230032	-0.39972
OTUD4P1	0.0230321	-0.401811
MZT1P2	0.0230556	0.507533
VKORC1	0.023089	0.410039
MAP6D1	0.023136	-0.396406
GTF2IP4	0.0231397	0.403442
LINC01524	0.0231552	-0.440941
CXCL1	0.0231746	0.401441
DTX1	0.023207	0.397852
E2F3P1	0.0232073	-0.419348
ARSH	0.0232187	0.403226
CTAGE13P	0.0233152	-0.661584
EIF1B-AS1	0.0233164	-0.396238
PRDX2P3	0.0233586	-0.409351
PIDD1	0.0233758	-0.398748
LINC00328-2P	0.0233923	-1.73009
C1orf229	0.0234304	-0.394304
BEND3	0.0234859	-0.396238
HNRNPA1P27	0.023514	-0.394007
MIR181A1HG	0.0235572	0.39972
SYTL5	0.0235789	0.399358
SNORA68B	0.0235848	-0.401468
CCDC85C	0.0236087	0.395003
LRRC2	0.0236226	-0.393773
RNU6-1238P	0.0236311	-0.403882
SELENOF	0.0237448	0.400813
PGAM1	0.0237556	0.395761
RNF152P1	0.0237557	-0.432995
NBPF15	0.0238255	-0.395841
RPSAP66	0.0239079	1.6988
ARIH2	0.0239516	-0.396879
KRT18P33	0.0239875	-0.404833
MVB12B	0.0240607	-0.393211
EIF4HP2	0.0240921	0.400137
DHRS7	0.0241003	0.397717
IGKV1-33	0.0241322	-0.408349
MYL7	0.024194	-0.59145
SH3D19	0.0242231	0.397779
MIR378A	0.0242346	-0.454671
CIB4	0.0243139	0.39939
NOVA1	0.0243594	-0.393219
IGHV3-37	0.0243634	-0.79753
RRM2B	0.0243684	0.408319
TRAJ35	0.0243924	-0.745851
DKKL1	0.0243984	0.394816
OR2W3	0.0244092	0.400772
RNU6-876P	0.0244962	-0.500448
GUSBP5	0.0245133	-0.391796
MIR222HG	0.0245443	-0.389481
PDLIM1	0.024557	0.397313
MAP3K9	0.0245798	0.393119
KRTAP3-1	0.0245916	0.401698
MPHOSPH9	0.0246582	-0.399162
ACTN4	0.0246602	-0.392564
TMTC3	0.0246639	0.393705
NKIRAS2	0.024728	0.400142
FMO8P	0.0247292	-0.902581
RNF10	0.0247952	0.399127
RNU6-158P	0.0248129	-0.983096
ZXDC	0.024881	-0.391574
RNU6-353P	0.0248834	-0.398083
OLA1P3	0.0249056	-0.475865
DDN	0.024962	-0.39291
ACAD11	0.0250317	-0.394569
GAL3ST4	0.0250545	0.395967
OR9G2P	0.0250891	-1.71615
NT5C2	0.0251087	0.393382
CPSF7	0.0251466	-0.398916
EIF2AK2	0.0251532	-0.395039
C14orf178	0.0251814	0.389893
EXT1	0.0252196	0.389168
FAM229B	0.0252391	0.401278
SRGAP1	0.0252999	0.398062
LINC02041	0.0254151	0.391889
SRPK1	0.0254301	-0.39192
HMGCS2	0.0254772	0.396275
CEP250	0.0255204	-0.393344
ARPC1A	0.0256255	0.394633
RNU6-882P	0.0256873	-0.390497
EIF3LP1	0.0257558	-0.393651
MIR6080	0.0257742	-0.405309
KCNB2	0.0257858	0.389965
OR4A13P	0.0258142	-1.71042
RNU1-120P	0.0258485	-0.480592
FPGT-TNNI3K	0.0258724	-0.396254
PLEKHF2	0.0259103	0.398613
ITPRIPL1	0.0259146	-0.387689
PROK2	0.0259414	-0.391598
ELK3	0.0259678	0.388042
FAM25E	0.0260366	-0.513958
MTRNR2L4	0.0261915	0.394036
INPP5D	0.0262222	-0.388294
BHLHB9P1	0.0262342	-0.981255
ACTG1P24	0.0262379	-0.390295
SUMO1P2	0.0263315	-0.515553
TUBA3GP	0.0263467	-0.736774
CAPN1	0.026358	-0.387629
ATP2A1-AS1	0.0263583	0.385349
DMAC1	0.0263872	-0.385382
C5orf42	0.0264728	-0.393314
RNU6-1245P	0.0265429	-1.11705
LINC00535	0.0266463	-0.392118
SMARCE1P2	0.0266541	-0.390577
CDK17	0.0266835	0.386015
CCDC144CP	0.0267601	0.389973
MTCO1P40	0.0267614	-0.384263
ACTBP13	0.0268438	-0.392012
ZNF462	0.0268762	0.391781
ARIH2OS	0.0269194	-0.38949
KRT8P18	0.0269295	-0.40226
TBL1XR1	0.0269493	0.384385
TRMT61B	0.026978	-0.385235
TBC1D3H	0.0270085	2.13852
NCOA4	0.0270225	0.388788
POT1	0.0270374	0.393394
RNF43	0.0270454	-0.385272
LINC02528	0.0270494	0.574429
OR13H1	0.0270831	-0.732386
IFIH1	0.0270916	-0.395058
ATG10-IT1	0.0271021	-0.607778
PMS2	0.0271072	-0.392464
EBAG9	0.0271132	0.391811
RNU6ATAC	0.0271577	-0.416683
CFAP77	0.0271725	-0.388104
PAGE4	0.0271824	-0.470115
LINC00957	0.0271993	-0.383867
LINC01687	0.0273297	-0.404376
ABCB10P1	0.0273691	-0.622584
MIR1238	0.0273708	2.13964
OR5AC4P	0.0273708	2.13964
PRRC2CP1	0.0273708	2.13964
PARP4P2	0.0273814	-0.385975
RNU6-131P	0.0273939	3.51146
TMEM65	0.027408	0.391966
LPAR4	0.0274201	0.384435
ASH2LP2	0.0275202	-0.694756
ADPRM	0.0275228	0.389633
FAM99B	0.0276163	1.63547
CHST8	0.0276468	-0.389169
LUC7L2	0.0277077	0.38823
ZNF559-ZNF177	0.0277145	-0.382536
ACSM4	0.0277407	-0.383887
FYTTD1P1	0.0277655	-0.544987
MIR4511	0.0277799	-0.973166
CX3CR1	0.0278171	0.384037
EYA1	0.0278584	0.390424
TBRG1	0.0278886	-0.392834
ABCA4	0.0279239	-0.380596
TBC1D8B	0.0279904	0.38553
NPM1P30	0.0280153	-0.519527
RNU6-430P	0.0280807	-0.603302
SP9	0.0281489	0.389307
ANKRD20A17P	0.0281521	-0.540514
CRCP	0.0281945	0.391374
TEX10	0.0282347	-0.3819
SLC38A3	0.0283107	-0.381325
SNORD13E	0.0283793	-0.462258
TRPM2	0.0283998	0.384141
TMEM107	0.0285129	0.381882
DHRSX	0.0285287	-0.381976
KRT18P63	0.0286636	-0.383372
TAGLN3	0.0286774	-0.382119
PPIAP3	0.0287237	-0.379804
PPP2R2D	0.028759	0.388293
MIR181B1	0.0288816	1.19272
SP7	0.0289498	0.387412
GALR3	0.0291087	-0.380711
TMEM240	0.0291377	0.381439
MYL8P	0.029197	-0.432038
RPAP2P1	0.0291978	-0.486161
GAPDHP51	0.0292015	-0.635797
RPL7P24	0.0292213	-0.393777
ALDH3A1	0.0292369	0.383609
NFYAP1	0.029292	-0.481882
RFPL4AL1	0.0292984	0.767066
CDH19	0.0293025	-0.380556
RNA5SP456	0.0293133	-1.28468
LINC02206	0.0293608	0.596741
RNA5SP304	0.0293677	-0.96524
WARSP1	0.0293719	-0.564902
ST13P19	0.029387	0.381534
RN7SL305P	0.0293884	-0.816185
CAV3	0.0293942	-0.409033
NCOA2	0.0294203	0.386704
RNU6-1017P	0.0294363	-0.758801
SERPINB7	0.0294423	0.384135
FBXO33	0.029446	0.38397
AHCYP7	0.0294465	-0.575531
EXTL1	0.0294485	-0.38049
BDKRB2	0.0294844	0.381077
CYP26A1	0.0295241	0.384479
BANF2	0.029561	-0.395791
RPS18P6	0.0296259	1.07197
PLAA	0.0296345	-0.379762
LINC01890	0.0296646	-0.829279
THNSL1	0.029706	0.380843
SYVN1	0.0297331	-0.390758
MIR1229	0.0297978	1.35425
LZIC	0.0298277	0.379186
RN7SL111P	0.0298713	-0.723132
IGSF11-AS1	0.0299249	-0.869972
ZNF234	0.0299381	-0.379747
PINK1	0.0299793	0.383828
KRT17P3	0.0299833	0.502201
NFKBIB	0.029988	-0.383414
MTND1P37	0.0299939	2.08181
SLC25A6P4	0.0300104	0.548256
LACTB2	0.0300527	0.379627
TBC1D8-AS1	0.0300579	0.376002
FKBP4	0.0300784	0.38466
MTCYBP6	0.0301184	-1.08495
UBQLN1P1	0.0301184	-1.08495
WDR64	0.0301402	-0.38186
BMS1P10	0.0301428	-0.376722
HM13-IT1	0.0301725	-0.381852
SLC7A5	0.0301819	0.384267
RLBP1	0.0302052	-0.38348
OSGIN2	0.0302241	0.388533
UBE2Q2L	0.0302425	-0.423323
PPP5D1	0.0302652	-0.383561
RAB20	0.0302831	-0.381585
RNU6-744P	0.0303286	0.376717
ALDH1L2	0.0304258	0.380819
CCDC160	0.0306771	0.424998
OGFRL1	0.0307124	-0.374889
TBCA	0.0308509	0.377923
PRKAG3	0.0308696	0.479004
MIR4671	0.0309157	-1.27256
LINC02317	0.0309177	-0.957579
ARPC3	0.0309321	0.376909
LINC00381	0.0309407	-0.633216
RNA5SP47	0.030993	-0.685419
SBNO1	0.0310287	0.380715
BLOC1S5	0.0310481	-0.37881
ZNF76	0.0310571	-0.379242
SEPHS1P4	0.0310683	0.3817
GPR107	0.0311281	0.376458
KLHL11	0.0311654	-0.376973
STAB2	0.0311832	-0.378507
PSMB5	0.031209	0.37658
ALG10	0.0312186	-0.383038
MYO3B	0.0312676	0.376921
ALG1L6P	0.0313289	-0.382912
LINC01874	0.0313335	-1.67051
KCNC4-AS1	0.0313377	-0.375896
PRELID3BP10	0.0313571	-0.424264
RPL7L1P9	0.0314108	-0.54647
LPL	0.0314684	-0.380468
MRGPRG-AS1	0.0314707	0.80328
SCYL2	0.0315632	0.37666
PHLDA3	0.031574	0.379524
FAM69B	0.0315809	-0.387603
ST13P2	0.0316145	-0.504308
RPS2P1	0.031629	-0.383842
MGAT5	0.0316515	-0.377927
LINC01659	0.0316545	0.37493
CCL3L3	0.031675	-0.376727
SAP30BP	0.0317189	-0.381258
FTLP6	0.0317357	-0.495424
LINC01765	0.0317359	0.382266
NCOA4P2	0.0317936	-0.65227
RNPS1P1	0.0318177	-0.379866
RNU6-50P	0.0320578	-0.425672
EIF1P7	0.0321165	0.377567
CAPN8	0.0321871	-0.370701
ATP6V1E1	0.0322633	0.379787
SNORD116-19	0.0322666	-0.67843
HTR3E-AS1	0.0322883	0.487461
LRIG1	0.0323096	-0.377084
ASIC1	0.0323434	-0.37331
PGF	0.0323626	0.380395
PDZD3	0.0323731	0.376764
GAD1	0.0323814	0.373704
MPDU1	0.0324001	0.374055
PLBD1	0.0324332	0.384782
ZNF30	0.0324555	-0.37357
UCP3	0.0324789	-0.378236
ACAD10	0.0325542	0.377766
PPP4R1L	0.0325917	-0.371633
GRID2	0.0326152	-0.44381
OTUD1	0.0326667	0.372967
TMPRSS4-AS1	0.0327316	0.371989
MGAT3	0.0327492	0.376798
SNX15	0.0328335	-0.374114
FBXW7	0.0328772	-0.372718
ZFAT	0.0329224	0.378589
TEX26-AS1	0.0329722	0.373008
SPINK1	0.0330465	0.380372
TRIM17	0.0331137	-0.372217
MAGEB18	0.0331208	-0.709005
MTG2	0.033158	-0.371309
HADHB	0.0332164	0.378086
HNRNPCP1	0.0332339	0.370307
RHOU	0.0332509	0.371558
AZU1	0.0334495	-0.372596
DSTNP5	0.0334765	1.31937
SERPINA9	0.0335637	-0.38166
MIR3667	0.0335663	-0.672771
RAD52	0.033609	-0.374028
IMP4	0.0336513	0.372568
RNU6-1278P	0.0336551	-0.474738
MIR6730	0.0336857	-0.40124
HMGB1P15	0.0337133	-1.65499
SERP2	0.0337385	-0.368076
LINC00342	0.033739	-0.371589
ENGASE	0.0337503	-0.370723
LMX1B	0.0337527	-0.372416
RBM23	0.0337552	0.375468
RFPL1	0.03378	0.373239
BCL2L15	0.0338432	0.374267
NOL7	0.0338567	-0.376331
ACTN4P1	0.0338927	-0.368849
STARD5	0.0339492	-0.378505
RPL23AP50	0.033988	-0.442546
MAPRE1	0.0340155	-0.368345
MOCS3	0.0340381	-0.368853
BYSL	0.0340979	-0.375319
DEFB123	0.0341883	-1.652
IGKV1D-32	0.0341883	-1.652
IGLJ7	0.0341883	-1.652
MIR3142	0.0341883	-1.652
MIR4425	0.0341883	-1.652
MIR4457	0.0341883	-1.652
MIR6827	0.0341883	-1.652
POM121L8P	0.0341883	-1.652
RNU1-23P	0.0341883	-1.652
RNU6-1144P	0.0341883	-1.652
CATSPERZ	0.0342084	-0.654097
METTL2B	0.0342922	0.374836
KRT8P42	0.0343013	0.374211
GSTM3P2	0.0343023	-0.421811
MTRF1LP1	0.0343026	-0.553018
KRCC1	0.0343187	0.37038
RPL21P90	0.0343209	0.394394
FAM180B	0.0343288	-0.382038
HNRNPA3P9	0.0343396	-0.373717
RNU6-1065P	0.0343785	-0.368769
TMEM89	0.0344548	-0.367207
RNU6-145P	0.0344709	-0.639511
ANKRD36P1	0.0344801	3.28453
OR4D2	0.0344801	3.28453
OR5T2	0.0344801	3.28453
POLR3KP1	0.0344801	3.28453
VN1R105P	0.0344801	3.28453
BTF3P7	0.0345221	-0.367852
MAPK8	0.0345389	0.36937
MIR215	0.0345869	0.474135
DRAXINP1	0.0346115	-0.739628
CCDC159	0.0346203	0.369274
LRTM2	0.0347979	-0.372528
DOC2B	0.0348277	-0.369327
CCRL1P1	0.0348582	-0.560972
MRFAP1L1	0.0348649	0.369813
ZNF276	0.0348835	-0.370344
CSNK1A1L	0.0349083	-0.439339
OR7E109P	0.0349301	-0.66684
PTGES3L	0.0349608	-0.366708
HSPB1P1	0.0350097	0.378073
ZNF577	0.0350857	-0.366452
RGS12	0.0351755	-0.369029
DOK4	0.0353351	0.374529
EEF1DP1	0.0353841	0.381365
KIAA0319	0.0354196	0.369189
CR1L	0.0354306	-0.374074
COX16	0.0354683	0.369127
KLHL7-AS1	0.0355545	0.373834
PITPNM1	0.0355609	-0.365095
USMG5P1	0.035573	-0.362717
IGKV2D-10	0.0356522	1.13709
RPL9P7	0.0356685	-0.364371
ZACN	0.0356991	-0.367074
H1FNT	0.0357451	-0.451828
RN7SL834P	0.0357512	-0.368098
CYCSP46	0.035838	-0.738173
TVP23CP2	0.0358385	-0.422419
C12orf49	0.0358893	0.366203
RAPGEF2	0.035911	-0.36682
PCDHGB4	0.0360976	-0.364041
SMAP2	0.036149	-0.366371
PDP2	0.0362236	-0.364614
PPIAP9	0.0362514	-0.367813
LINC01816	0.0362556	-0.362795
MIR6747	0.0362874	0.703316
ZNF665	0.0362913	-0.364884
NBEAL2	0.0363166	-0.365308
ANKRD28	0.0363765	-0.366651
CHCHD2P1	0.0364176	0.874892
PRR18	0.0364189	-0.375266
PAM16	0.0364227	-0.364206
PTPRG	0.0364292	-0.377438
PRTN3	0.0364908	-0.385599
JOSD1	0.0365101	-0.367756
SPATA16	0.0365108	-0.839923
RN7SL89P	0.0365952	-0.846927
RHOT2	0.0366267	-0.368728
ACOT6	0.0366535	-0.370815
LINC02082	0.0366648	0.707143
FBXO31	0.036785	-0.363168
NCR3LG1	0.0367934	-0.365304
KHK	0.0368379	0.372288
OR7L1P	0.036866	1.02686
IGHV7-81	0.0368677	-0.363216
MIR182	0.0369014	-0.735197
LINC00524	0.0369021	-0.360627
UBXN2B	0.0369656	0.368711
RNA5SP130	0.0370411	1.53096
RNA5SP243	0.0370657	-0.731783
FTX	0.0371692	-0.362371
LDHD	0.03721	-0.362668
RPL7P13	0.0372126	-0.383989
ARFGEF1	0.0372897	0.367596
BRPF1	0.0373347	-0.361346
BLOC1S2	0.0373904	0.362276
ITFG2-AS1	0.0374243	0.369073
SEC22C	0.0375138	-0.367443
LINC01808	0.0375323	-0.735532
RPSAP65	0.0375698	1.29415
FAM213A	0.0376956	0.368839
EHMT2	0.0378301	-0.36277
WBP1L	0.0378766	0.360891
BEND3P2	0.0379454	-0.573854
C11orf53	0.037949	0.35955
RN7SKP179	0.0380446	-0.584535
ATP6V1C1	0.0380697	0.371934
OR6B2	0.0380932	1.12924
CFTR	0.0381845	-0.362997
SYNJ2BP-COX16	0.038193	0.928443
TUSC5	0.0382291	-0.359672
RPS5P2	0.0383596	-0.364284
TCTE1	0.0383657	-0.359503
SNORA80A	0.0383663	-0.470571
RNU6-605P	0.0384253	-0.850989
MIEF1	0.0384468	-0.361161
IFI16	0.0384583	-0.366363
NPY2R	0.0384652	-0.368554
BBS12	0.0385418	0.372637
VTI1B	0.0386031	0.364058
ERICH2	0.0386379	0.365507
DLSTP1	0.0386501	-0.359787
TBC1D3C	0.0386598	1.52042
SNORD56B	0.0387007	-0.774417
RNU4-78P	0.0388641	-0.363248
NRAS	0.0389117	0.36607
TCF19	0.0389136	-0.369039
C12orf4	0.0389144	0.366352
CBX8	0.0389258	-0.359168
RPL21	0.0389888	0.361417
ZNF341	0.0391079	-0.360496
CKMT2-AS1	0.0391185	-0.360483
NECTIN3-AS1	0.0391269	-0.362098
PCDHB5	0.0391493	0.360267
MYO7A	0.0391508	-0.361808
WNT16	0.0391819	-0.363091
POU5F1P5	0.039212	0.457953
IKBKB	0.0393587	-0.357599
TMEM55B	0.0393747	0.359093
ADAMTSL2	0.0393822	0.363333
CDYLP1	0.0394103	-0.836404
HIGD1AP14	0.0394166	-0.361498
CCL3	0.0394413	-0.361214
CHST7	0.0394996	-0.359134
TMEM262	0.0395439	-0.36082
MROH5	0.0396049	-0.365282
SMLR1	0.0396204	-0.358379
ZNF479	0.0396366	-0.652211
ZNF544	0.0396461	-0.355691
INHBE	0.0396478	0.362909
ACOT9	0.0396487	-0.358752
LINC01832	0.0396697	-0.686466
LINC02446	0.0396937	-0.367051
ACTR1A	0.0397194	0.35994
ZNF204P	0.0397428	-0.358885
GOLGA8IP	0.0397558	0.436555
USP7	0.0397704	-0.356633
TSPOAP1	0.0398809	-0.359804
GJB6	0.039908	0.357066
RNU2-7P	0.0399388	-0.357635
GYG2	0.0399483	-0.359296
RNU6-379P	0.0400569	-0.633099
HIST1H3J	0.0400982	-0.358918
MRGPRG	0.040109	0.853588
RPL12P32	0.0401171	0.357188
ZNF807	0.0401568	-0.362375
KNOP1P2	0.0401637	-0.359179
LINC01730	0.0402571	-0.354855
TCF20	0.0402608	-0.359859
LINC00167	0.0403136	-0.355446
IFNLR1	0.0403333	0.36311
RIMBP3	0.0403761	-0.362254
ZEB2P1	0.0403894	-0.598581
EEF1A1P24	0.04051	-0.354958
PRH1	0.0405471	-0.364227
RPL10P3	0.0405619	-0.353991
FAM227B	0.0405624	0.36203
IRAK2	0.040631	-0.355166
RNU6-322P	0.0406569	-0.368312
NNT	0.0408427	-0.357386
RPL36AP53	0.0408968	1.92054
MINOS1-NBL1	0.0409241	-0.72435
PRPF40A	0.0409396	-0.359379
KRT20	0.0409585	0.355537
NDUFAF5	0.040961	-0.355758
MED28P1	0.0409672	0.432253
NME2	0.0410154	-0.356618
SLC25A15P3	0.0410875	-0.401038
C2orf48	0.0411568	-0.356062
CCNYL2	0.041159	0.453401
RNU6-1231P	0.0411656	-0.46375
CDH22	0.0411828	-0.357634
POU4F2	0.0412386	-0.518144
LINC01153	0.0412803	-0.830447
SEC22A	0.0412964	0.35758
HNRNPCL1	0.0413165	0.379875
ZNF747	0.0413714	0.363194
HYAL3	0.0414644	-0.356325
XKR6	0.0415287	-0.356499
OR1J1	0.0415437	-0.394892
SERINC4	0.0416148	0.353963
SOWAHA	0.0417085	-0.355247
ZNF205	0.0417243	-0.356242
PRMT7	0.0417295	-0.354516
ONECUT2	0.0417483	0.355033
CACUL1	0.0417518	0.356627
DEFB131A	0.0417626	-0.911031
NRIR	0.04179	-0.359881
NANOGNB	0.0417936	3.0984
UCKL1	0.0418155	-0.353924
KDM5C-IT1	0.0418298	-0.381743
ESRRAP1	0.0419071	-0.373201
GOLGA7B	0.0419411	0.372127
BMF-AS1	0.0420125	0.354525
CFAP53	0.0420482	0.361038
PGAM1P6	0.0420964	-0.389132
DPY19L4	0.0421074	0.360904
SLC35G6	0.0421479	0.366331
UBP1	0.0421549	-0.354117
HMGA1	0.0422425	-0.352881
TCEAL4	0.0422536	0.35707
DOC2A	0.0422675	-0.35351
PCNX4	0.0422817	0.354111
DIDO1	0.0422823	-0.354232
HMGN2P11	0.0423059	-0.817992
GLIPR1	0.0423149	0.352585
RPL3P11	0.0423261	-0.641736
TUBE1	0.0423348	-0.354371
LINC01829	0.042349	-0.357154
LINC00472	0.0425178	0.351928
LINC01961	0.0425201	1.47816
CA3-AS1	0.0425627	-0.36125
FNDC7	0.0425848	-0.371347
GGA3	0.0425898	-0.356979
CHTF18	0.0425987	-0.353706
PCDHGC4	0.0426137	-0.350466
TSPAN32	0.0427435	-0.354279
RAB3GAP1	0.0427916	0.353015
PAPPA2	0.0427951	-0.355287
RNU1-134P	0.0428135	-0.362084
COX4I1P1	0.0428981	-0.514083
UNC119	0.0429294	-0.355354
BRDT	0.0430214	0.393418
MIR339	0.0430242	-0.354408
CACNB3	0.0430699	0.354465
AKAP2	0.0430743	-0.35148
GYG2-AS1	0.0430897	-0.594652
RNU4-36P	0.0430977	-0.538803
IGHV7-56	0.0430998	-0.543236
NLRP4	0.0431862	-0.380916
HMGA1P2	0.0432277	-0.352315
SLC37A4	0.0432467	-0.351872
XPNPEP1	0.0432616	0.351674
TSPYL6	0.0432959	-0.433777
RPL5P12	0.0432995	-0.350806
METTL4	0.0433205	0.352332
GLRXP3	0.0433792	-0.387018
IRF9	0.0434236	-0.354029
PPIAP19	0.043505	0.357962
RNU6-1297P	0.0436104	-0.615688
MIR4323	0.0436336	-0.904647
PNP	0.0436371	0.351115
LINC01537	0.0436585	-0.351496
NANOGP4	0.04371	-0.356257
CCDC39	0.0437121	-0.355007
SOS2	0.0437467	0.349928
LINC01675	0.043767	-0.354451
SH3GLB1	0.0438273	0.356725
RN7SL15P	0.0438695	-0.349343
IQCF5-AS1	0.0438808	-0.568393
NIFKP6	0.0439006	-0.35523
SPDYE17	0.0439424	-0.414381
USP50	0.0439583	0.350276
MOAP1	0.0439724	0.354898
EGLN3-AS1	0.0439811	0.363489
TEF	0.0440018	0.350046
SLX1A	0.0440024	-0.468968
ZNF425	0.0440185	0.352836
LINC01502	0.0441107	-0.371963
AMER1	0.0441247	-0.349377
PIPOX	0.044128	-0.352471
YBX1P7	0.044135	-0.613385
LINC02243	0.0441453	0.482946
LRFN3	0.0441459	-0.354758
PRSS48	0.0441621	-0.352342
PCF11	0.0441701	-0.351959
TRAPPC2	0.0441718	-0.351753
NUMB	0.0442479	0.350447
C3orf85	0.0442587	0.357514
CICP12	0.0442913	1.47422
ITGAV	0.0443488	0.352167
RSRC2	0.0444046	0.349931
RNU6-944P	0.0444202	-0.382297
PPM1E	0.0444624	-0.353587
CCDC42	0.044466	0.390027
IL1F10	0.0444906	0.617719
P2RX5-TAX1BP3	0.0445462	-0.353831
AQP11	0.0445979	-0.350025
ZPBP	0.0445987	-0.38587
MIR4677	0.0446022	0.373423
NHS	0.0446272	0.351858
CPB1	0.0446531	0.351829
RNA5SP483	0.0446607	-0.486394
TRBV10-3	0.0447041	-0.351144
DERL1	0.0447901	0.362342
NSMCE2	0.044838	0.362389
DSCR9	0.0448603	-0.351233
MED30	0.0449286	0.353549
COX7CP1	0.0449478	-0.353034
TFAP2C	0.0450106	0.354298
ACTR5	0.0450289	-0.349331
MIR8071-1	0.0451497	-0.395642
LINC00618	0.0452672	-0.345491
ARL3	0.045302	0.35141
WDR89	0.0453769	0.348283
CCDC115	0.045392	0.352825
NISCH	0.0454527	-0.349687
SEPT2	0.0455185	0.357392
GRHL1	0.0455201	0.346714
ASB14	0.0456907	-0.354707
ZFP30	0.0456955	-0.348555
ITPRIPL2	0.0457584	0.347105
SPIRE2	0.0457714	-0.346522
SLC9A3P2	0.045849	-0.668545
DBNDD2	0.0459111	-0.347112
PHF7	0.0459275	-0.358947
SMAGP	0.0459699	0.359361
NLRP6	0.0459748	-0.352093
GLYATL2	0.0459817	-0.352899
PALM3	0.0460461	0.352242
MIR6782	0.0460651	0.888897
PID1	0.046084	0.357369
SPDYE13P	0.0461204	1.07508
ZNF827	0.0461309	0.346648
KCNQ1-AS1	0.0461719	-0.348544
PSG2	0.0462321	-0.563964
UBQLN4P1	0.0463454	-0.347687
RPS20P15	0.0463498	-0.371578
NPIPB13	0.0463724	-0.344682
DLAT	0.0464351	-0.350694
MTCYBP18	0.0464561	-0.344261
RPS23P3	0.0465255	1.43982
AARSD1	0.0465267	-0.345285
SRRM5	0.0465345	0.347881
CREG2	0.0466638	0.347295
ST6GAL2-IT1	0.0466951	-0.395938
SLC38A2	0.0467018	0.349484
BEND5	0.0467188	-0.350353
LINC01250	0.0467412	-0.355731
ZDHHC23	0.0468775	-0.344895
MKS1	0.0469709	-0.343855
LZTS2	0.0469875	0.350461
EPM2AIP1	0.0470011	-0.349544
ASIC2	0.0470437	-0.349202
ACTL7A	0.0470598	-0.667024
RBM8B	0.0470969	-0.346045
SLC44A1	0.0471663	0.343241
BMP4	0.0471669	0.346846
SPC24	0.0471712	-0.356962
BRINP2	0.0472157	0.344456
FAM26E	0.047219	0.343801
CXXC1P1	0.047223	-0.494742
LINC02370	0.0472595	-0.698207
CTBP2P5	0.0472779	-0.663086
FEN1P1	0.0473341	-0.459432
RAB24	0.0473743	-0.344547
LCE5A	0.0473753	0.890878
BRCA2	0.0474161	-0.35097
USP40	0.0474299	0.35081
LINC00239	0.0474344	0.344122
VIRMA	0.0474478	0.355354
ANKRD53	0.0474498	0.347629
RNU6-23P	0.0475031	-0.889426
PHYHD1	0.0475218	-0.34631
MAPK13	0.047533	-0.344551
PRR5-ARHGAP8	0.0475408	-0.348704
SNORA38B	0.047543	-0.351006
CIDEA	0.0475755	-0.371887
EIF2B2	0.0475831	0.344688
PAK1IP1	0.0476221	-0.351007
ATXN7L1	0.0476225	0.346717
ACAA2	0.0476337	0.347801
RYR1	0.0476635	-0.347281
ZMYND8	0.0477097	0.353479
RN7SL799P	0.0477626	-0.526034
LTBP4	0.0477908	0.34462
EIF3KP1	0.0477951	0.355171
PLEKHA7	0.0478465	-0.350589
ATP2B1	0.0478549	0.342623
LINC01531	0.0479181	-0.3526
USP31	0.0479349	-0.34551
RELL2	0.0479377	-0.34334
MAMSTR	0.0480079	0.348768
FAM189B	0.0480209	-0.345091
MED20	0.0480442	-0.345226
JARID2-AS1	0.0480527	-0.350203
RNY3P13	0.048056	-0.628969
IL1B	0.0480562	-0.344427
HMGB3P1	0.0482671	-0.699176
CTAGE14P	0.0482835	-0.698583
FUT4	0.0483377	-0.344255
IL1RAP	0.048402	0.34217
XAGE1B	0.0484496	1.42936
MIR3147	0.0484713	1.83704
RNU6-937P	0.0485124	-0.487028
ERP27	0.0486789	0.352535
TSPAN6	0.0487164	0.352186
SMCO1	0.0487275	-0.456812
CAHM	0.0487886	-0.344011
ANAPC2	0.0487965	-0.347027
MYRIP	0.0488266	-0.342699
RN7SL284P	0.0489626	-0.630751
ZNF350	0.0489695	-0.342659
DMRT1	0.0489703	0.350752
RNU12-2P	0.048982	-0.362732
LINC01058	0.0490334	-0.349688
CSDC2	0.0490459	0.343948
ZNF137P	0.049062	-0.344181
RPL35P8	0.0490642	-0.696143
KRT16P4	0.0491179	1.83556
RPL9P9	0.0491298	0.345556
SLC22A23	0.0491723	-0.352746
RN7SKP52	0.0493454	-0.597912
SMARCD2	0.0493728	-0.343702
MTCO3P2	0.0493729	-0.653281
MED14OS	0.0493963	-0.343485
CCDC186	0.049404	0.343924
RMDN1	0.0494082	0.351042
PTMA	0.0494352	0.340625
MIR4292	0.0494572	-0.352109
IFNNP1	0.0494614	-0.803321
KCND3-AS1	0.0494614	-0.803321
RNU6-202P	0.0494614	-0.803321
RNU6-613P	0.0494614	-0.803321
RNU6-898P	0.0494614	-0.803321
RNU7-180P	0.0494614	-0.803321
LINC01416	0.0494856	0.605184
PPP1R12A	0.0495204	0.342816
DHX35	0.0495489	-0.342333
RHBDD2	0.0495953	0.345226
TOB2	0.0496379	0.34418
LINC02492	0.0496551	-0.453931
IFNL3	0.0497048	-0.397463
CD109	0.0497351	0.340901
PCM1	0.0498036	-0.343486
CCDC146	0.0498455	-0.342491
ZNF879	0.0499217	-0.3446
RUNDC3A-AS1	0.0501065	0.341244
UPK1A	0.0501095	0.339623
KCNH4	0.0502011	-0.339927
MIR643	0.0502175	-0.384383
PPP3R2	0.0503844	-0.493457
SLC27A6	0.0504837	0.348625
RCBTB2P1	0.0504889	-0.688173
ANKRD20A10P	0.050568	-0.360934
LINC02234	0.0506194	-0.388971
LLGL2	0.0506331	-0.340418
MIR3671	0.0506783	-0.337575
RN7SL113P	0.0506889	-0.342648
ETV7	0.0507469	-0.343404
DTX3L	0.0507475	-0.344195
TCAF1	0.0508979	0.339883
TRAV8-3	0.0509867	-0.342662
ANKRD20A4	0.0509963	-0.343318
SP4	0.0510436	0.337827
TTLL11	0.0510516	-0.338102
NMNAT2	0.0510897	-0.337464
PTMAP8	0.0510964	0.340045
SMYD5	0.0511118	-0.339013
LYPLA1	0.0511591	0.345735
MALAT1	0.0511615	-0.338983
PPIAP2	0.0512177	-0.342353
LINC02486	0.0512432	-0.336356
SLC4A1APP1	0.051264	-0.340813
PECR	0.0513047	0.339567
MB	0.0513861	0.34061
DDX10P1	0.0513943	0.337387
RNA5SP496	0.0514355	-0.454152
BCL2L2	0.0514994	0.337034
NF2	0.0515642	-0.339749
MFSD10	0.0515781	0.343103
RPL5P9	0.0515801	-0.33787
BLM	0.0516362	-0.339416
CTAGE15	0.0516906	0.345356
LINC00303	0.0517127	0.40405
NRXN1	0.0517163	-0.339098
SUV39H2	0.051747	-0.340929
FAM219A	0.0517786	-0.338382
MINDY3	0.0518286	0.337866
HLA-L	0.0520034	-0.337603
NPM1P29	0.0520346	-0.342148
DXO	0.0520376	-0.338408
ZSCAN10	0.0520519	-0.34707
CSDE1	0.0521082	0.340335
RNU6-911P	0.0521135	1.03472
LINC00184	0.0521286	-0.340094
MIR3157	0.0521345	-0.517261
RNU6ATAC18P	0.0522069	-0.343461
DPY19L2	0.0522799	-0.339099
RNU1-19P	0.0523705	-0.733911
F2	0.0524195	-0.336542
FAM173A	0.0524354	-0.336237
KITLG	0.0524658	0.337242
PSMD10P1	0.0525586	-0.336042
LHFPL6	0.0526022	0.335802
CRB1	0.0526445	-0.353432
CARD18	0.0527111	-0.647098
SNHG17	0.0527376	-0.337676
MIR659	0.0527614	-0.348555
CSTF1	0.0527873	-0.336836
DYTN	0.0528087	-0.686714
RBM22P5	0.0528172	-0.549945
LINC01725	0.0528527	-0.338588
COX6CP14	0.0528542	-0.492429
CMPK1	0.0528762	0.338629
ESRRG	0.0529399	0.339864
RPL23AP30	0.0529593	-0.48877
TRAJ36	0.0529893	-0.646352
NUP153	0.0530126	-0.342712
ERVV-1	0.0530454	-0.338254
LINC00461	0.0531194	-0.339116
SYT1	0.0531195	0.34028
TRGV6	0.0531289	-0.4364
HAUS6P1	0.0531349	-0.336574
MUC1	0.053147	0.337092
CDC42P2	0.0531959	0.482199
LINC02513	0.0532192	0.463745
LINC00547	0.053222	-0.588084
ZNF486	0.0532271	-0.338991
SPIN2B	0.0532416	-0.334697
NEK2P4	0.0532679	-0.396468
PAMR1	0.0533265	0.347867
IGFL3	0.0533887	0.340954
LY6G5C	0.0534105	-0.337299
TPRG1-AS2	0.0535957	0.339778
DNAAF4	0.0536566	0.340107
C9orf84	0.0537348	-0.33645
RNU1-108P	0.0537494	-0.647124
RPSAP61	0.053785	-0.334719
MYCL	0.0538488	0.34258
SCARNA9	0.0538685	-0.334973
TBX21	0.0539666	-0.337833
SLC22A6	0.0540657	-0.730545
SFI1	0.0540954	-0.336374
POU4F3	0.0541282	0.335954
RPS15AP10	0.0541724	0.335558
THPO	0.0542202	-0.331933
MRPL45	0.0542965	0.342145
ACSM5P1	0.0543492	-0.642582
ALK	0.0543603	-0.335794
LINC01220	0.0543626	0.333166
BDH2	0.0543745	0.339885
GALNT2	0.0544277	0.333761
RN7SKP276	0.0544551	0.638514
RPL7P9	0.0544593	0.336927
SLC44A5	0.0544924	-0.336631
PPIAP14	0.0545189	0.376157
LINC00955	0.0546177	0.337022
TMED10	0.0547099	0.334116
RNU6-623P	0.0547279	-0.342567
TWF1	0.0547591	0.333781
TMEM17	0.0548697	0.336729
SNORA49	0.0548721	-0.382515
DHRS4L2	0.0548899	0.334019
PRDM14	0.0549066	-0.682345
POLR3E	0.0549073	-0.332883
ZNF628	0.0550326	-0.334254
LINC00243	0.0550703	0.333911
SERPINB10	0.0551398	0.459198
RPS4XP14	0.0551485	-0.331263
GCSHP5	0.055158	-0.340124
HMGB3P12	0.05518	1.16729
MIR1244-2	0.0551953	0.332801
MYCNOS	0.0552315	-0.33548
VDAC1P13	0.0552354	-0.565652
RSL24D1P2	0.0552689	0.854577
PARP6	0.0553542	-0.330708
ARHGEF35	0.0553557	0.332653
POMZP3	0.0553572	0.333902
SPINK7	0.055368	0.352753
NUDT6	0.0553971	-0.33308
DNAJC12	0.0554681	0.338802
MRPL44	0.0554994	0.335911
C6orf52	0.055509	-0.337788
ERP29	0.0555157	0.334399
PTDSS1	0.0555478	0.346954
NKX2-3	0.0555487	0.334234
PEX12	0.0555883	0.334774
CIART	0.0556276	-0.333254
OSTCP8	0.0556616	-0.369022
ZNF620	0.0557536	-0.330849
CEP131	0.0557765	-0.346164
PC	0.0558697	-0.332875
CBWD3	0.0559153	-0.336089
NUDT16	0.0559621	-0.334795
FAM170A	0.0559694	-0.428561
MAGEB1	0.0560738	-0.643047
MCMBP	0.0560861	0.332625
PRODH2	0.0560996	-0.453617
C1QTNF5	0.0561988	0.386994
RPSAP75	0.0562083	0.376358
TM9SF4	0.0562182	-0.331453
UNC93B4	0.0562363	0.367678
DCAF13P3	0.0562674	-0.337018
HSFX1	0.0562972	-0.33776
MAX	0.0562982	0.331483
SCARNA1	0.0563156	-0.414407
PAWR	0.0563791	0.334148
IL36A	0.0563799	-0.503503
PKHD1	0.0564411	0.336261
WDR59	0.0564734	-0.331519
FMO5	0.0564773	-0.33361
DNAJB2	0.0565943	0.332138
WHAMM	0.0566632	-0.338829
PPFIBP2	0.056711	-0.330496
CDC123	0.0567802	0.329672
RAB5B	0.0567833	0.330012
MMP12	0.0568048	-0.33508
RRM2	0.0568591	-0.337996
RNF208	0.0569157	-0.332051
SUMO4	0.0569482	0.334948
GBA2	0.0569604	-0.338198
MIR371A	0.057027	2.80302
RN7SL649P	0.057027	2.80302
LINC02321	0.0570639	0.332122
LSM1	0.0571391	0.332452
EPHA5	0.0572052	-0.330524
RPS2P35	0.0573663	-0.329349
FAR2P3	0.0573666	-0.352257
PTTG4P	0.0573684	0.360809
FAM209B	0.0574219	-0.332362
DUSP12	0.0574469	-0.330482
MRPS34	0.0576327	-0.328039
RN7SKP271	0.0577047	-0.332597
LILRP1	0.0577122	-0.374755
RUNDC1	0.0577758	-0.328135
OR11H13P	0.0577898	-0.673438
RARG	0.057834	0.337769
RPP25	0.0578447	0.333055
NACAD	0.0578884	0.331445
RN7SL209P	0.057943	-0.537331
LINC02208	0.0581536	-0.419519
FAM27E4	0.0582921	0.730904
AIMP1P1	0.0582985	-0.632717
MIR1268B	0.0582994	-0.843871
HMGN1P35	0.0583079	0.329553
IFI27L1	0.0583118	0.32963
PGAP1	0.0583189	0.328288
NUTF2P3	0.0585272	-0.713423
SOCS2	0.0585389	-0.333093
EMC2	0.0586231	0.334264
RNU6-696P	0.0586463	0.347748
NUDT4	0.0586998	0.334519
HAUS6P2	0.0587107	-0.632356
FOXQ1	0.0587293	-0.32849
SNORA71A	0.0587534	-0.329599
PROK1	0.058762	-0.337042
MIR4659A	0.0587866	0.527298
CDK5RAP1	0.0588321	-0.328557
ESRP2	0.0588723	-0.327821
IGSF8	0.0588901	-0.330802
RNF133	0.0589376	-0.329609
AK3P5	0.0589426	-0.334437
SLC47A2	0.0590007	0.330039
AIP	0.0590247	0.338188
GABRR1	0.0590366	-0.327845
C9orf106	0.0590457	-0.344712
HSPA9P1	0.0590517	-0.331134
BCL2L14	0.0590794	0.329278
LINC00368	0.0590821	-0.718024
MYO5C	0.0591701	-0.330314
CYCSP44	0.0591968	1.35283
SFMBT1	0.0592219	-0.331698
RPL12P29	0.0593393	-0.358623
ABCA3	0.0593507	0.325955
MOB4	0.0594095	0.329902
TTC25	0.0594673	0.333459
SNORA70J	0.0595573	-0.353013
VPS50	0.0596717	0.334201
HSPE1P5	0.0597505	-0.327443
HYAL2	0.0597833	-0.325386
SMIM2-AS1	0.0597881	0.3284
LINC01305	0.0597889	-0.394114
SLC8B1	0.0597988	0.326561
GABRA4	0.0598904	-0.333464
ARHGAP5-AS1	0.0600516	0.331724
GNLY	0.0600568	-0.331675
ATP6V1H	0.0601048	0.341505
ZFHX2	0.0603334	-0.328193
LIX1-AS1	0.060425	-0.327316
RNU6-135P	0.0604821	-0.500202
TRIP6	0.0605782	0.330126
MIR34AHG	0.0605975	-0.324845
ALOX15	0.0606564	0.326431
CPA3	0.060708	0.325556
MYH16	0.0607203	0.329114
ENTPD7	0.0607454	0.325616
LACTBL1	0.0607719	-0.766052
MIR4300HG	0.0607925	0.378621
AKR1C8P	0.0608259	-0.323712
UTS2B	0.0609685	-0.329593
R3HCC1L	0.0609836	0.330774
GPR4	0.0610471	-0.328949
MLLT3	0.0610484	-0.324697
C9orf3	0.0610895	0.326219
TAGLN2P1	0.061193	-0.323736
PIGW	0.0612377	-0.331787
SNORD93	0.0612527	0.387888
CEP68	0.0612698	-0.325625
WDR46	0.0612948	-0.325455
USP8P1	0.0613454	-0.371148
YTHDF3	0.0613621	0.332798
ENTPD5	0.0614062	0.324806
TXNP5	0.0614128	-0.325283
TUBBP2	0.0614482	-0.335029
CCNK	0.0616049	0.325135
OSBPL9P2	0.0616078	-0.570704
LINC01213	0.0616482	0.328333
HSPD1P10	0.0617562	-0.325711
RTL8A	0.0618207	-0.32458
FNDC1-IT1	0.0618622	0.333603
LINC02188	0.0618939	0.325817
GNPNAT1	0.0618987	0.324513
LRRC71	0.0620086	-0.328332
OR7E37P	0.0620134	0.408813
HLA-B	0.0621717	-0.324083
PTH	0.0621974	-0.709426
AP4E1	0.0622925	-0.330675
APC2	0.0623331	0.325858
EEF1A1P22	0.0624465	-0.322326
DBIL5P2	0.0625625	-0.335312
ZGPAT	0.0625761	-0.324579
RPSAP5	0.0626155	-0.321441
MEP1AP1	0.062726	0.763436
TMPRSS5	0.0627293	0.329392
TCN1	0.0627434	0.324868
DIP2C	0.0627678	-0.323432
PPP1R36	0.0628446	0.327745
TMEM241	0.0628922	0.328385
NDUFB4P5	0.0628931	-0.938113
VENTXP2	0.0629482	-0.844197
HNRNPA1P72	0.0629531	-0.599119
RNA5SP129	0.0629904	-0.499311
AIG1P1	0.0630135	-0.571124
MTND4P35	0.0630234	-0.325184
KRTAP9-3	0.06303	-0.701851
LINC02307	0.06303	-0.701851
NPAP1P2	0.06303	-0.701851
RN7SL551P	0.06303	-0.701851
RN7SL619P	0.0630417	-0.324283
COL8A1	0.0630947	0.324681
LINC01227	0.0631089	-0.371289
TOPORSLP1	0.0631193	-0.569187
TTC23L	0.0631385	-0.321584
EFNB3	0.0631859	0.333066
GAPDHS	0.063187	-0.325236
SEMA3G	0.0631966	-0.329063
RN7SL277P	0.0632624	-0.376523
LZTR1	0.0632697	-0.32156
ZNF641	0.0633711	0.325668
NFATC2	0.0633814	-0.323119
PRKAR2A	0.0634034	-0.323967
RN7SKP98	0.0634796	-0.397706
NUDT10	0.0634805	0.325422
IKZF5	0.0634819	0.328323
LINC00397	0.0635778	-0.384737
TRIM58	0.0635952	0.3234
PGAM4	0.0637851	-0.322112
TMA16P1	0.0638279	1.32337
CNOT11	0.063858	0.324041
EIF5AP3	0.063871	0.331517
TMEM110	0.0639227	-0.325117
HTR1B	0.0639261	-0.324698
HMBS	0.0639348	-0.325352
TBL1XR1-AS1	0.0639398	0.324417
HILS1	0.0639483	0.328309
UNC13B	0.0639543	-0.322903
TTC39C-AS1	0.0639956	-0.320808
INMT	0.0640015	0.325407
MYL6	0.0640552	0.332878
GLTP	0.0641611	0.322522
SBK1	0.0642502	0.319948
OXCT1-AS1	0.0642808	-0.33102
ELK4	0.0642885	-0.32449
IGFBP3	0.0643523	0.329034
SIRT5	0.0643747	-0.321791
RNF4	0.0643986	0.321711
ZAR1L	0.0644073	0.33825
MIR4516	0.0645147	-0.619113
NUS1P2	0.064515	-0.323056
SPATA19	0.0645421	-0.696593
LRPAP1	0.0645658	0.322273
RN7SL336P	0.0646039	-0.327526
TNFRSF8	0.0646576	-0.324412
MAGI2-AS3	0.0646631	0.320034
RN7SL716P	0.0646681	-0.565944
RPL21P1	0.0646907	0.321909
SSX4B	0.0647321	1.10585
LINC00354	0.064734	-0.593661
RNU7-79P	0.0647427	-0.657365
MRPS10P1	0.0647959	-0.421424
BLZF2P	0.0648126	-0.35891
PHF20	0.064906	-0.320824
ZNF317	0.0649092	0.330605
C2orf76	0.0649164	0.321477
MIR4472-2	0.064919	2.68135
RNU6-104P	0.0649361	1.68945
SULT4A1	0.0649765	-0.322161
RPSAP71	0.0650146	-0.321744
SERTAD4	0.0650351	0.320379
TPBG	0.0650733	0.320371
APTX	0.0651419	-0.319456
C9orf147	0.0651771	-0.319289
ZNF233	0.0651831	-0.319361
ZNF259P1	0.065247	0.328868
LGSN	0.0652895	0.328475
RNU1-103P	0.0652957	-0.318637
OXCT1	0.0653051	-0.32086
DALRD3	0.0653351	-0.319945
SH3RF3-AS1	0.0654187	-0.32054
RNU6-618P	0.0654759	-1.12535
RN7SL718P	0.0655771	-0.591334
ZCRB1	0.0656113	0.321656
PTP4A1P7	0.0656507	-0.47837
SPATA7	0.0656916	0.321414
EXO5	0.0657101	-0.320638
HLA-F	0.0657254	-0.320714
MKRN1	0.065728	0.323573
PRSS2	0.0657504	0.324473
ARG2	0.0657936	0.320908
ATP6V1G2	0.0658273	-0.319474
TRBV12-2	0.0658601	-0.695115
KCNK9	0.0658776	-0.323399
TBC1D31	0.0658824	0.325129
PRRX1	0.0659088	0.318888
XKR8	0.0659088	-0.325687
NOP56P3	0.0659427	-0.321375
SFTPA2	0.0659741	0.324091
PPM1A	0.0659891	0.323395
FAM181B	0.0660403	-0.320092
BOLA2P3	0.0660637	0.318378
ZNF587B	0.0661102	-0.31981
IQGAP3	0.0662022	-0.31991
SPRY4-AS1	0.0662622	-0.318287
RCOR1	0.0662828	0.319792
PRKCSH	0.0662854	0.323345
SLC16A1-AS1	0.0662981	-0.319121
ZNF662	0.0663625	-0.317951
LINC01694	0.0663793	-0.317342
LINC02485	0.0664022	-0.587452
DHPS	0.0664454	0.324668
SUDS3	0.06648	0.318951
C14orf166	0.0664887	0.320472
KEL	0.0664994	-0.322429
HERC2P10	0.0665437	-0.327826
CDH17	0.0665837	0.320259
PGPEP1	0.0666284	-0.317598
HOXB2	0.0666488	-0.320828
PGAM1P5	0.0666875	0.320426
MTCO1P3	0.0667036	1.30494
TRAPPC12	0.0667198	-0.318951
FTH1P25	0.0668318	-0.326117
NBPF9	0.0669445	-0.319644
RIT2	0.0669506	-0.495188
NKX2-4	0.0669927	-0.820912
OR7E36P	0.0669993	0.358634
NBL1	0.0670263	0.325346
MIR645	0.0670393	0.526096
SNX6	0.067053	0.318374
RTCB	0.0671107	0.324823
SMYD4	0.0671544	-0.322824
SLC6A2	0.0671565	0.331477
TAS2R46	0.0671739	-0.380451
PRR15	0.0671773	0.327906
LINC02427	0.0671796	-0.317842
LVRN	0.0671895	-0.32083
RPS20P14	0.0672125	0.326139
KDM8	0.0672205	-0.323506
CCL14	0.0672567	-0.319801
CAMKMT	0.0672599	-0.318042
MOB1A	0.0672763	-0.322484
TCEAL9	0.0672962	0.321188
PARP2	0.0673444	0.318639
C5orf30	0.067349	-0.317705
SCAND1	0.0673515	-0.317493
KPNA7	0.0673777	0.322101
P3H2	0.0673942	0.32362
ENPP7	0.0674362	0.31954
MYL3	0.0674847	0.3175
SCNN1D	0.0675049	-0.326694
MIR4417	0.0675313	1.66763
LY6G5B	0.067539	-0.318285
MIR3138	0.0675905	-0.337482
MATN4	0.0676777	-0.316035
YPEL3	0.0677712	0.330376
CHP2	0.0677736	0.318931
LRRC4	0.0677846	0.317632
EHD4	0.0678479	-0.322055
PRRG3	0.0678716	-0.317668
JMJD1C	0.0679278	0.317775
CDC42P1	0.0679394	-0.441728
MIS18BP1	0.0679706	0.317208
ZNF485	0.0680154	-0.316021
KLK1	0.0680322	0.318044
RNU6-19P	0.0680647	-0.560703
PRSS55	0.0680764	-0.352982
LRRC49	0.0681055	0.319593
GRHL2	0.0681175	0.322783
IGHV4-4	0.0681639	0.318871
AKAP14	0.0681656	0.321979
GRIP1	0.0681884	0.321995
MORC2	0.0682165	0.322237
MTCO2P21	0.0682537	-0.753267
TRAV38-1	0.068264	-0.335241
PIGHP1	0.0683355	-0.320695
HLA-F-AS1	0.0683543	-0.32218
CCDC22	0.068476	-0.315724
SV2C	0.0685416	-0.316741
INTS12	0.0685468	-0.316215
PSEN2	0.0685646	-0.318374
RPL23AP97	0.0685682	0.316447
DHX40P1	0.0686056	-0.754635
RNU6-254P	0.0686206	-0.558968
HESX1	0.0686322	-0.32403
FSIP1	0.0687096	0.316153
MIR5188	0.0687108	-0.346689
LOH12CR2	0.0688092	0.318386
CCDC194	0.0688164	0.314855
ZNF33A	0.0688315	0.318974
SRI	0.0688898	0.317533
IDH3A	0.0689595	-0.322188
TLX2	0.0690087	0.316606
LRRTM4	0.0690291	-0.313692
SETD3	0.0690359	0.316596
MYRF	0.0690531	0.317006
RN7SL756P	0.0691066	-0.612468
DDX5	0.0691903	-0.320249
PAGE2B	0.0692166	-0.326945
HMGN2P16	0.069224	1.09068
GGTA2P	0.0692976	0.318262
PPIL1	0.0693241	-0.320319
INVS	0.0693344	-0.316027
TMX2P1	0.0693764	-0.317177
HOXA2	0.0693791	-0.322582
SYNGAP1	0.069387	0.316893
KIAA1644	0.0694357	-0.31732
CASQ2	0.0695189	-0.317739
CD99P1	0.0695295	-0.318272
TRGC2	0.0695447	-0.319203
MYLK-AS2	0.0695527	-0.321439
COX6CP12	0.069601	-0.812254
LINC01707	0.069601	-0.812254
TAS2R60	0.0696256	0.39733
SSSCA1-AS1	0.069644	-0.315087
LINC00221	0.0696471	-0.462248
SLC35F5	0.0697294	0.319604
SNORD113-3	0.0698255	-0.554892
NEMP2	0.0698723	0.31313
DDX11L10	0.0699424	-0.385145
UBE2NP1	0.0699586	-0.38904
FAM91A1	0.0699721	0.31681
C3orf14	0.0700442	-0.319129
LIN7B	0.0700527	0.319648
LYRM1	0.0700714	0.315606
HPS1	0.0701208	0.316797
LINC02332	0.0701452	0.322164
TCF23	0.0701839	-0.316128
ANTXRLP1	0.0702299	0.343079
KIAA1328	0.0702435	-0.31676
C8orf37	0.070365	0.316167
FTH1P15	0.0703661	0.320301
CLIC5	0.0705222	-0.315293
RN7SL405P	0.0705495	-0.446908
XPO6	0.0706936	-0.314401
LINC02095	0.070748	0.409613
LINC01021	0.0707653	-0.311819
PMS2P9	0.070854	-0.746641
ARMCX7P	0.0708881	-0.449183
EPB41L1	0.0709299	0.318901
MIR149	0.0709304	-0.644759
SLC35A4	0.0710506	-0.315903
AP1B1P1	0.0710942	-0.619494
SCARNA14	0.071104	-0.498957
RPS12P31	0.071106	-0.312241
ONECUT1	0.0711283	-0.322832
C4orf26	0.0711601	-0.315309
DMRT2	0.0711946	0.320057
PCDHGC3	0.0712482	-0.314199
RCC1L	0.0712594	0.315099
RNF169	0.0713078	-0.313339
LINC01821	0.0713267	-0.605443
RN7SL22P	0.0713672	-0.581965
GTF2B	0.0713999	0.315658
AP4S1	0.071412	0.314597
ANGPTL2	0.0714585	0.315135
GRHPR	0.0714823	-0.313389
TMEM191A	0.0714851	-0.311577
DUX4L27	0.0714862	-0.355526
KRTAP3-2	0.0715601	-0.313888
SLC25A27	0.071577	-0.314971
ETV3L	0.0715898	0.428759
EEF1A1P28	0.0716335	0.32294
MMP7	0.0716401	0.319607
EGLN2	0.0716647	-0.314391
S100A11P2	0.0716725	-0.456841
SRSF12	0.0718064	0.317186
DPP6	0.0718461	-0.313496
PCCB	0.0718725	0.313078
SLC37A3	0.0719209	0.314489
TRADD	0.0719353	-0.313321
TAS2R19	0.0719362	-0.314482
SLC9B2	0.0719647	-0.311052
HOXA10	0.0719705	0.313412
APOPT1	0.071984	0.315424
POMGNT2	0.0720537	-0.311354
SERF2	0.0721111	0.313034
ZDHHC6	0.0721187	0.317264
FAM168B	0.0721412	0.315852
FAM149B1	0.0722199	0.313228
LINC00654	0.0722385	-0.313064
MIR1260A	0.0724717	-0.518463
KCNK12	0.0725272	-0.31341
UBE2H	0.0725375	0.315034
SLC35G3	0.0726071	-0.678577
KRT18P55	0.0726206	-0.314205
PHF23	0.0726941	0.313221
SCGB1C1	0.0727211	-0.574334
RRP9	0.0728043	-0.313312
CAAP1	0.0728328	-0.314811
IL2RA	0.0728524	-0.315406
SH2D6	0.0728615	0.309875
SLC24A4	0.0728769	0.311337
ZNF287	0.0729008	-0.311739
TCF15	0.0729858	0.315437
RPSAP12	0.0730616	-0.309767
LINC02350	0.0731101	-0.610157
TREML3P	0.0731179	0.31067
FTH1P21	0.0731513	-0.574262
SCGB1B2P	0.0732049	-0.311047
MIR587	0.0732283	1.61917
CCDC196	0.0732656	-0.313168
OXSR1	0.0733665	-0.309459
HIGD1B	0.0733703	0.309837
IFNWP18	0.0734002	-0.736348
GSTO1	0.0734027	0.311724
MIR1282	0.0734079	0.310985
AKR1B1P4	0.0735257	-0.604084
TMPRSS13	0.0735331	0.31434
VHL	0.0735686	-0.311341
LINC02348	0.0736259	0.526786
PNPLA4	0.0736307	-0.311244
MIR3936	0.0736366	-0.308934
PPOX	0.0737029	-0.310994
TPI1	0.0737128	0.313806
IFNWP2	0.0737391	0.620942
NEUROG2	0.0737604	-0.310708
ZNF493	0.0737793	-0.309847
NPL	0.0738198	-0.314529
ZNF777	0.0738374	0.310582
STK11	0.0738427	-0.309731
GABRB1	0.0738485	-0.314331
MIR4444-2	0.0738641	1.6194
ADAMTSL4-AS1	0.0738752	-0.312107
AGBL1	0.0738755	0.323029
ITIH2	0.0738772	-0.308865
ZNF886P	0.073879	-0.801561
ELOCP18	0.0739087	1.26496
PNPLA1	0.0739643	-0.312499
DEFB109F	0.0740102	0.309037
ZNF260	0.0740768	-0.31163
GALR1	0.0741669	-0.312904
TGFBRAP1	0.0741745	-0.310267
LNX1	0.0742332	0.313279
MIR4538	0.0743082	0.372502
RN7SL581P	0.0744463	-0.505754
PAQR9	0.0744779	-0.359479
TP53TG3D	0.0745602	-0.351618
SBNO2	0.0745883	-0.310564
SCUBE3	0.0746059	-0.309979
TMEM8B	0.0746581	-0.308719
RNU6-290P	0.074679	-0.54756
MIR1273C	0.074734	-0.375808
MIR3162	0.0747422	-0.573239
SHISA9	0.074744	-0.30983
RAB11FIP2	0.0747816	0.314872
NAT8L	0.0747837	-0.307926
AMZ1	0.0747919	-0.312501
RNU4-86P	0.0748142	-0.510276
ADGRF4	0.0748406	0.314664
FBXO17	0.0748542	-0.309303
RHOBTB1	0.0748587	0.316129
BAZ2B	0.0749261	0.312794
CHODL	0.074967	-0.311004
ABHD11-AS1	0.0749694	0.310943
[truncated: 34,597 more rows]

## Sheet: Syn2623706, differential genes
HGNC gene id	log-rank p-value	ln(Hazard Ratio)
TMEM161B	3.44279e-05	-0.593143
CR1	0.120514	0.218399
KLK10	0.00403406	0.406807
C19orf48	0.00507707	-0.395155
SLC35D1	0.249762	-0.161368
AASDH	7.15493e-06	-0.64298
TMEM87B	0.2474	-0.16219
WDR78	0.360805	0.127843
HSPB11	0.645737	-0.0641681
PEMT	0.890545	0.0194665
CNTN4	0.004118	0.405365
IGFBP6	2.10811e-05	0.611937
MYH10	0.0740245	0.251204
LHFPL6	0.00177474	0.445553
ELL2	0.22083	-0.171764
CDCA5	0.00372603	-0.408564
RBMS1	0.00816693	0.375655
TLE2	0.429409	-0.110673
PTPRO	0.420072	-0.113027
DUT	0.00499853	-0.395415
ARMCX5	0.296861	-0.146376
COL21A1	0.620072	0.0691548
SASS6	3.27216e-05	-0.595953
MMP28	0.633661	0.0668582
CD48	0.207888	0.177124
HMGCL	0.109795	0.225303
RANBP9	0.278274	0.151883
ATP10D	0.102644	-0.229283
ZKSCAN1	0.79898	0.0356753
NRBF2	0.0454856	-0.281026
HSP90AB1	0.96532	-0.0062407
SLC25A6	0.224983	-0.170349
SRRM3	0.018364	0.333951
VPS13B	0.506839	-0.0933053
RABEPK	0.449852	-0.105962
VKORC1L1	0.0769656	-0.248714
NID2	0.0239086	0.318532
LONP1	0.000606771	-0.483913
NID1	0.00669231	0.383531
SLC2A8	0.0211909	-0.323992
PAPSS2	0.799368	-0.034926
SNRPB	0.128137	-0.213808
HEATR3	1.86717e-05	-0.612431
ARHGAP25	0.174567	0.190959
THG1L	0.000676995	-0.479941
CD300LF	0.016516	0.339549
TMEM165	0.00153953	-0.447882
DHX29	0.00400151	-0.40661
RFX7	0.00274637	-0.421978
ZBED4	0.00101159	-0.464385
BCLAF3	0.100018	-0.23131
BEX3	0.119845	0.218235
FKBP8	0.00527601	0.395805
LMCD1	0.0184731	0.332672
MYO5C	0.841785	-0.0283128
TMEM38B	0.00596382	-0.387201
PER3	0.0415071	0.287105
STRN3	0.0906106	-0.23884
PPP6C	0.00261598	-0.425051
ERGIC3	0.566948	-0.0800924
HCLS1	0.236859	0.166214
B3GNT7	0.578056	0.0778627
MARS	0.483782	0.0981808
TIMELESS	0.00109378	-0.459968
FGGY	0.00372303	-0.407747
ZFYVE16	0.00172555	-0.446308
VWA1	0.15941	0.19817
TANC2	0.3721	0.125023
GMPPA	0.254428	-0.159429
SLMAP	0.298944	-0.146207
ADORA2A	0.482001	0.0987474
TIGIT	0.542797	-0.0855504
DPP8	0.425032	-0.111927
ZNF681	0.0380311	-0.292002
HUNK	0.0928461	-0.235248
MECOM	0.00805756	-0.372904
SULT1A1	0.0622801	0.262544
TOP2A	9.00879e-05	-0.5571
SGIP1	0.00119641	0.457638
NLN	3.70397e-05	-0.585471
DDX47	0.492958	-0.0960261
EHMT2	0.079382	-0.24585
RASIP1	0.717553	0.050535
UNC5C	0.172408	0.191269
SYNE1	0.0478618	0.278774
CMTM3	0.00339155	0.416292
RRM2	0.0839119	-0.242915
SOX7	0.131034	0.21232
ARL1	0.00458629	-0.400516
CLCN3	3.37588e-05	-0.589516
TPMT	0.036642	-0.293537
CD55	0.045301	0.281509
MFSD8	0.00171749	-0.445477
TNS1	0.0112711	0.35769
AGTR1	0.139129	0.208826
PTH1R	0.0046239	0.398511
PARP14	0.60013	-0.0729411
ISG15	0.272215	0.15453
GTF2A2	0.273466	-0.153593
ADAM10	0.072552	-0.252931
C4orf46	3.90171e-05	-0.583575
ABHD13	0.111379	-0.223982
SMAD2	0.400774	-0.117945
GINS4	0.971218	-0.00496853
STARD5	0.553988	-0.0827031
SOCS6	0.0528784	-0.272365
FAM129A	0.0137407	0.348137
MPDZ	0.0339271	0.298631
TRIM6	0.268902	0.155809
MEI1	0.0606826	0.264564
STEAP3	0.0919166	-0.236815
DCAF17	0.000845488	-0.472125
ARHGAP30	0.31157	0.14212
SFRP2	0.037054	0.294203
PDGFRB	0.0122441	0.35453
MYC	0.000411345	-0.499298
MANSC1	0.778217	0.0394139
WIPF1	0.598505	0.0732531
TRIM31	0.10597	-0.226689
MFGE8	0.000174365	0.540198
IVNS1ABP	0.829485	0.0302618
CAB39L	0.768929	-0.0414773
BCL2A1	0.496029	0.0949831
APPBP2	0.00160342	-0.446907
ATP2C1	0.00176832	-0.442364
CD3D	0.219494	-0.172223
TBPL1	0.0908642	-0.237642
JAZF1	0.152254	0.200907
LTB4R	0.282112	0.151014
PEG3	0.0266379	0.313031
SAMD9	0.654553	0.0622485
OSGIN2	0.301631	-0.144754
GBP4	0.140527	-0.206589
PEX3	0.036091	-0.294111
C1D	0.741726	-0.0462438
RBCK1	0.304711	-0.143798
ENDOD1	0.410766	0.115174
MMP2	0.00535454	0.395509
MAP2K4	0.491207	-0.0971624
PTPRF	0.00264475	0.425006
PKIB	0.0650324	0.259641
OSM	0.0147323	0.343888
THUMPD2	0.00098051	-0.466671
CHD7	1.70406e-05	-0.613384
ATP6V1C1	0.288014	-0.148899
ACBD5	0.000397441	-0.503891
PA2G4	0.267545	-0.155339
NR1I2	0.353164	-0.1302
SSBP4	0.0816078	-0.24387
AIF1L	0.282011	0.151137
LIF	0.0120359	0.353617
ATAD2	8.50949e-05	-0.560274
SHANK3	0.205808	0.177468
CAMK4	0.327076	0.137271
FLT4	0.00468863	0.400387
ZBTB41	0.000112415	-0.551229
KIFC3	0.0104024	0.362056
CLDN5	0.00605203	0.388869
TMEM61	0.612598	-0.0708889
GSN	0.0384543	0.292055
PHYHD1	0.00323687	0.41493
TSPAN1	0.644516	0.0645814
SPACA9	0.084521	0.242491
TCN2	0.00117168	0.461733
ANO6	0.793708	-0.0366125
ENOX1	0.352651	0.129849
CEP170	0.141662	0.206208
ZNF680	0.0239494	-0.31832
PAIP1	0.0303475	-0.305234
CARMIL1	0.00350703	-0.414614
DKK1	0.0268928	0.312206
KIF13B	0.376896	0.123951
SCRN1	0.633024	0.0672773
CAD	0.211096	-0.175309
PPP3CC	0.381202	-0.123679
CCDC86	0.968436	0.0058732
PLCB4	0.124884	-0.215565
FAM76B	1.70744e-05	-0.616937
DUSP11	0.105806	-0.22707
NPDC1	0.338188	0.134583
SHMT1	0.0032106	-0.415716
PNP	0.70184	-0.0536476
SNX16	0.000657572	-0.48347
PDE4D	0.098874	-0.231604
XPNPEP3	0.00156849	-0.445929
ACSS1	0.0795184	-0.245786
AQP1	0.110363	0.224788
KDR	0.517377	0.0907721
GUF1	7.79573e-05	-0.56223
HNRNPA3	4.70088e-08	-0.791148
EVL	0.00646096	0.38603
PAPOLA	9.19878e-10	-0.901611
AZI2	0.369397	-0.126411
LPAR6	0.160511	0.196692
USP53	0.00657456	-0.383677
AKAP13	0.0327415	0.301056
SLF1	1.99008e-07	-0.754882
CATSPERB	0.489468	-0.0970761
SERPINA1	0.471718	0.101088
ZGPAT	0.36537	0.127108
MIB1	0.905163	-0.0169003
RPP25	0.394506	-0.119145
TMEM106A	0.106217	0.227423
PLEKHA5	0.998591	0.00056405
GALNT8	0.667506	-0.0599967
STIP1	0.000681221	-0.480652
CCDC69	0.277879	-0.152083
GPSM2	0.000238469	-0.519659
TRO	0.510588	0.0921971
RASGRP2	0.568928	0.0799292
ASL	0.62604	-0.068061
VAT1	8.66252e-05	0.559676
GSTK1	0.439549	0.108449
ZNF770	0.0309787	-0.303876
KLHL6	0.627865	0.0677308
C9orf3	0.117122	0.219863
KCNMA1	0.573038	0.0787232
NR1D2	0.0595728	0.265829
LRP10	0.776338	0.0400367
RALGAPA1	0.0297757	-0.306966
IL18R1	0.115868	-0.220813
FUT2	0.0105008	-0.359273
ATG5	0.0163651	-0.337881
NPM1	0.100462	-0.230868
DIAPH2	0.414942	-0.114387
RAD50	0.000528043	-0.492605
MET	0.562198	-0.081398
HLA-DOB	0.686847	-0.0566893
NR2C2AP	0.00101846	-0.462825
PAPD5	2.71565e-05	-0.597891
VIPR2	0.0797265	0.246681
PAQR8	0.00884758	-0.369166
NMT1	0.188389	-0.184266
NRP2	0.00106167	0.466076
CBX1	0.00346665	-0.412817
RASSF8	0.951387	-0.00859006
WDR4	0.00113126	-0.459325
CRCP	0.490068	-0.0965731
GCC2	0.568926	-0.0798823
TNXB	0.646275	0.0643225
CTBP2	0.000359758	-0.506872
NUFIP2	0.0020123	-0.435954
LATS2	0.00578379	0.389317
ASRGL1	0.00580416	-0.388539
CYCS	0.00579956	-0.389408
GBP5	0.358558	-0.128789
FOXN2	0.580055	-0.0777682
TTC39B	2.52429e-05	-0.602599
ZNF610	0.0051961	0.395111
COL3A1	0.000719443	0.482618
GJA1	0.00372153	0.410416
PDIK1L	6.23668e-06	-0.646778
SIRT1	0.00499949	-0.396646
MACC1	0.264966	-0.156412
PPP1R14A	0.00237328	0.432357
FZD8	0.000945571	0.471155
NKX3-1	0.880765	-0.0210895
PCLO	0.296247	-0.146588
ZNF320	0.000344975	-0.50707
PER1	0.0384304	0.291019
P2RY2	0.348122	-0.131647
ALCAM	0.323547	-0.138446
HNF4G	0.0025035	-0.428666
C20orf27	0.104882	-0.227982
TBL1XR1	0.0150641	-0.342381
RUSC2	0.0123738	0.35337
ECHDC1	0.288209	-0.149415
CLRN3	0.989162	-0.00176025
SLC25A40	0.0286203	-0.309057
ENOX2	0.441916	0.108052
LZTS1	0.0743676	0.250853
HMGB2	4.89608e-07	-0.723638
PIP5K1B	0.0195248	-0.329005
ALG8	0.00610078	-0.385135
SLC44A3	0.106595	-0.226549
GPN3	0.000312153	-0.510196
AGPAT4	0.107464	0.226044
PTPRS	0.0887459	0.23919
ABCA1	0.0277131	0.30959
SOD1	0.0822393	-0.243578
AIFM3	0.153645	-0.200123
SH3PXD2B	0.041636	0.287831
ATP11B	0.00362678	-0.41102
FNBP1L	0.00304191	-0.419989
HECTD2	0.282236	-0.150919
TOM1L1	0.00571168	-0.390337
CAPS	0.0736519	0.251252
PIAS3	0.279809	0.151826
DUS1L	0.478381	-0.0992205
TM7SF3	0.580112	-0.0770891
ANGEL2	1.05946e-06	-0.701624
STAB1	0.00273709	0.422126
GRAMD1C	0.451079	-0.105437
CXCL12	0.514524	0.0913273
C4orf19	0.112958	-0.222442
NUFIP1	0.0595486	-0.264542
LIPH	0.581816	0.0774247
ADGRF4	0.0228324	0.321041
RCOR1	0.0578072	-0.267702
MYO1B	0.0364676	-0.294725
NUF2	8.04089e-05	-0.562521
MICB	0.00365091	-0.409529
OSBPL7	0.968443	-0.00543848
MAP7	9.40077e-05	-0.557294
HS6ST2	0.107007	-0.226258
PPP1CC	1.00166e-05	-0.628494
MARK1	0.227676	0.16925
ALDH1L1	0.953592	0.00851872
ZDHHC9	0.950633	-0.00883667
STK38L	4.50676e-05	-0.580344
MRE11	0.00090397	-0.470568
FRZB	0.316694	0.140102
FYB1	0.771415	0.0405157
C5AR1	0.00273606	0.425201
KLC4	0.241575	0.164491
KIAA1644	0.561525	0.0814499
PRRX1	0.319362	0.139622
CNTNAP2	0.132268	-0.211461
PRKCI	2.14547e-07	-0.750159
GDF11	0.179449	-0.188053
BCL2L14	0.0892178	-0.238401
CCDC88A	0.258444	0.158039
ABHD3	0.140686	-0.207181
HAUS6	0.0108591	-0.359548
VCAN	0.00813385	0.374404
IER3IP1	0.0216701	-0.325156
DNMT3A	0.463411	-0.10239
SAP18	0.64929	-0.0640965
VPS54	0.0432642	-0.283774
ETFA	0.193086	-0.182461
PRKAR1A	0.479583	0.0989011
CCNO	1.39935e-05	-0.617889
B3GNT6	0.825423	-0.0308718
PLVAP	0.218566	0.173053
MADCAM1	0.395188	0.119424
GRTP1	0.589248	-0.0751984
ADGRF5	0.0781904	0.247055
JAM3	0.0032929	0.416383
THBS1	0.359175	0.12844
CCNB1IP1	0.0342905	-0.297673
DYSF	0.0146965	0.344396
NCAM1	0.615884	0.0703835
FABP5	0.0124	-0.351072
SCUBE2	0.0054553	0.392725
SLC35B1	0.20872	-0.175847
IFT81	0.00366521	-0.411847
NLRX1	0.077702	0.248339
SLC12A2	4.27285e-05	-0.583297
QKI	0.11474	0.221963
MAP7D1	0.000592206	0.491493
TMEM97	0.0012738	-0.453506
SLF2	0.0992295	-0.23219
YBX1	0.343166	-0.13269
SPOPL	0.0371453	-0.294089
MAP2K6	0.058789	-0.265665
ARID4A	0.0296181	-0.306792
BRCA1	1.18242e-05	-0.626114
CNR1	0.641461	0.0655978
SPI1	0.00388239	0.411695
ST6GALNAC1	0.437499	-0.109005
GUCA2B	0.0544669	0.271914
RHOH	0.278198	0.152345
SIRPG	0.126009	-0.214816
RASSF5	0.431526	0.109892
FCGBP	0.408464	-0.115878
TRAPPC6B	0.039663	-0.290131
SH3D19	0.0622709	-0.261637
PAPLN	0.797907	0.0357164
CPXM1	0.531984	0.0878779
FBLN5	0.00339016	0.416163
PCK1	0.110735	-0.224039
CCL13	0.00527964	0.395226
CH25H	0.0883634	0.239959
ENPP4	0.038996	-0.291003
MAP1B	0.00103324	0.465376
SLC26A2	0.261208	-0.157603
SFMBT2	0.591484	0.0746252
MAD2L1	0.000210842	-0.528051
TMEM135	0.00383929	-0.40934
RRAD	0.367329	0.126408
ERBB3	0.66275	-0.0610397
ZNRD1	0.172016	0.192802
SERINC1	0.0249717	0.315471
SMPD3	0.205309	0.178401
ITSN1	0.7414	0.0462144
STMN1	0.000481369	-0.493769
TLE4	0.941382	0.0102409
CPD	0.000171898	-0.534003
LAP3	0.203879	-0.177922
KLHL5	0.824756	0.0309894
PARVA	0.486348	0.0970312
CFAP44	0.144323	-0.205824
SKA2	0.0900777	-0.237761
ZNF148	0.0023374	-0.430476
HAND1	0.471433	0.101077
NTHL1	0.145923	-0.203575
FRYL	0.000253263	-0.520754
PYY	0.0846684	0.242756
ELMO3	0.0308624	-0.303032
GPM6A	0.821377	0.0318505
PDGFRL	0.354035	0.129301
ZNF567	0.869001	0.022848
DENND5B	0.0950196	-0.234724
DZIP1	5.31777e-05	0.578875
MMAA	0.0194036	-0.328864
VPS13A	0.0450382	-0.283098
GPR35	0.589252	-0.0752012
SLC11A2	0.0140551	-0.345572
DIXDC1	0.396806	-0.119176
PIGU	0.00847093	-0.369768
LARS	0.00401891	-0.406575
PLAGL1	0.0566147	-0.268143
BPGM	0.653393	-0.06304
CCNE1	0.00164988	-0.444438
ITGB2	0.0148751	0.345158
BCL2L11	0.357512	-0.128911
AURKA	3.11943e-05	-0.591881
ATG12	0.0337537	-0.299077
MEOX1	0.900135	-0.0178537
BNIP3	0.205538	-0.177472
PIGZ	0.81994	0.0318854
PGP	0.356601	-0.128684
PRUNE2	0.207858	-0.176727
STAT4	0.808656	-0.0342476
NANP	0.000957261	-0.465764
MITF	0.0537581	0.271267
PDK4	0.349512	0.130949
SLC4A4	0.183484	-0.186439
ABTB1	0.00462722	0.401025
PRKAR1B	0.513744	0.0915371
PLA2G5	0.314365	0.14123
FAM117B	1.68337e-06	-0.686219
SMS	0.920071	-0.0144439
USF1	0.613652	-0.0705873
NSDHL	0.35839	-0.128718
IL13RA1	0.0323089	-0.301155
ZBTB38	0.0398936	-0.288895
USP25	0.767373	-0.0413706
STAP1	0.10711	0.226353
CYBB	0.0324343	0.30178
DUS4L	0.00954212	-0.365334
PLXND1	0.0277905	0.310357
PRC1	0.186789	-0.185137
PIK3R5	0.178868	0.188576
CHD9	0.000539851	0.49019
LMBR1	0.00823825	-0.371883
USP13	0.934922	-0.0115534
CXXC4	0.911648	-0.0156861
PLEKHH2	0.0605766	0.263561
NPRL3	0.846808	-0.0267661
GNAQ	0.0605133	-0.264587
TNFAIP3	0.497345	0.0953098
RECQL	0.0227011	-0.32089
MOCS1	0.575495	-0.0785714
BRIP1	3.09161e-07	-0.738097
ART3	0.779057	-0.0395036
COL13A1	0.305108	0.143359
YARS2	0.00112412	-0.458937
NUS1	0.00914166	-0.36724
GUCY2C	0.000608559	-0.484131
MX2	0.205473	0.178352
TGIF2	0.00867502	-0.36868
NAP1L4	0.0127356	-0.349964
DTWD1	0.0352544	-0.297051
WNT2	0.0671041	0.257264
NASP	5.06782e-06	-0.652507
PSMB2	0.244618	-0.162528
RAD51C	0.0962344	-0.233594
NAA15	7.91804e-05	-0.560745
BCL6B	0.00968343	0.365076
KLHL12	0.000927515	-0.469543
SALL2	0.0390116	0.291763
REG4	0.436853	0.108992
ANGPT2	0.219539	0.172337
MAP3K8	0.132161	-0.211403
PTPRH	0.122552	0.216892
RNF138	0.00190137	-0.441068
SEMA4G	0.224756	-0.170252
MRPL27	5.86936e-08	-0.78104
LY6E	0.512441	-0.0916609
MUC13	0.00619085	-0.386178
FBL	0.0171951	-0.334563
MTFR1	0.0490729	-0.27684
PANK3	0.00176946	-0.44253
BTN3A1	0.560309	-0.0816469
CRYBG3	0.416395	-0.114775
PLTP	0.9345	0.011597
FANCA	0.0266692	-0.31231
CCL26	0.577577	-0.0778543
PTGER3	0.00144819	0.454036
DMBT1	0.680526	-0.0572177
MRPL16	0.000216508	-0.525663
GPATCH1	4.2379e-06	-0.655405
COG3	0.0300518	-0.305806
BDH1	0.895426	0.0187867
PCDH17	0.972467	0.00496008
UBOX5	0.491023	-0.0970103
MAN1A2	0.000387986	-0.504706
RPL26L1	0.415991	-0.113249
LOXL2	0.000326005	0.512064
MPEG1	0.0258583	0.315317
SRP19	0.0129795	-0.350608
PSMG2	0.0773373	-0.248287
HOXA13	0.0453348	-0.280664
CEMIP	0.597184	-0.0735673
TUBG1	0.00958957	-0.363878
MCM4	4.36807e-05	-0.581812
PIK3IP1	0.013703	0.350616
TACC1	0.612327	0.070645
PARP8	0.452701	0.105191
TM6SF1	0.0156171	0.342095
SRI	0.459473	0.103913
ZNF561	0.00741985	-0.377647
PRMT1	0.00244877	-0.426571
LSM5	0.0911095	-0.23693
ARHGEF6	0.0111056	0.359148
FBXL4	0.00494194	-0.397612
AHNAK	9.28793e-06	0.63308
OVOL1	0.00324728	-0.415192
SEMA6A	0.309139	-0.142713
RP9	0.0568184	-0.266855
ZNF107	6.70639e-05	-0.568291
SFXN2	0.0462162	-0.280789
VWA5A	0.357525	0.128983
SNX18	0.564907	-0.0809199
FAM78A	0.860569	-0.0247424
GFRA1	0.00045132	0.501157
GALE	0.923896	0.0135812
ASPM	0.00894556	-0.369359
STRN	0.000588584	-0.486482
ZDHHC13	3.00526e-05	-0.591838
TTC33	0.000132541	-0.545696
FAM91A1	0.0368504	-0.293734
LARP4	0.00168758	-0.442589
HMGN5	0.227703	-0.169502
NUSAP1	0.0954662	-0.234493
CD68	0.0372304	0.293286
ADGRG3	0.00734633	0.379407
ADGRG1	0.079595	0.246867
CLTB	0.0018925	0.441328
GUCY1A3	0.0193968	0.329889
PARVG	0.00150553	0.45126
XPOT	0.104391	-0.22805
HCST	0.137121	0.208435
SLC22A23	0.00890922	-0.36821
NSD2	0.000586387	-0.486921
EXOC5	0.0247049	-0.316735
FCRL5	0.968199	-0.00558656
EXPH5	0.0603086	-0.265063
BTNL3	0.0093336	0.367432
PRR13	0.0915597	-0.236201
STEAP1	0.426712	-0.111482
TEF	0.39183	0.120991
PTGES3	2.35058e-05	-0.600023
SCN4B	0.134078	0.210677
NOTCH2	0.406763	0.116095
ZNF165	0.00197889	-0.439586
MUC1	0.17684	-0.189633
DDX11	0.0783297	-0.247726
FEZ1	0.0133551	0.35018
FANCD2	8.38298e-05	-0.558001
CHKA	0.546442	-0.0841905
TMEM8B	0.272558	0.153952
ARL10	0.890825	0.0189152
PHF20L1	0.287106	-0.149667
CEL	0.11415	-0.221475
GGT7	0.497694	0.0952716
TSEN15	0.239914	-0.165336
LRRC31	0.00857863	-0.370362
KDM1B	0.518132	-0.0906549
TUB	0.00567892	0.390748
SLC41A1	0.115723	-0.22093
RSPO3	0.14045	0.207366
ALKAL2	0.881583	0.0210553
EFEMP1	0.00164158	0.447873
INTS6	0.0667	-0.257479
NT5E	0.0691517	0.255219
PARD6B	0.359489	-0.128212
MYO19	0.0540576	-0.271327
NPR3	0.0123038	0.353788
SPAG1	0.000887889	-0.471119
SLC28A3	0.00549465	-0.392309
ZNF277	0.00277196	-0.423036
CCDC88B	0.569457	0.0798724
AHCY	0.455066	-0.104578
ELP4	4.11179e-06	-0.654854
GINS3	0.00764598	-0.375442
TMTC1	0.000736246	0.479087
HNRNPR	0.000526459	-0.490446
COMMD8	0.00114524	-0.459578
LGR4	0.321784	-0.139292
CSK	0.599246	0.0741411
PRKAA1	0.0489633	-0.276767
LNX1	0.000248363	-0.519439
CD38	0.534428	-0.0870921
CD3E	0.648364	0.0638603
NEURL1	0.651066	-0.0633321
IGFBP5	0.0422603	0.286359
SORD	0.00234063	-0.430463
XDH	0.0792941	-0.246885
PRKCB	0.936279	0.0109628
KLK15	0.0972536	-0.232528
BRI3BP	5.13012e-07	-0.720186
ACD	0.00237004	-0.427445
TGFBR2	0.172356	0.191591
KLHL3	0.00411154	0.405608
CUL3	0.0021514	-0.434302
ERI1	0.021211	-0.325669
2021-03-02	0.645832	0.0642383
CA1	0.259502	0.15816
HSDL2	0.000139525	-0.541436
MAP2K3	0.545183	-0.0844047
STON1	0.00147007	0.452306
ATP8B2	0.354603	0.129937
CBX3	0.0278737	-0.309417
USP1	1.07137e-05	-0.630541
SLAMF1	0.833221	-0.029539
GIN1	0.00370841	-0.410231
CDH17	0.428299	0.111157
CCDC28B	0.0219087	0.323813
ADA2	0.0129632	0.353043
MINDY2	0.140734	0.206571
ZC3H12A	0.3725	-0.124988
ZNF468	2.85699e-06	-0.668153
CHST12	0.190852	-0.183298
PTAFR	0.0359157	0.295306
NIPSNAP2	0.000797007	-0.476405
CHSY3	0.000703546	0.481636
ELMO1	0.12587	0.21507
RNASEL	0.0703792	-0.254613
C3AR1	0.0481508	0.278395
BZW2	0.0348955	-0.295641
MCAT	0.00237044	-0.427667
SH3RF3	0.574273	-0.0785932
NUDT13	0.131109	-0.211889
SACS	0.170287	-0.19293
NAPRT	0.984459	0.00288994
MAOB	0.0363878	0.294925
MRPS18C	0.760591	-0.0421534
CLEC4E	0.901909	-0.0177326
FOXA2	0.226401	-0.169884
ARHGAP24	0.655398	0.0623537
MED23	0.00329664	-0.418444
PDE1A	0.164468	0.19521
NSUN5	0.90999	0.0163458
ZEB1	0.0258748	0.314418
CXCL8	0.337812	-0.134679
TNNC2	0.24068	-0.164065
LYPD6	0.0296584	-0.305641
FOXRED1	0.0196311	-0.327918
PGM2L1	0.927647	0.0125221
MSI2	0.00117775	-0.458687
CHCHD2	0.849569	0.0267478
EMP2	0.12666	-0.213921
FABP1	0.410691	-0.115551
NINJ1	0.63428	0.0665836
PHC2	0.0431578	0.285736
BCAM	0.00063976	0.483182
FEN1	0.0116647	-0.354744
SCN3B	0.282119	0.151033
CFTR	0.00240926	-0.428145
SLC44A4	0.456625	0.104642
MAPRE1	0.0936745	-0.2349
SLC12A4	0.0114768	0.355752
RNF14	0.104674	-0.227949
CLIP1	0.233009	0.167328
HJURP	0.00247464	-0.427331
RICTOR	0.036411	-0.29531
XPNPEP2	0.696031	0.0546714
LRRC2	0.0121389	-0.353526
EHBP1	0.228994	-0.168862
WARS	0.028805	-0.307158
PPP2R2C	0.0308777	0.304098
TTC7B	0.463609	0.102675
CWF19L2	0.0506682	-0.274979
SLC25A13	0.452307	-0.105394
CEP72	0.0627219	-0.261604
SLC5A1	0.486614	-0.0974869
C8orf33	0.714874	-0.051071
SCP2	0.517339	-0.0906171
LRFN5	0.572042	0.0790261
SYT7	0.294741	-0.146763
PLS1	0.63227	-0.0669008
RPS6KB1	7.85078e-06	-0.642168
DKK2	7.80649e-06	0.641901
DGAT1	0.0791801	-0.246334
PIWIL4	0.195712	-0.181825
NKAP	0.744065	-0.0456012
TMEM140	0.00192601	0.44032
SKIL	0.888418	-0.0197402
MTAP	0.0290739	-0.306731
TOMM34	0.953315	0.00836975
RABL3	0.00183165	-0.440348
ODC1	0.000755192	-0.475528
NAT10	0.0939811	-0.234877
TXN	0.080722	-0.245005
ROR2	0.0653351	0.259577
C3orf70	0.00555189	-0.391419
MORF4L1	0.778314	0.0391947
PSAP	0.000510095	0.495708
ZNF507	0.000241747	-0.521118
SNX4	0.0832383	-0.243644
PPA2	0.00134519	-0.452979
PAG1	0.0253849	-0.314857
LOX	0.0172305	0.336062
P2RY8	0.894662	0.0182175
PAMR1	0.0052076	0.395692
TADA1	1.75724e-05	-0.612824
LRCH2	0.00516211	0.395679
ST6GALNAC5	0.621848	0.0684968
ZNF280D	0.147803	-0.204323
TMTC3	0.000291994	-0.515443
TANK	0.53721	-0.0866449
TOMM20	0.000693861	-0.480364
SNX24	0.434485	0.109388
LIMD1	0.0307226	-0.303672
IL1RN	0.0160807	0.339278
MYO1A	0.721157	-0.0500188
MRPS35	5.37139e-05	-0.574799
UGT2B15	0.0884242	-0.238865
SAT1	0.0920618	0.236632
SMARCA2	0.491244	0.0962199
PLPP4	0.0315265	0.303947
TMEM9B	0.151104	-0.201691
YWHAZ	0.151265	-0.201226
ATP13A3	0.275723	-0.15299
PCSK7	0.678339	0.0582328
BLZF1	0.034471	-0.299197
CDC25A	0.19705	-0.180755
CSTF3	0.000230268	-0.523695
COTL1	0.417824	0.113698
LRRC40	0.466504	-0.102321
MYO7B	0.18013	0.188315
SERTAD4	0.752431	0.0443117
KCNQ1	0.583163	-0.0764476
KIAA0513	0.01532	-0.341095
TNFSF4	0.00488328	0.399044
GRB7	0.355722	-0.129417
MLPH	0.458689	0.103709
CA12	0.062487	0.261461
TACC3	0.000690049	-0.47893
PPP4R2	0.000808138	-0.47585
SQOR	0.895952	-0.0183491
ISG20	0.139384	0.207482
MTCH2	0.0199262	-0.326765
POLR2K	0.140074	-0.20712
IGF1	0.0301189	0.305605
FKBP7	0.659397	0.061532
DTX2	0.530835	-0.0877456
CTTNBP2NL	0.358468	-0.128918
CAV1	0.0393008	0.290192
ZBTB20	0.000133581	0.543846
RGS5	0.133814	0.210204
ZFYVE28	0.00553346	0.390526
BMPR1A	0.00312886	-0.416719
ECM2	0.207053	0.176836
PLA2G4C	0.164358	0.195349
ATP10B	0.326439	-0.13733
CDC25B	0.0323331	-0.300607
LAT	0.0734173	0.251335
PPP1R14C	0.00696726	-0.379452
TMX4	0.742032	-0.0466141
CHST7	0.0587219	0.266257
ITIH5	0.00767271	0.377479
PUS1	8.3892e-07	-0.703322
PYGB	0.540751	-0.0856161
EPHB3	0.429398	-0.110913
WDR89	6.06797e-05	-0.572064
GDPD2	0.0288728	0.307325
ADAMTS12	0.00101474	0.466888
NLE1	0.00280893	-0.420586
ESPL1	0.0661472	-0.2576
RSRC1	1.26428e-06	-0.694603
CXCL10	0.00692928	-0.380591
FAM84B	0.0881083	-0.239553
LDLRAP1	0.288271	-0.148661
KCND3	0.952644	0.0084235
ARHGAP39	0.52361	-0.0892747
GK	0.212822	-0.174396
ALDOB	0.898432	0.0179113
FMO5	0.902937	-0.016868
KLHDC8B	0.000151538	0.545726
ARMT1	0.0208759	-0.325926
EXOC6	0.00627409	-0.386632
HOXB13	0.0102962	-0.360309
HEXDC	0.299055	0.145905
HOXC6	0.121737	0.217593
SLC25A45	0.70867	-0.0521858
MYH9	1.74784e-05	0.616045
RPS4X	0.391652	-0.120127
FZD1	0.321254	0.139276
EPAS1	0.0360603	0.295132
TLN1	0.0607547	0.264071
A1CF	0.19882	-0.179737
PFKFB3	0.245695	0.163149
EREG	0.0674491	-0.256882
ESCO1	0.00532691	-0.395633
DDX52	0.00391769	-0.40573
CPSF2	5.98659e-05	-0.570948
NTRK2	0.0847618	0.242449
TMED5	4.97394e-05	-0.579817
COL7A1	0.237325	0.165873
PPARA	0.21254	-0.174936
MRPS28	0.0151581	-0.341401
SERPINF1	0.00482398	0.400132
IFIT5	0.0500736	-0.275309
MAFB	0.0843222	0.242955
SCAI	1.89519e-06	-0.687428
KIF2C	0.00181764	-0.439936
IDH3B	0.10271	-0.229087
SERPINA3	0.0841752	0.242074
TFRC	0.00649391	-0.384655
HNF4A	0.00163535	-0.442332
IGSF8	0.482182	-0.0981502
CCNA2	9.55633e-06	-0.631185
PRMT5	0.077862	-0.247415
HSPB1	0.00478247	0.400769
ABCA8	0.0579664	0.266836
TBCD	0.745625	-0.0459761
MRPL57	0.819008	-0.031919
CXCL2	0.00738526	-0.377695
GOLPH3L	0.0247779	-0.316315
GPHN	0.11263	-0.222849
RBP7	0.0654115	0.25861
SLC9A9	0.410114	0.115308
ADAMTS1	0.000826495	0.474351
WASF3	0.348366	0.13135
VASN	0.0335008	0.299691
G2E3	0.0173433	-0.336488
MMP11	0.00160414	0.449463
PDZK1IP1	0.426778	-0.111184
MAGT1	0.257394	0.158839
FAM122B	0.696877	0.0544295
VPS41	0.0709757	-0.253381
MYCN	0.000202365	-0.526933
ITGB3	0.94208	0.0101862
RPL7L1	0.788525	-0.0376258
FRMD6	0.00677303	0.38277
CALB2	0.0228642	0.320418
TRIP11	0.039154	-0.290909
KANK3	0.0102405	0.361746
REEP3	0.101906	0.229332
IGDCC4	0.49287	0.095874
FAM3D	0.856655	-0.0255157
PIK3CD	0.201303	0.179423
PLEKHA4	0.0195958	0.331443
TOR1AIP1	0.0560725	-0.26858
CCDC34	0.000198585	-0.527651
SCGB2A1	0.498607	-0.0950861
NUP210	0.0108403	-0.358636
COX16	2.87828e-06	-0.669319
ATF1	0.0171398	-0.335963
ADORA3	0.0959167	0.233505
ZNF467	0.00601991	0.38815
POLA2	0.0022852	-0.429624
GPC4	0.019511	-0.327885
MRPL42	0.00392112	-0.407988
RELL2	0.884528	-0.0200141
AGR2	0.181135	-0.187633
PSMD14	0.0563034	-0.268197
ADAP1	0.111185	0.223804
GNB4	0.144686	0.204641
DMD	0.724765	-0.0495223
BNC2	0.0163124	0.339343
SCUBE3	0.0770464	0.248919
ADD1	0.0516196	0.274379
ARHGEF5	0.395976	-0.11856
COL14A1	0.192105	0.18332
TCEA3	0.298986	-0.145476
SLC43A3	0.0555836	0.269771
TUBA4A	0.022214	-0.321002
CDH1	0.270358	-0.15431
ZAP70	0.735611	-0.0470766
IKZF2	0.335231	-0.135112
CLDN8	0.265647	0.156436
RHOJ	0.0492376	0.277328
PLCB3	0.0853417	-0.242644
FGD2	0.00235376	0.429939
MEPCE	0.288272	-0.148497
STOM	0.00703035	0.379882
MAN1A1	0.280092	-0.151534
SCCPDH	0.0182984	-0.331855
ABCA5	0.334755	-0.13588
ZNF511	0.248579	-0.161907
CD86	0.0326306	0.301496
SEMA5A	0.0279862	-0.308816
SYPL1	0.000317435	-0.513197
PLEKHA1	0.15845	-0.198322
FAM26F	0.418376	0.11329
VPS29	0.00822446	-0.372006
ZC3H8	0.00547385	-0.392411
ELP1	0.00307334	-0.41841
BMP1	0.000914524	0.470819
PROX1	0.297587	-0.146102
MYNN	0.00460111	-0.401185
CTSF	0.475005	0.100244
RNF6	0.209856	-0.175922
SNRPF	5.96434e-05	-0.568485
APBB1	0.00012606	0.545021
NUCB2	0.573862	-0.0786431
CEACAM1	0.598649	0.0740179
THUMPD1	0.00174098	-0.443826
OLFML3	0.00667557	0.384645
RETSAT	0.279439	0.151733
DPY19L1	0.0013587	-0.452817
CYP2U1	0.752937	0.044203
SSFA2	0.172057	-0.191989
TMEM177	6.67591e-05	-0.56415
NUDT4	0.000164444	-0.532628
C17orf80	1.39069e-06	-0.69189
TMEM55A	0.052774	0.272332
ID4	0.027675	0.310657
FAM69A	0.222251	-0.171237
KAT2B	0.415883	0.114153
CYP2C18	0.949592	0.00915712
ATAD5	0.00217514	-0.435051
TWISTNB	0.00156384	-0.44659
FAM83F	0.0575411	-0.26665
GIPC2	0.000849938	-0.472548
FAM173B	3.03882e-06	-0.667876
FZD3	1.50842e-05	-0.619309
GOPC	0.145914	-0.204326
SYDE1	7.9687e-05	0.562417
RIN2	0.00187964	0.439817
HOOK3	0.0116324	0.355467
SLC39A11	0.134621	-0.209772
KIAA1468	0.0391274	-0.290974
RUVBL2	0.0147451	-0.342489
ECM1	0.000426068	0.500374
NR4A3	0.0724151	0.252782
AKT3	0.158518	0.197688
SH3PXD2A	0.788063	0.0377606
CENPX	0.0603547	-0.2635
VAV1	0.0408999	0.288941
ELF1	0.208185	-0.176396
HMGCS1	0.000260952	-0.521686
HDHD3	0.214034	-0.173892
TYRP1	0.000518483	0.493723
GOLM1	0.662164	-0.0611512
RAB6B	0.00172462	0.442968
NLRP1	0.00107655	0.462621
PDLIM4	0.00946229	0.367697
CD59	0.000403322	0.505101
PTPN11	0.00136309	-0.451873
ZNF423	0.885285	0.0199098
NRP1	0.0178595	0.333439
PAPPA	0.75304	0.0438446
TMEM14A	0.44848	-0.106152
FST	0.0139411	0.348499
TPR	0.0901696	-0.239154
FRK	0.00239096	-0.429295
TRPM6	0.479318	-0.0989097
PVR	0.0191436	-0.32987
GPX8	0.0722459	0.252507
MCRIP1	0.469628	0.101276
C2orf88	0.826326	0.0306683
C9orf72	0.0485196	-0.277823
MAPRE2	0.45858	0.103825
EIF4E	0.00629302	-0.386294
TIGAR	0.884262	-0.0206339
HAGHL	0.648372	0.0635503
EXO1	7.15188e-05	-0.564864
PCDH9	0.00411023	0.407378
CKMT2	2.17152e-05	-0.600048
PCSK9	0.00479477	-0.397671
MAP2K2	0.591032	-0.0750891
EPHA3	0.000134788	0.546176
RASSF4	0.0188184	0.330857
MSN	0.0207361	0.326559
CALU	0.00155564	0.447629
POLR2F	0.352371	-0.130372
BTBD7	0.0034946	-0.412842
CKAP2	0.10092	-0.230462
SNRNP48	0.000173963	-0.534969
SLC35A3	0.171862	-0.192278
RBMX2	0.257422	0.158906
POLRMT	0.0314665	-0.301404
SCD	0.00839553	-0.370428
GSTZ1	0.382124	0.123123
SFT2D1	0.023872	-0.318173
CCDC122	0.878508	0.021659
ITGB7	0.748416	0.0447802
FOSL1	0.165993	0.194878
CSNK1G3	0.00348184	-0.412991
ITGB8	0.77762	-0.0395799
FOXA1	0.0608927	-0.262988
DHRS9	0.0669454	0.257804
KIDINS220	0.997601	-1.80207e-05
ACTR6	2.38897e-07	-0.743184
TMEM68	2.93473e-05	-0.596722
UNC93A	0.324715	0.138217
AMOTL1	0.0338113	0.299575
DOCK7	0.350266	-0.130813
RIOK2	0.00479912	-0.398841
RAD51AP1	8.67812e-05	-0.558519
NUP50	0.000647745	-0.482837
TRPA1	0.0492217	-0.276457
NPTX1	0.0128077	0.351537
PGR	3.38647e-05	0.59221
DYNC2LI1	0.260053	-0.157916
SLC8A1	0.18422	0.186235
ABAT	0.0967062	-0.232835
NR3C2	0.0701213	-0.254323
RIOK1	7.40202e-05	-0.565272
TTPAL	0.0383886	-0.290396
C6orf223	0.786745	-0.0376448
CEP55	5.52814e-05	-0.5748
ADGRL3	0.0101023	0.362018
NAP1L3	0.00681598	0.384183
ARHGAP11A	0.000171496	-0.536522
TRIM8	0.111659	0.224662
KLK12	0.7007	-0.0540321
CLNS1A	0.00051384	-0.491548
RSF1	0.00363991	-0.411761
CDC42BPA	0.0880982	0.239464
BARD1	1.77354e-06	-0.686589
UGCG	0.041188	0.286659
ANKRD26	0.34932	-0.131341
VSNL1	0.0265561	-0.313006
PTK2	0.700788	-0.0537355
ATOH1	0.00253075	-0.425465
PRKDC	0.0402499	-0.288592
PPEF1	0.493212	0.0958489
PLAC8	0.813727	-0.0329815
CDC42SE2	0.0344452	-0.297718
SNX13	0.00122727	-0.456206
C7	0.801841	0.0351917
GATA3	0.00531482	0.394226
FN1	0.0232823	0.320675
HSPG2	3.72182e-07	0.735652
RCCD1	0.375212	-0.123893
NOTCH3	0.00621055	0.388253
SSX2IP	0.000296121	-0.512702
PBLD	0.204095	-0.177677
FGD3	0.18746	-0.185118
LRRC61	0.0129126	-0.350267
S100PBP	0.00370996	-0.412689
VEGFB	0.325732	0.138564
SNRPE	0.00678931	-0.381921
ZC3H12C	0.0358016	-0.29579
CADM1	0.167447	0.19381
FAM96B	0.124003	-0.215551
PLA2G4A	0.731241	0.0481343
VSIR	0.000174502	0.537238
STOX2	0.307703	0.142761
TFF3	0.287149	-0.149317
ZNF644	0.0547429	-0.270326
PRPF38B	0.000286823	-0.516355
ABCB7	0.16744	-0.193355
ATP5D	0.19578	-0.18122
CD80	0.0476662	0.279714
SNX8	0.10686	-0.225657
SLC7A6	0.000606154	-0.484142
GFM2	0.000237697	-0.522543
FKBP4	0.577179	-0.0780903
SAAL1	2.05154e-05	-0.60519
DNAAF5	0.00234841	-0.427227
ACVR2B	0.113169	-0.222766
GTF3C4	9.78283e-05	-0.552163
ZNF704	0.00880537	-0.369799
KRIT1	0.0110318	-0.358732
ZDHHC2	0.471223	-0.101275
PSMD12	0.000741215	-0.478068
CREBL2	0.543156	-0.085358
POLR3F	0.0632365	-0.261256
BCKDHB	0.000670364	-0.480549
DHCR7	0.00192147	-0.437077
ADAMTS2	0.00246787	0.428715
WWP1	0.301542	0.144941
GALNT3	0.00411365	-0.407412
CPNE8	0.305101	0.144048
TTLL12	0.903182	-0.0171142
CLEC7A	0.445625	0.107036
DRAM1	0.998962	-0.000754597
ERO1B	0.123601	-0.216317
CPT2	0.255616	-0.15909
UBN2	0.796122	-0.0359747
MTA1	0.45413	-0.104906
E2F6	0.00842986	-0.37046
PIK3CA	0.474906	-0.100215
PSMC2	0.296155	-0.146315
ERN2	0.35654	0.129234
PARG	0.00916654	-0.367026
LOXL4	9.1072e-06	0.630224
C1QTNF1	0.909974	0.0160083
GMNN	0.000846609	-0.473459
MAP6	4.70298e-05	0.57899
CTSB	0.000370188	0.506388
RNF128	0.445034	0.10697
AP1AR	0.0182884	-0.332793
JKAMP	0.0772464	-0.248375
ELN	8.08328e-05	0.565142
ITGB1	0.0697424	0.254745
INTS7	9.94209e-05	-0.552565
NUDT14	0.0118732	-0.354042
SERPINB9	0.34398	0.132638
DDC	0.197412	-0.180431
MAGI2	0.0336489	0.300039
RSPH1	0.145083	-0.204353
ZNF292	0.0893824	-0.239898
COL18A1	0.00735865	0.379674
CHL1	0.0759067	0.250464
YES1	0.0180039	-0.334646
CACNA1D	0.0867388	-0.240714
GMCL1	2.07035e-05	-0.607889
CASP8	0.000109425	-0.548285
ARHGAP28	0.519157	0.090306
RNF144B	0.956085	0.00791843
RBM12	0.000151801	-0.536643
GNPDA1	0.255342	-0.159214
SEL1L	0.420865	-0.113113
TET2	0.105701	-0.227597
TALDO1	0.658208	-0.0617078
MRPL45	0.0010686	-0.462435
DPYSL3	0.00311641	0.41982
LARS2	0.00277593	-0.42097
PYCR1	0.604238	-0.0728631
TM7SF2	0.763278	-0.0417818
SPATA5	0.0125773	-0.351883
PCGF5	0.00916103	-0.366634
ZNF436	0.779535	-0.0393683
FBLIM1	0.00868009	0.370708
MTRR	0.184743	0.185541
FCMR	0.0148292	0.345438
FAM105A	0.00822905	-0.371684
ENG	0.00510713	0.397286
RNASEH1	0.342184	-0.132976
SNTB2	0.396026	-0.119234
PELI2	0.602128	-0.0732743
BMPR1B	0.00594364	0.389224
AGFG2	0.931951	0.0124877
MYL9	6.37526e-05	0.576146
ALDH3A1	0.290138	0.148396
FGFRL1	0.134128	-0.209583
NEBL	0.00620862	-0.385516
HES6	2.10815e-05	-0.601632
RB1CC1	0.378316	0.12339
ME3	0.00155898	-0.447193
EMCN	0.0627258	0.262257
SOX13	0.00625278	0.385179
ADGRG6	0.711658	-0.0516841
DOCK4	0.81512	0.032533
DBF4	0.000116635	-0.547536
PUS7	0.000396326	-0.502998
VIP	0.142365	0.20566
HCK	0.241554	0.164569
ARHGAP22	0.0194017	0.329725
HCFC1R1	0.000169335	0.536681
WWTR1	0.0784996	0.247501
TTC22	0.968801	0.00558208
TIGD7	0.157248	0.198805
TIPARP	0.0641989	-0.260246
FAM124A	0.905756	0.0167272
PGM2	0.000176264	-0.533035
ATRIP	0.00257859	-0.42336
BUB3	0.000584356	-0.488781
KLHL8	0.00278838	-0.421829
TST	0.446789	0.107017
LPGAT1	0.00837159	-0.374607
TMEM158	0.539651	0.0858856
AGGF1	1.78579e-06	-0.684643
UTP4	0.0773961	-0.24754
PSAT1	0.059081	-0.265596
MYLIP	0.229098	-0.168556
ST3GAL6	0.144	0.2048
FOXP2	0.020584	0.326329
CD200	0.654793	0.0627078
HSD17B4	0.000292372	-0.51491
RAP2C	0.310445	0.142048
HEPACAM2	0.0859938	-0.241042
VNN1	0.369673	0.125856
PAQR3	9.37393e-05	-0.555931
ARMC1	0.317413	-0.140216
SDF2L1	0.013556	-0.346817
MAOA	0.431378	-0.110009
PML	0.0222626	0.322853
CRBN	0.678352	-0.0581979
TWNK	3.38094e-05	-0.585931
GABPB1	0.297768	-0.146071
UTP14A	0.959114	-0.00722671
GM2A	0.538393	-0.0863142
TCF12	0.1608	-0.19711
PHC1	0.297102	0.146293
NECTIN2	0.0687756	0.256369
MSR1	0.739643	0.046112
CXADR	0.146306	-0.204307
ECT2	0.00221379	-0.433952
GOLGA5	0.0294074	-0.306641
ZCCHC9	0.00060659	-0.484877
FARP1	0.375738	-0.124346
TP53I3	0.21059	-0.175367
ZNF696	0.0049263	-0.396814
SCAND1	0.185356	-0.185456
SMAGP	0.330018	-0.136352
GLIS3	0.0325163	0.300942
SYT11	0.0248092	0.316674
OSCAR	0.11	0.224503
EPB41L1	0.231894	0.167958
RUNX2	0.00360427	0.409601
GSTP1	0.457279	0.104633
ZBTB16	0.0881651	0.239229
CAP2	0.987067	-0.00229588
SPIB	0.554363	0.0832371
IQGAP2	0.0294573	-0.306583
EPB41L5	0.00334429	-0.413395
IL2RB	0.603141	-0.0726496
NCAPH	0.00033904	-0.505805
POLR2G	0.689498	-0.0558926
ZDHHC8	0.716546	-0.0504907
ADGRL2	0.03222	0.302004
COL5A1	0.000120344	0.549819
IRF1	0.00832791	-0.37104
RECK	0.105092	0.227866
CCR1	0.0368977	0.295106
PSTK	5.51195e-06	-0.649288
C1orf115	0.687726	0.0565865
TTK	0.00194271	-0.438366
BEX1	0.0358594	0.294729
INF2	0.00643595	0.384971
ARSD	0.965797	-0.00621899
NUCKS1	0.0326327	-0.300179
CXCL5	0.0182593	-0.331738
SEC11A	0.684155	0.0570589
TTC37	0.00313195	-0.417467
MKKS	0.0509436	-0.273855
FUCA1	0.169668	0.193239
NPR1	0.00146708	0.449518
PPRC1	0.411714	-0.115323
KIAA0319L	0.826846	0.0310065
IL3RA	0.247983	0.162299
RRS1	0.807554	-0.0340852
LMOD1	0.0214106	0.324969
RAB18	0.451826	0.104896
PTK6	0.860396	0.0247545
MPZL2	0.0813586	-0.244789
TAB3	0.60047	-0.0739394
HACD3	0.05543	-0.269405
PNMA8A	0.00196309	0.440623
SGCB	0.688286	-0.0562598
ATAD3B	0.832846	0.0299325
ATPAF1	0.0267844	-0.311298
EXOSC7	0.000166968	-0.53179
RAD21	0.0221651	-0.322816
GNPNAT1	5.38777e-07	-0.721393
BST1	0.796047	0.0363789
SCARB1	0.00640039	-0.383435
SLC38A1	0.00881683	-0.367624
APOOL	0.509693	-0.0924843
EPHA4	0.152128	0.200918
HHIP	0.218025	0.17301
GPR161	0.0958171	0.2354
ANK2	0.0588041	0.265886
TBC1D12	0.000358786	-0.506411
SFXN1	0.00182119	-0.440583
POF1B	0.00996196	-0.363407
LYNX1	0.00836346	0.371156
ZNF337	0.0538509	-0.272541
PLAA	0.00078121	-0.477943
ADCY2	0.000277909	0.517912
WAPL	2.56246e-05	-0.602579
UHRF1	0.084655	-0.242155
MANEA	0.00680368	-0.382633
AEBP1	0.0101602	0.364485
TRIM36	0.962981	0.00651494
SLC19A2	0.0467678	-0.280215
BBS7	0.436298	-0.109433
OSMR	0.00186362	0.441574
WDFY1	0.127	-0.214352
ACAP3	0.106169	-0.226197
PHACTR1	0.0705915	0.254548
CRISPLD1	0.000102497	0.556952
RAE1	0.0467421	-0.279454
BAIAP2	0.241869	0.165132
ST13	0.233325	-0.167522
NBL1	0.258015	0.158904
ECE2	0.0840717	-0.241999
MRAS	0.140639	0.207065
NAIP	0.70188	-0.0537157
H2AFZ	0.03802	-0.290828
CXorf36	0.0785232	0.248188
ZFR	0.092715	-0.236093
C5orf15	0.0685465	-0.25622
UGGT2	0.0387983	-0.291667
C6orf203	0.00307221	-0.417997
MAPKAPK3	0.138	-0.207419
CTSE	0.488866	0.0972419
SEC24A	0.80729	0.0344726
MAN2A1	0.00341001	-0.414734
ESR1	0.000779298	0.479124
LCLAT1	3.69142e-05	-0.585218
NLGN4X	0.0793456	0.246808
THOC2	0.315411	0.140817
CDK13	0.0134413	-0.347288
BMF	0.000538166	0.494897
ANKS4B	8.65714e-05	-0.556343
GSTCD	3.45649e-05	-0.588775
S1PR1	0.392596	0.119972
EIF2S2	0.00905729	-0.3674
VIL1	0.229328	0.168326
C12orf4	0.00926207	-0.36724
DCTPP1	0.00411743	-0.403545
SPIN4	0.0113811	-0.357189
ABCB10	0.000402094	-0.502289
HPDL	0.0310487	-0.303618
PARM1	0.168061	-0.193373
UBE2S	0.00752851	-0.375247
PDCD6IP	0.0809615	-0.245782
PCDH12	0.0565136	0.268579
FOXP4	0.919343	-0.0144305
ZNF703	0.00886538	-0.368329
MTMR2	0.0452679	-0.28125
STAC	0.0014595	0.450814
DIAPH3	0.000419806	-0.499458
MORC4	0.164501	-0.195213
PSMC6	0.000660188	-0.483951
DUSP2	0.00229575	-0.431154
CREBZF	0.0201202	-0.328152
SP100	0.317825	0.140246
BOP1	0.95672	-0.00771312
BRI3	0.0747081	0.251975
LUM	0.0895802	0.238467
CENPN	0.00776042	-0.374982
RPL28	0.0362331	-0.293698
TMEM59	0.0736948	0.251418
CYP2S1	0.598968	-0.073964
WARS2	9.36432e-07	-0.700884
ARFGEF3	0.0533768	-0.272189
NISCH	0.0711562	0.253378
RHBDF1	0.00388364	0.408212
SLC2A13	0.036636	-0.29438
ADAP2	0.00219916	0.434909
ANO9	0.903207	0.0170815
PKIA	0.072013	0.25346
RIF1	0.00312411	-0.418005
THBS2	0.00159397	0.448194
ZNF215	0.0830998	-0.243819
PAK1IP1	0.0069054	-0.381989
IGFBP3	3.02618e-07	0.738722
SEMA3A	0.113112	0.222464
MPHOSPH9	1.31978e-07	-0.760591
IRAK1BP1	0.000206789	-0.525131
CALML4	0.730814	-0.0477631
HOOK1	1.13589e-06	-0.703312
SCG5	0.336925	0.134799
ZBTB7C	0.137081	0.208576
MAP1LC3B	0.00472535	0.399495
GLUL	0.619885	0.0695453
FAM84A	0.000569064	-0.488287
TMEM19	0.000184889	-0.527979
UNK	0.000746773	-0.475958
B4GALNT3	0.390328	0.120652
TTYH2	0.00423151	0.406773
SFRP4	0.0165471	0.338972
COX7B	0.54204	0.0852753
ADNP	0.0141139	-0.344946
MRPL20	0.0520094	-0.271896
SCRN3	0.0962781	-0.233751
CYP2B6	0.529828	0.0882504
ST3GAL4	0.0642652	0.260261
IGFL2	0.26399	0.156625
CHST2	0.712414	0.0515928
SI	0.227466	0.169132
PARD6G	0.682025	-0.0578479
PALMD	0.102837	0.229044
AHNAK2	3.77403e-06	0.665079
TTC17	0.510472	-0.0924277
SIX4	0.00193552	0.436873
RRP9	0.0923335	-0.235821
OFD1	0.284848	-0.149815
FAM26E	0.0561231	0.268871
FRMD4B	0.474962	0.100059
TCEAL4	0.00059751	0.486496
CRYBG2	0.853711	0.0258583
PIK3C2A	0.0143535	-0.344822
2021-09-04	0.0970696	0.233883
SUCLG2	0.040601	-0.28774
UBAP2L	0.00957391	-0.364283
CDHR1	0.0126992	-0.350258
RNF157	0.000740863	-0.476661
POP7	0.154176	-0.199639
ELOVL7	0.0288433	-0.308536
HSP90B1	0.000393135	-0.504451
CHD3	0.0251237	0.315269
SNX14	0.034935	-0.297371
MAMDC2	0.00645847	0.384515
SGCE	0.0266127	0.313021
TERF1	0.329454	-0.136771
SH2D1A	0.928291	0.0128279
TIMP3	0.000664122	0.485765
BEX4	0.0324603	0.302057
C3orf52	0.00061219	-0.484678
SNX9	0.00749648	0.376874
BRWD3	0.54156	-0.085474
ATP6V0D2	0.0538891	0.271194
ATP1A2	0.0298101	0.306067
DUSP12	0.67128	-0.0595034
PRKAB2	0.995473	0.000751105
PAFAH1B1	0.78146	-0.0395518
CES3	0.542968	-0.084996
LCP2	0.601806	0.0728961
LBH	1.34261e-05	0.627645
PNRC1	0.000158528	0.540702
PHB	2.80452e-05	-0.595176
MYO6	0.00287242	-0.424649
COL16A1	0.123553	0.216232
RAB29	0.0284603	-0.308059
ADAM9	0.613127	-0.0709637
ZNF33A	0.0945714	-0.235753
FAM107A	0.00552346	0.392368
NMI	0.0130026	-0.34974
FLT1	0.0668778	0.257209
PDGFRA	0.0269467	0.311392
ZUFSP	0.0091239	-0.36801
FKTN	0.0736647	-0.25145
KIF21B	0.671232	-0.0596487
PPP1R9A	0.00518711	-0.396567
VAMP2	6.59785e-05	0.567471
POLD2	0.0633535	-0.260309
SSPN	0.136054	0.209629
KLF4	0.207989	-0.176578
XBP1	0.601197	-0.0730443
CHAC2	0.00401579	-0.406541
DNA2	0.000281052	-0.517882
RAB27B	0.367861	-0.126496
ABHD14B	0.254083	0.160724
PGF	0.411106	0.115228
SPINK4	0.846907	-0.0270208
DPYD	0.0245585	0.317093
CLINT1	0.039573	-0.289326
CLIP3	0.02274	0.320987
DOCK10	0.339995	0.133763
LEFTY1	0.272924	0.153883
TBCK	0.0152871	-0.341817
CASP4	0.618345	-0.0694912
GCSH	0.000263872	-0.514831
PPP3CB	0.936982	0.0110002
EPS8L1	0.0100269	0.363669
EDN3	0.108936	-0.22473
PHKB	0.18048	-0.187962
PPARG	0.037332	-0.292189
UCHL1	0.527015	0.0887561
RIOK3	0.683534	-0.0572239
IL2RA	0.324469	0.138335
CD44	0.577151	0.0783934
VAMP5	0.212873	0.174866
LY86	0.00119136	0.461167
KLHL23	0.426379	-0.111324
ABCC6	0.832648	-0.0297607
PUS7L	8.41384e-06	-0.635009
FNDC3B	0.318683	-0.139695
CPOX	1.45563e-07	-0.75809
SDCBP	0.720619	-0.0499949
CAPN6	0.0894904	0.238434
VPS50	0.0137021	-0.347496
MAP3K21	8.74242e-05	-0.56252
LRP12	0.822465	-0.0314974
SGO1	0.0380988	-0.291203
ENGASE	0.197611	-0.180773
ABHD11	0.193648	-0.181715
LYRM2	4.96147e-05	-0.575465
PTMA	0.000439647	-0.497271
CENPW	0.0314825	-0.302462
ARV1	0.0223984	-0.321817
HMCN1	0.000270159	0.518801
PODXL2	0.000441853	-0.498472
BCAT2	0.000367299	-0.503434
TNFAIP2	0.163534	0.196208
NF1	0.00310394	-0.418491
MELK	0.0143757	-0.344558
TPP2	0.0675204	-0.256805
DNAJC9	0.0082419	-0.371969
MALL	0.0365344	0.294716
RNF130	0.078721	0.24815
TOR1B	0.0246892	-0.315691
CX3CR1	0.154601	0.20015
SNRPC	0.446708	0.107005
FTH1	0.266658	0.156414
LILRB2	0.838166	-0.0287175
RAB3B	0.325449	0.137796
PDS5B	0.353091	-0.130192
HEYL	0.000139279	0.546575
TSPAN4	0.000225944	0.526759
FXYD6	1.64669e-05	0.619119
ZFP36L1	0.00157236	0.446834
SLC25A26	0.0770326	-0.247661
HDAC9	0.236279	0.166221
CLN3	0.0072781	-0.37665
TM9SF3	0.500141	-0.0945113
FLVCR1	9.80016e-05	-0.554911
CENPK	1.68643e-05	-0.613741
ST6GAL1	0.272515	0.153962
PYGM	0.0949009	0.235181
MSH3	0.0113036	-0.357858
HLA-DMB	0.031846	0.302643
TRIM15	0.271604	0.154373
GALNT5	0.964024	0.00608444
SMC6	0.000373444	-0.504802
RAPGEFL1	0.432209	-0.110036
NBN	0.0356501	-0.295418
FGFR4	0.0161648	-0.337192
KLF6	0.805552	0.0343415
MLLT10	0.0716029	-0.253601
SCD5	0.95276	0.00817082
WNK4	0.0725137	-0.251946
ARHGEF4	0.274549	0.152815
BID	0.0186227	-0.330224
FAM3B	0.851638	0.0260259
RAB22A	0.635379	-0.0666429
CHPT1	0.14884	-0.202174
LRP1	0.00504281	0.397913
YBX2	0.559839	-0.0814693
CHMP5	0.313977	-0.141566
PCID2	0.834164	-0.0292329
PAPOLG	9.65576e-05	-0.55659
EDIL3	0.00537238	0.394094
MAP4K5	0.669982	-0.0597078
NDUFA4L2	0.374135	0.125068
MGAT4A	0.0123669	-0.352621
C8orf4	0.360541	0.128015
SEC63	0.232276	-0.167848
TCF19	0.166615	-0.193533
KMT5B	0.00116017	-0.460548
HS3ST2	0.00323541	0.417182
CDK12	0.000283677	-0.513261
CNOT7	0.0988846	-0.232517
PBX3	0.0127083	0.352473
CCDC43	3.11467e-05	-0.592126
ZNF304	0.0270414	0.311461
ATP13A2	0.921799	0.0142849
SCRN2	0.00766863	0.375726
ANKDD1A	0.205472	0.177357
RPP30	0.00507433	-0.394241
GLS2	0.0111626	-0.356925
CLDN23	0.404299	0.116711
KLF9	0.886052	0.0201065
DIS3	0.374812	-0.124368
COL8A1	0.000613221	0.487621
HSPA4L	0.395687	-0.119233
FAT3	0.000652428	0.484879
CCDC91	0.104703	-0.228253
DOCK2	0.330902	0.136009
EPB41L4B	0.0430057	-0.284447
AQP8	0.711998	-0.0518319
AOAH	0.00663498	-0.381246
TIMM17A	4.68183e-05	-0.580207
LACTB	0.717793	0.0506566
PTPRN2	0.1231	0.216648
TLR7	0.00696548	0.382915
NAPEPLD	0.0869089	-0.240946
DPEP1	0.0209765	-0.323861
MCAM	0.0561678	0.269
LMBRD2	0.0900107	-0.238044
TAGAP	0.239021	0.165715
ST8SIA4	0.827386	-0.0308188
CYR61	3.75296e-05	0.588584
C1QTNF6	0.0282889	0.310677
LRRC19	0.108079	-0.226187
DQX1	0.72746	-0.0486078
CFD	0.668223	0.0601043
DFFB	0.000109266	-0.546879
ZC3H14	0.00293981	-0.420829
ACVR1B	0.0683384	-0.255495
MEP1A	0.964534	-0.00625747
DFNA5	0.00986596	0.365649
LYAR	1.8602e-05	-0.61253
ANTXR1	5.5472e-05	0.577353
CGREF1	0.130193	-0.212213
PPP1R2	0.35802	-0.129217
DDX28	0.000149091	-0.53444
CAVIN2	0.190204	0.183811
PTPN21	0.427356	0.111106
PLCL2	0.32733	0.13686
CD83	0.0829682	0.243841
SPAG16	0.651105	-0.0635794
CHEK2	5.74981e-09	-0.841546
TXNDC15	0.891156	-0.0191893
C1QTNF3	1.90076e-05	0.612988
F2RL1	2.84374e-05	-0.597619
SLC39A8	0.000120464	-0.546112
COL17A1	0.000391163	0.503326
KANK1	0.0147655	-0.344187
QDPR	0.00163524	-0.443553
SRGAP2	0.262154	-0.156965
EMG1	0.200266	-0.179488
SMARCD3	0.0241689	0.31832
NR5A2	0.176113	-0.189566
KIF18A	9.27395e-05	-0.556633
CHML	0.13712	-0.209544
RAB8B	0.515764	-0.0911559
CKAP5	0.0680311	-0.256043
SNAP25	0.921412	0.0139339
CMTM4	0.150344	-0.202109
AXIN2	0.0416845	-0.28586
KCTD6	0.0277668	-0.308912
SP5	0.429845	-0.110215
DEFA6	0.764829	0.0419934
IMPAD1	7.71664e-05	-0.561671
SERPINB5	0.220087	0.172011
LSM8	0.178673	-0.188673
FOXN3	0.933114	-0.0120833
PPIC	0.172888	0.191179
DEK	0.0204583	-0.326337
FAM46C	0.00189263	-0.438701
BPNT1	0.000202978	-0.526936
NR2C1	0.0230338	-0.320539
POC1A	0.0901676	-0.237166
FAM83H	0.680218	-0.0573379
HLA-F	0.99273	0.00128051
PLCH1	0.000734264	-0.47776
MCM6	0.000129982	-0.543409
PEX11A	0.0232049	-0.318962
TK2	0.286175	0.14984
ITGA2	0.935282	0.01144
KYNU	0.964948	-0.00658815
ESF1	0.0342445	-0.298521
DST	0.485528	0.0973285
SLC37A2	0.0595861	0.264403
QSOX1	0.0181048	0.33291
AGTPBP1	0.000109583	-0.550899
WDR54	0.0771296	-0.247624
NFIC	0.0292907	0.306413
RASL11B	0.962228	0.00618229
EPHB2	0.000120239	-0.543936
RAB11A	0.227703	-0.169058
DHFR	0.0212666	-0.323884
CEP70	3.34529e-06	-0.668847
C1orf21	0.214157	0.17414
SP110	0.534256	-0.0869426
AGA	0.00100265	-0.464498
PATL1	0.613473	0.0708262
SOX9	0.0562185	-0.268295
ZSCAN29	0.359388	-0.128954
PROS1	0.491234	-0.0965373
RNF150	0.00421405	0.405281
GFPT2	0.17753	0.189615
TDP1	6.07446e-05	-0.567182
TMEM45A	0.583699	0.0765314
SORBS1	0.122325	-0.216743
ADAM33	0.0362011	0.293945
AKIRIN1	0.157628	-0.198059
ZNF540	0.0260963	0.312587
TTL	0.0840028	-0.242886
ANXA6	0.00168391	0.445874
ANO7	0.16388	0.195593
PPP4R3B	0.00548525	-0.391023
GBP1	0.84856	0.0263095
CHEK1	1.45638e-06	-0.688611
SRD5A3	0.238063	-0.165208
DEPDC1	0.000306866	-0.512468
C1orf162	0.103601	0.228835
PEAR1	0.00238725	0.428923
KDM7A	0.000628519	-0.484866
RNF19A	0.679533	0.057748
NUPL2	0.00161279	-0.445861
OPTN	0.00321857	0.417953
FRMD3	0.247896	-0.161734
CD163	0.0817892	0.244871
CCNB2	0.10741	-0.225595
OR51E2	0.116473	0.221062
ZBTB1	0.00324179	-0.416092
FAM114A1	0.162121	0.196184
DPCD	0.0896111	-0.238099
DNMT3B	0.00407485	-0.403891
CBX2	0.621336	-0.0689157
TCP11L1	0.52497	-0.0891481
ARL6IP1	0.060951	-0.263091
ATP5J2	0.26374	-0.156359
HLA-DQB1	0.345388	0.132265
NFE2L3	0.0111104	-0.356992
SCG2	0.000103642	0.552203
TLR4	0.662841	0.0609203
LNX2	0.0663732	-0.257851
BRCA2	5.23018e-05	-0.575189
EIF3H	0.446392	0.106628
IER5	0.46572	-0.102144
SERINC3	0.497779	-0.0949621
VDAC1	0.118513	-0.218543
SERINC2	0.0415176	0.286987
MARVELD3	0.000767331	-0.475423
NUP54	3.00679e-05	-0.592748
ACYP1	0.134658	-0.209985
CTSC	0.138078	0.208689
SUZ12	0.0113228	-0.357264
AIM2	0.240235	-0.165375
DPT	0.097689	0.233726
ENTPD3	0.054331	0.270324
FBXL7	0.000473493	0.498472
SRPX	0.320644	0.139313
RALGPS1	0.3754	-0.124499
LDHA	0.120591	-0.217659
FOXC1	4.57435e-05	0.581122
SMAD4	0.199702	-0.180334
KANK2	0.0119169	0.355242
TGFB3	0.00455439	0.401557
PPP2R3A	0.307072	0.14287
AUH	0.0597919	-0.265738
BNIP3L	0.528503	0.0879724
UPF3A	0.915428	-0.014701
FBLN7	0.07522	0.251309
LRRC45	0.0181905	-0.332115
RCAN1	0.263272	0.157166
GTF2H1	0.0489185	-0.277177
CD46	0.960499	-0.00708082
PAM	0.102485	0.229448
MCCC1	0.616532	-0.070042
DNAJB5	0.0116079	0.355906
DLC1	0.00314086	0.417852
POP5	0.00869216	-0.369567
CSRP1	0.0591376	0.265784
AACS	0.0067898	-0.380617
COX18	1.10521e-05	-0.623701
ZBTB10	0.289148	-0.149177
SPSB3	0.0228511	0.320357
PMAIP1	0.0557924	-0.269042
CCL19	0.472013	0.100807
PTGIS	0.00902221	0.369409
DENND5A	0.269694	0.15496
TXNDC9	0.0116315	-0.355515
LRP8	0.000259271	-0.519619
HERC5	0.717471	-0.0503167
GRAMD2A	0.0067238	-0.381557
ARID5B	0.535189	0.0870109
VDAC3	0.546612	-0.084347
TNFSF10	0.0599983	-0.264295
NKX2-3	0.0724131	0.253224
AGK	0.93908	0.0106941
EMP3	0.0108764	0.360409
SFI1	0.250896	-0.160563
ACOX1	0.988841	0.00186613
UQCC3	0.0121456	-0.352211
RAB3IP	0.000988489	-0.465305
ENTPD2	0.497144	0.0950316
HES2	0.000503532	-0.491237
BVES	0.111815	0.223607
SLC7A2	0.443732	0.107545
IL10RA	0.471827	0.100824
ZNF711	0.796999	-0.0357588
PDE7A	6.40918e-06	-0.646012
CLEC11A	0.042799	0.286109
RHBDL2	0.387949	0.121353
PRKG1	0.710431	0.051706
FCRL3	0.809978	0.0337667
DENND1C	0.409615	0.115881
MT2A	0.0270664	0.311336
MRPS31	0.361815	0.128115
HSPD1	0.00142142	-0.451232
SMURF2	0.631361	-0.0672238
NPEPPS	0.825768	-0.0310453
MPP7	0.000215656	-0.524626
PKD2	0.0570994	0.267386
CD2	0.416609	-0.114032
NUP153	0.0173427	-0.334804
EPHX1	0.850726	0.0268518
PCK2	0.105822	-0.226741
ZBTB44	1.41806e-06	-0.691467
IQGAP3	0.0496908	-0.27606
GAPT	0.000788692	0.477759
CASP8AP2	0.00238929	-0.429847
EARS2	0.00182345	-0.439892
GPR153	0.155179	0.199618
NCBP2	0.385609	-0.121528
RARS2	0.72592	0.0488385
ICE2	0.0151201	-0.343018
POLR2A	0.182676	0.187084
MRPL13	0.107486	-0.22561
CDC73	9.50172e-05	-0.557261
PSD3	0.818255	-0.0326251
RBM24	0.67912	-0.0579318
TNFSF8	0.0249674	0.31687
EFNA2	0.0297317	-0.30491
ARL5A	0.171871	-0.191693
SECISBP2L	0.345289	0.132118
RHOU	0.470862	0.101165
B3GNT3	0.496094	0.0955815
BAG5	0.00336098	-0.414516
GALNT12	0.231	-0.168077
SH2B3	0.621724	0.0693086
METAP1	0.00127658	-0.454771
PSMA3	0.00505009	-0.395912
EMILIN1	0.00676855	0.385499
LILRB5	2.47008e-05	0.603653
PTGER4	0.236919	-0.165822
DCUN1D5	0.0171725	-0.335183
SNRPD1	0.0211743	-0.324727
TMPO	0.0322896	-0.301676
OLA1	0.00371714	-0.410615
DEGS1	0.954522	0.0077839
FBLN2	0.162234	0.196759
LPAR2	0.0821854	-0.243665
ACE2	0.0531343	-0.270927
LMF1	0.127367	0.214466
CRB3	0.318849	-0.139868
CLPX	0.374018	-0.124492
RIOX2	0.000998734	-0.464622
ETS1	0.107721	0.226357
COASY	0.186079	-0.18535
INAVA	0.203639	0.178579
GART	0.0317543	-0.3014
CKS2	0.000514837	-0.491466
FAM46A	0.625214	-0.0687235
RRAS	0.000608115	0.488997
STXBP6	0.00499496	-0.395652
MAGEH1	0.00308665	0.420379
PDS5A	0.00579	-0.39084
COX7A1	0.0112221	0.359584
NUDT10	0.0226098	0.320179
COL24A1	0.398942	0.117746
FBXO34	0.00149191	-0.44883
MEIS2	0.585446	0.0764249
CAST	0.515312	-0.0910003
ANLN	0.0709732	-0.254214
ZNF365	7.84541e-09	0.842555
ZNF326	3.61236e-09	-0.860704
CLEC2B	0.0761939	0.24915
SIGLEC1	0.0228127	0.320985
KCNJ8	0.0137032	0.348049
LGALS4	0.288269	0.148801
ANKRD6	0.203659	0.17861
AFF3	0.00717372	0.380192
GAB3	0.0201797	0.327705
CAND2	0.101901	0.230529
HMMR	0.000787124	-0.475737
WISP1	0.0370429	0.293981
SLC25A5	0.949119	-0.00904545
C4BPA	0.670341	-0.0594461
MTX1	0.0227924	-0.31964
LDLRAD3	0.416339	-0.113845
MXRA7	0.000758123	0.478227
GLT8D1	0.848615	-0.0270378
ITGA11	0.000921028	0.472378
ARL4A	0.951565	-0.00820673
ASXL2	0.00399279	-0.405197
ERG	0.624183	-0.0686055
SLC4A3	0.0655293	0.258567
PHIP	0.146852	-0.204168
OCLN	0.000527475	-0.491335
ZNF618	0.8018	0.0347947
SUGT1	0.444571	-0.106857
GAS2L1	0.711823	-0.0518352
APEH	0.519491	-0.090022
PPP1R3D	0.0272347	-0.309372
CUL4A	0.434841	-0.109767
DSG3	0.234412	0.167183
RECQL4	0.101203	-0.229981
MTHFD1L	0.340987	-0.133792
MYADM	0.0624491	0.262273
POLD3	0.018576	-0.331026
ADAMTSL1	0.0183101	0.334263
SOX8	0.351755	0.130249
MYO7A	0.703753	0.0533556
C11orf49	0.160659	-0.196689
SLC17A4	0.676695	-0.0580592
HSPB6	0.0596493	0.264348
TMEM54	0.777455	-0.0396681
SPIRE1	0.814768	-0.0332524
GSTM5	0.334895	0.135529
AR	0.318337	0.139722
PPP1R3C	0.00276523	0.425371
LGR5	0.66165	-0.0616427
TSPAN12	0.169749	-0.192988
HMGCS2	0.394523	0.11931
C14orf28	0.02079	-0.325153
CD99	0.00129133	0.459436
HLA-DOA	0.026332	0.313404
MTHFD2	0.00288363	-0.422848
ABCE1	0.00133864	-0.453578
GPR39	0.266238	-0.155385
CD93	0.522047	0.0895794
LTBP1	0.0908889	0.238209
DCTN6	0.346242	0.131306
PROK2	0.667689	-0.0608024
CHORDC1	0.144829	-0.20542
TRAM2	0.688963	0.056016
FANCI	0.00251309	-0.426829
GUCY1B3	0.038483	0.291735
TCF4	0.0188568	0.330804
SLC31A2	0.767442	0.0413193
STRAP	0.126072	-0.214615
ABHD12	0.736909	0.0467298
UBE2E2	0.354821	0.130247
ASF1B	0.000130518	-0.540507
ATOH8	0.0210965	0.32586
MFN1	0.018461	-0.332188
FZD7	0.194067	-0.182019
NUBPL	0.000370226	-0.50538
SLC35A2	0.201111	0.180046
UGT8	0.0102721	-0.363029
SCFD1	0.171187	-0.192398
CD164	0.734262	-0.0477936
TPRN	0.00506621	-0.393767
MORF4L2	0.747552	-0.0450392
SIM2	0.0718037	-0.252614
NUDT11	0.0434597	0.284617
NAPG	0.00718407	-0.379966
ACOT11	0.749193	-0.0448662
ARHGAP15	0.275969	0.15259
SPAG9	0.318607	-0.139995
PID1	0.191488	-0.182945
ITGBL1	0.196694	0.180916
ST3GAL1	0.000780771	0.480045
GNG7	0.00266941	0.427043
MCM5	0.000560165	-0.486956
GRHL2	3.8561e-05	-0.584801
RASGRP1	0.0556249	-0.269167
KRT18	0.157924	0.198668
MLEC	0.0193306	-0.328687
SERPINB1	0.263419	-0.15649
SENP7	0.359993	-0.128827
STK4	0.481564	-0.0985129
FAM49A	0.900477	0.0173924
METRNL	0.00246203	0.428422
ZNF227	0.000296525	-0.514022
TFDP1	0.0216868	-0.323013
APLNR	0.225042	0.171063
CHRNA3	0.000982983	0.466798
STC2	0.0465287	-0.280041
PREP	0.00818182	-0.371431
MYOC	0.107838	0.226602
NDC80	0.00355109	-0.412942
ALDH4A1	0.163699	-0.194686
TRAM1L1	0.232553	0.167571
SLC4A2	0.691689	0.055675
RRN3	0.00370346	-0.409779
GAS1	0.0648648	0.259695
LLGL2	0.681871	-0.0572214
SCN3A	0.720832	-0.0500518
MIER1	0.00366608	-0.410986
METTL8	3.19904e-06	-0.666648
APC	0.296363	-0.146685
CENPH	5.71386e-06	-0.644776
CHN1	0.953613	-0.00860022
LDOC1	4.82732e-05	0.583519
NME7	0.30297	-0.144848
GAL3ST4	0.00123855	0.458103
FAM71E1	0.863992	-0.0239928
TAP2	0.0415902	-0.286323
IFFO1	0.213335	0.174498
ZDHHC12	0.894398	0.0191983
TSPAN32	0.0365231	0.294805
BCCIP	2.21184e-06	-0.680536
SENP6	0.0689027	-0.256066
RNF125	0.0757309	-0.249797
THNSL1	0.000291648	-0.514305
ZYX	0.000552648	0.495413
CDADC1	0.0250171	-0.315049
C2orf70	0.158535	-0.197832
L3MBTL3	0.981478	0.00279132
POLD1	0.000429199	-0.496808
PCCB	0.378461	-0.123695
BECN1	0.0696436	-0.254643
TREM2	0.026762	0.312651
PPARGC1A	0.181928	-0.187556
KCNE3	0.0632642	-0.261261
TMLHE	0.380806	-0.122958
STX11	0.00614604	0.387826
NEIL3	0.000233843	-0.520691
TATDN1	0.194669	-0.182442
PSME3	0.0254572	-0.313391
FUT4	0.000365121	-0.507158
TGFB2	0.0159264	0.341283
CBFB	0.198444	-0.180477
KIF14	0.000909851	-0.471635
LYRM4	0.0123308	-0.351331
MXRA8	3.37396e-05	0.595297
HACD4	0.00707884	0.381521
SEMA3C	0.0237778	-0.318686
CFL2	0.13028	0.212686
ARID5A	0.00100002	0.467756
ALDH7A1	1.084e-06	-0.700361
CNTNAP1	0.0113139	0.357965
CCNYL1	0.235174	-0.166745
ITM2C	0.375285	-0.124585
SMC4	0.0502377	-0.275924
NHLRC3	0.860499	-0.0248265
ACSS2	0.281789	-0.150805
PHF20	0.00394039	-0.405646
RNF217	0.533209	0.087153
RARRES3	0.939497	0.0107073
LHFPL2	0.145633	0.204605
ERBB2	0.287846	-0.148869
ZMYM5	0.788941	0.0374378
SAMSN1	0.305118	0.143695
IMPDH2	0.00156086	-0.446306
HCFC2	0.669628	-0.0603081
MRAP2	0.680126	-0.0573384
GSDMB	0.0437494	-0.283577
C1orf112	3.25475e-05	-0.591914
POLE	0.00435048	-0.401537
NUPR1	0.149736	0.20239
MYOM3	0.796344	-0.0359883
STAP2	0.620417	0.0693801
SKIV2L2	3.70369e-06	-0.662125
CYP3A5	0.966185	-0.00618152
ZG16B	0.160045	-0.197201
OSBPL6	0.452212	-0.105378
TNPO1	0.00177121	-0.443027
CTSA	0.0872433	0.24072
CTSH	0.93156	-0.0119578
ZDHHC17	0.578415	-0.0783154
[truncated: 3,974 more rows]
